# Supplementary material for: Aberrant Epicardial Adipose Tissue Extracellular Matrix Remodeling in Patients with Severe Ischemic Cardiomyopathy: Insight from Comparative Quantitative Proteomics
Source: Sci Rep. 2017 Mar 3;7:43787. doi: 10.1038/srep43787 (PMC5335613; doi:10.1038/srep43787)
Supplement: Supplementary Dataset 2 [file srep43787-s2.xls]

## Sheet: Quantitative Protein Summary
Uniprot	Gene	Accession	Name	Rep.01					Rep.02					Avarege
				Total	%Cov	Peptides(95%)	ICM:Normal	Pvalue	Total	%Cov	Peptides(95%)	ICM:Normal	Pvalue
A0AVT1	UBA6	sp|A0AVT1|UBA6_HUMAN	Ubiquitin-like modifier-activating enzyme 6 OS=Homo sapiens GN=UBA6 PE=1 SV=1	12.46	21.39	6	1.41617	0.355791	15.5	24.9	8	1.1178	0.603946	1.267
A0FGR8	ESYT2	sp|A0FGR8|ESYT2_HUMAN	Extended synaptotagmin-2 OS=Homo sapiens GN=ESYT2 PE=1 SV=1	15.55	25.95	8	1.27753	0.619416	12	33.55	8	1.28178	0.214983	1.28
A1L0T0	ILVBL	sp|A1L0T0|ILVBL_HUMAN	Acetolactate synthase-like protein OS=Homo sapiens GN=ILVBL PE=1 SV=2	8.07	27.53	5	0.681349	0.20139	6.17	28.01	3	0.726905	0.069324	0.704
B9A064	IGLL5	sp|B9A064|IGLL5_HUMAN	Immunoglobulin lambda-like polypeptide 5 OS=Homo sapiens GN=IGLL5 PE=2 SV=2	13.64	43.46	8	1.42111	0.0751656	16	50.47	8	1.35809	0.179393	1.39
O00116	AGPS	sp|O00116|ADAS_HUMAN	Alkyldihydroxyacetonephosphate synthase, peroxisomal OS=Homo sapiens GN=AGPS PE=1 SV=1	3.68	26.29	3	0.426657	0.195071	6.41	15.96	4	0.359027	0.385155	0.393
O00151	PDLIM1	sp|O00151|PDLI1_HUMAN	PDZ and LIM domain protein 1 OS=Homo sapiens GN=PDLIM1 PE=1 SV=4	19.72	40.43	10	1.03643	0.735145	18.4	41.95	10	1.00609	0.937742	1.021
O00159	MYO1C	sp|O00159|MYO1C_HUMAN	Unconventional myosin-Ic OS=Homo sapiens GN=MYO1C PE=1 SV=4	67.65	57.48	33	0.820279	0.00412967	68.7	51.36	34	0.800567	0.0158466	0.81
O00170	AIP	sp|O00170|AIP_HUMAN	AH receptor-interacting protein OS=Homo sapiens GN=AIP PE=1 SV=2	4.41	24.24	3	1.0049	0.949014	7.13	31.52	4	0.921677	0.370921	0.963
O00186	STXBP3	sp|O00186|STXB3_HUMAN	Syntaxin-binding protein 3 OS=Homo sapiens GN=STXBP3 PE=1 SV=2	4.33	18.41	2	1.37313	0.63356	6.03	20.61	3	1.04591	0.952685	1.21
O00217	NDUFS8	sp|O00217|NDUS8_HUMAN	NADH dehydrogenase [ubiquinone] iron-sulfur protein 8, mitochondrial OS=Homo sapiens GN=NDUFS8 PE=1 SV=1	7.06	43.81	4	1.22497	0.280846	6.49	52.86	3	1.41535	0.321206	1.32
O00231	PSMD11	sp|O00231|PSD11_HUMAN	26S proteasome non-ATPase regulatory subunit 11 OS=Homo sapiens GN=PSMD11 PE=1 SV=3	17.68	51.66	10	0.957317	0.462958	18.02	46.21	9	0.962001	0.667633	0.96
O00232	PSMD12	sp|O00232|PSD12_HUMAN	26S proteasome non-ATPase regulatory subunit 12 OS=Homo sapiens GN=PSMD12 PE=1 SV=3	5.82	41.01	4	2.35743	0.500627	5.88	30.04	4	1.28578	0.674086	1.822
O00233	PSMD9	sp|O00233|PSMD9_HUMAN	26S proteasome non-ATPase regulatory subunit 9 OS=Homo sapiens GN=PSMD9 PE=1 SV=3	10.71	34.53	6	0.871684	0.596211	10.05	34.53	5	0.799247	0.855084	0.835
O00264	PGRMC1	sp|O00264|PGRC1_HUMAN	Membrane-associated progesterone receptor component 1 OS=Homo sapiens GN=PGRMC1 PE=1 SV=3	12.83	47.69	7	0.80175	0.301069	14.52	63.59	7	0.787013	0.182827	0.794
O00273	DFFA	sp|O00273|DFFA_HUMAN	DNA fragmentation factor subunit alpha OS=Homo sapiens GN=DFFA PE=1 SV=1	7.71	47.43	4	0.970738	0.893405	4.04	23.56	2	0.707044	0.487614	0.839
O00291	HIP1	sp|O00291|HIP1_HUMAN	Huntingtin-interacting protein 1 OS=Homo sapiens GN=HIP1 PE=1 SV=5	3.35	19.38	2	2.57717	0.692439	4.02	18.9	2	2.0031	0.488955	2.29
O00299	CLIC1	sp|O00299|CLIC1_HUMAN	Chloride intracellular channel protein 1 OS=Homo sapiens GN=CLIC1 PE=1 SV=4	17.88	63.07	9	0.778796	0.29812	16.15	63.49	9	0.808248	0.545502	0.794
O00303	EIF3F	sp|O00303|EIF3F_HUMAN	Eukaryotic translation initiation factor 3 subunit F OS=Homo sapiens GN=EIF3F PE=1 SV=1	9.48	33.05	5	0.754346	0.0727057	8.15	28.29	5	1.02754	0.856945	0.891
O00330	PDHX	sp|O00330|ODPX_HUMAN	Pyruvate dehydrogenase protein X component, mitochondrial OS=Homo sapiens GN=PDHX PE=1 SV=3	3.27	28.74	2	1.04264	0.935381	6.34	27.54	3	1.1075	0.760674	1.075
O00410	IPO5	sp|O00410|IPO5_HUMAN	Importin-5 OS=Homo sapiens GN=IPO5 PE=1 SV=4	20.25	23.7	10	0.657981	0.20879	19.05	21.7	9	0.937908	0.804076	0.798
O00429	DNM1L	sp|O00429|DNM1L_HUMAN	Dynamin-1-like protein OS=Homo sapiens GN=DNM1L PE=1 SV=2	16.19	33.15	7	1.23336	0.358938	13.78	37.09	7	0.900537	0.318102	1.067
O00442	RTCA	sp|O00442|RTCA_HUMAN	RNA 3'-terminal phosphate cyclase OS=Homo sapiens GN=RTCA PE=1 SV=1	6.39	21.31	3	1.04367	0.672224	8.05	17.49	4	1.19306	0.505653	1.118
O00468	AGRN	sp|O00468|AGRIN_HUMAN	Agrin OS=Homo sapiens GN=AGRN PE=1 SV=5	5.84	11.51	3	0.8351	0.320238	5.77	13.79	3	0.863668	0.430728	0.849
O00483	NDUFA4	sp|O00483|NDUA4_HUMAN	Cytochrome c oxidase subunit NDUFA4 OS=Homo sapiens GN=NDUFA4 PE=1 SV=1	4	49.38	2	0.863551	0.879729	3.2	27.16	2	1.33295	0.740496	1.098
O00487	PSMD14	sp|O00487|PSDE_HUMAN	26S proteasome non-ATPase regulatory subunit 14 OS=Homo sapiens GN=PSMD14 PE=1 SV=1	4.04	25.48	2	0.681891	0.628868	6.02	23.55	3	0.583171	0.195927	0.633
O00499	BIN1	sp|O00499|BIN1_HUMAN	Myc box-dependent-interacting protein 1 OS=Homo sapiens GN=BIN1 PE=1 SV=1	8.11	19.9	4	0.913521	0.663704	13.41	22.93	7	0.961528	0.848776	0.938
O00571	DDX3X	sp|O00571|DDX3X_HUMAN	ATP-dependent RNA helicase DDX3X OS=Homo sapiens GN=DDX3X PE=1 SV=3	21.1	45.32	11	0.457763	0.00378793	14.41	34.59	7	0.606722	0.0040014	0.532
O00584	RNASET2	sp|O00584|RNT2_HUMAN	Ribonuclease T2 OS=Homo sapiens GN=RNASET2 PE=1 SV=2	4.03	32.03	2	1.59432	0.151789	4.09	27.73	2	1.47037	0.138604	1.532
O00625	PIR	sp|O00625|PIR_HUMAN	Pirin OS=Homo sapiens GN=PIR PE=1 SV=1	3.61	31.03	3	1.32961	0.331323	3.81	37.59	2	1.07306	0.741478	1.201
O00629	KPNA4	sp|O00629|IMA3_HUMAN	Importin subunit alpha-3 OS=Homo sapiens GN=KPNA4 PE=1 SV=1	4	16.12	2	1.65402	0.274349	4	10.36	2	1.38107	0.189385	1.518
O00743	PPP6C	sp|O00743|PPP6_HUMAN	Serine/threonine-protein phosphatase 6 catalytic subunit OS=Homo sapiens GN=PPP6C PE=1 SV=1	4.41	30.82	3	1.48896	0.273133	7.27	33.44	4	1.09358	0.451759	1.291
O00748	CES2	sp|O00748|EST2_HUMAN	Cocaine esterase OS=Homo sapiens GN=CES2 PE=1 SV=1	10.94	27.01	6	0.648591	0.228771	8.79	22.9	4	0.745988	0.405525	0.697
O00763	ACACB	sp|O00763|ACACB_HUMAN	Acetyl-CoA carboxylase 2 OS=Homo sapiens GN=ACACB PE=1 SV=3	105.94	45.93	51	0.500521	5.06679e-11	98.89	37.96	50	0.484285	3.38877e-11	0.492
O00764	PDXK	sp|O00764|PDXK_HUMAN	Pyridoxal kinase OS=Homo sapiens GN=PDXK PE=1 SV=1	17.2	36.54	9	0.657761	0.0351529	16.52	37.18	8	0.617611	0.172861	0.638
O14558	HSPB6	sp|O14558|HSPB6_HUMAN	Heat shock protein beta-6 OS=Homo sapiens GN=HSPB6 PE=1 SV=2	11.26	71.25	6	1.01115	0.967395	12.56	71.25	6	0.62122	0.257371	0.816
O14579	COPE	sp|O14579|COPE_HUMAN	Coatomer subunit epsilon OS=Homo sapiens GN=COPE PE=1 SV=3	7.13	27.6	4	0.729194	0.450355	3.92	29.22	3	1.0126	0.980778	0.871
O14639	ABLIM1	sp|O14639|ABLM1_HUMAN	Actin-binding LIM protein 1 OS=Homo sapiens GN=ABLIM1 PE=1 SV=3	3.16	25.96	2	1.54451	0.171067	6.23	13.88	3	1.5709	0.0710924	1.558
O14737	PDCD5	sp|O14737|PDCD5_HUMAN	Programmed cell death protein 5 OS=Homo sapiens GN=PDCD5 PE=1 SV=3	9.13	56.8	5	0.911526	0.615873	4.82	59.2	3	1.0443	0.712158	0.978
O14744	PRMT5	sp|O14744|ANM5_HUMAN	Protein arginine N-methyltransferase 5 OS=Homo sapiens GN=PRMT5 PE=1 SV=4	5.03	16.17	3	0.844517	0.190826	7.12	16.64	5	0.918221	0.324765	0.881
O14745	SLC9A3R1	sp|O14745|NHRF1_HUMAN	Na(+)/H(+) exchange regulatory cofactor NHE-RF1 OS=Homo sapiens GN=SLC9A3R1 PE=1 SV=4	9.93	37.15	5	1.88795	0.12775	6.05	40.5	3	1.96506	0.333057	1.927
O14773	TPP1	sp|O14773|TPP1_HUMAN	Tripeptidyl-peptidase 1 OS=Homo sapiens GN=TPP1 PE=1 SV=2	7.66	11.9	4	0.746709	0.0930902	5.59	10.66	3	0.775739	0.336113	0.761
O14786	NRP1	sp|O14786|NRP1_HUMAN	Neuropilin-1 OS=Homo sapiens GN=NRP1 PE=1 SV=3	8.6	26	4	1.14857	0.662039	5.5	25.03	3	0.964708	0.816021	1.057
O14791	APOL1	sp|O14791|APOL1_HUMAN	Apolipoprotein L1 OS=Homo sapiens GN=APOL1 PE=1 SV=5	7.3	16.08	4	1.78489	0.140557	4.67	15.58	3	1.46712	0.226787	1.626
O14818	PSMA7	sp|O14818|PSA7_HUMAN	Proteasome subunit alpha type-7 OS=Homo sapiens GN=PSMA7 PE=1 SV=1	16.33	52.82	8	1.01401	0.908217	15.33	60.48	8	1.05034	0.648617	1.032
O14828	SCAMP3	sp|O14828|SCAM3_HUMAN	Secretory carrier-associated membrane protein 3 OS=Homo sapiens GN=SCAMP3 PE=1 SV=3	6.88	22.19	3	0.875932	0.316951	5.9	22.19	3	0.802889	0.329113	0.839
O14841	OPLAH	sp|O14841|OPLA_HUMAN	5-oxoprolinase OS=Homo sapiens GN=OPLAH PE=1 SV=3	13.18	23.37	7	0.66358	0.0331238	8.7	26.01	5	0.582685	0.100915	0.623
O14880	MGST3	sp|O14880|MGST3_HUMAN	Microsomal glutathione S-transferase 3 OS=Homo sapiens GN=MGST3 PE=1 SV=1	4.63	42.11	5	0.566343	0.0511705	5.92	25.66	4	0.551676	0.0376565	0.559
O14972	DSCR3	sp|O14972|DSCR3_HUMAN	Down syndrome critical region protein 3 OS=Homo sapiens GN=DSCR3 PE=2 SV=1	3.52	23.23	2	0.801218	0.270554	3.01	20.2	2	1.50159	0.727909	1.151
O14974	PPP1R12A	sp|O14974|MYPT1_HUMAN	Protein phosphatase 1 regulatory subunit 12A OS=Homo sapiens GN=PPP1R12A PE=1 SV=1	3.85	18.06	3	1.23854	0.574442	7.28	18.25	5	0.195203	0.500633	0.717
O14979	HNRNPDL	sp|O14979|HNRDL_HUMAN	Heterogeneous nuclear ribonucleoprotein D-like OS=Homo sapiens GN=HNRNPDL PE=1 SV=3	7.23	30.71	4	0.8531	0.362873	7.22	20.95	4	0.779642	0.102055	0.816
O14980	XPO1	sp|O14980|XPO1_HUMAN	Exportin-1 OS=Homo sapiens GN=XPO1 PE=1 SV=1	17.73	21.1	10	0.883578	0.213895	17.31	17.55	8	0.582916	0.0777851	0.733
O15061	SYNM	sp|O15061|SYNEM_HUMAN	Synemin OS=Homo sapiens GN=SYNM PE=1 SV=2	5.14	24.35	3	1.50079	0.169007	2.48	24.92	2	1.15976	0.244332	1.33
O15067	PFAS	sp|O15067|PUR4_HUMAN	Phosphoribosylformylglycinamidine synthase OS=Homo sapiens GN=PFAS PE=1 SV=4	6.68	22.94	3	1.04783	0.87284	9.31	18.31	4	1.05203	0.853688	1.05
O15075	DCLK1	sp|O15075|DCLK1_HUMAN	Serine/threonine-protein kinase DCLK1 OS=Homo sapiens GN=DCLK1 PE=1 SV=2	10.84	27.3	5	0.774267	0.13863	6.12	34.32	3	0.792841	0.450191	0.784
O15143	ARPC1B	sp|O15143|ARC1B_HUMAN	Actin-related protein 2/3 complex subunit 1B OS=Homo sapiens GN=ARPC1B PE=1 SV=3	13.96	45.97	7	0.725531	0.0252766	14.43	47.58	7	0.67323	0.0226673	0.699
O15144	ARPC2	sp|O15144|ARPC2_HUMAN	Actin-related protein 2/3 complex subunit 2 OS=Homo sapiens GN=ARPC2 PE=1 SV=1	13.92	41	7	0.997932	0.989747	19.76	42.33	10	0.899441	0.818744	0.949
O15173	PGRMC2	sp|O15173|PGRC2_HUMAN	Membrane-associated progesterone receptor component 2 OS=Homo sapiens GN=PGRMC2 PE=1 SV=1	13.62	46.19	7	0.792436	0.0583037	12.67	52.47	7	0.894545	0.710602	0.843
O15230	LAMA5	sp|O15230|LAMA5_HUMAN	Laminin subunit alpha-5 OS=Homo sapiens GN=LAMA5 PE=1 SV=8	15.76	18.7	9	1.2183	0.530064	15.51	18.48	9	1.17861	0.049635	1.198
O15247	CLIC2	sp|O15247|CLIC2_HUMAN	Chloride intracellular channel protein 2 OS=Homo sapiens GN=CLIC2 PE=1 SV=3	5.59	43.32	3	1.03708	0.940305	4.33	31.58	2	1.06586	0.847525	1.051
O15260	SURF4	sp|O15260|SURF4_HUMAN	Surfeit locus protein 4 OS=Homo sapiens GN=SURF4 PE=1 SV=3	4.94	18.22	3	0.855894	0.218945	5.84	27.14	3	0.859089	0.153014	0.857
O15269	SPTLC1	sp|O15269|SPTC1_HUMAN	Serine palmitoyltransferase 1 OS=Homo sapiens GN=SPTLC1 PE=1 SV=1	3.51	19.87	2	0.354632	0.48213	5.91	23.89	3	0.45373	0.383438	0.404
O15371	EIF3D	sp|O15371|EIF3D_HUMAN	Eukaryotic translation initiation factor 3 subunit D OS=Homo sapiens GN=EIF3D PE=1 SV=1	4.37	25.36	2	0.656878	0.165231	3.74	22.63	2	0.671742	0.0770746	0.664
O15372	EIF3H	sp|O15372|EIF3H_HUMAN	Eukaryotic translation initiation factor 3 subunit H OS=Homo sapiens GN=EIF3H PE=1 SV=1	4.61	20.45	3	0.900341	0.505852	6.45	17.05	3	0.949329	0.86707	0.925
O15382	BCAT2	sp|O15382|BCAT2_HUMAN	Branched-chain-amino-acid aminotransferase, mitochondrial OS=Homo sapiens GN=BCAT2 PE=1 SV=2	12.61	29.34	6	0.621344	0.0354851	6.7	28.32	4	0.641681	0.0498612	0.632
O15400	STX7	sp|O15400|STX7_HUMAN	Syntaxin-7 OS=Homo sapiens GN=STX7 PE=1 SV=4	8.73	34.1	5	0.747503	0.491573	4.11	39.46	3	0.713868	0.273165	0.731
O15488	GYG2	sp|O15488|GLYG2_HUMAN	Glycogenin-2 OS=Homo sapiens GN=GYG2 PE=1 SV=2	3.63	12.18	3	0.549851	0.520752	4.55	11.58	3	0.531667	0.262672	0.541
O15498	YKT6	sp|O15498|YKT6_HUMAN	Synaptobrevin homolog YKT6 OS=Homo sapiens GN=YKT6 PE=1 SV=1	6.59	50	4	1.18648	0.0970805	6.32	50.51	5	1.28822	0.0981074	1.237
O15511	ARPC5	sp|O15511|ARPC5_HUMAN	Actin-related protein 2/3 complex subunit 5 OS=Homo sapiens GN=ARPC5 PE=1 SV=3	6.01	52.32	3	0.616043	0.330905	5.89	53.64	3	0.683064	0.0517595	0.65
O43175	PHGDH	sp|O43175|SERA_HUMAN	D-3-phosphoglycerate dehydrogenase OS=Homo sapiens GN=PHGDH PE=1 SV=4	33.16	39.77	17	0.6424	0.00178973	33.14	41.65	16	0.681957	0.0010973	0.662
O43181	NDUFS4	sp|O43181|NDUS4_HUMAN	NADH dehydrogenase [ubiquinone] iron-sulfur protein 4, mitochondrial OS=Homo sapiens GN=NDUFS4 PE=1 SV=1	5.78	52	3	1.02079	0.951124	6.91	33.14	4	0.993214	0.985099	1.007
O43237	DYNC1LI2	sp|O43237|DC1L2_HUMAN	Cytoplasmic dynein 1 light intermediate chain 2 OS=Homo sapiens GN=DYNC1LI2 PE=1 SV=1	21.97	42.68	11	1.17339	0.584121	22.46	47.36	12	1.18608	0.585994	1.18
O43242	PSMD3	sp|O43242|PSMD3_HUMAN	26S proteasome non-ATPase regulatory subunit 3 OS=Homo sapiens GN=PSMD3 PE=1 SV=2	16.19	48.13	7	0.905853	0.458915	18.11	43.63	9	0.910709	0.434727	0.908
O43294	TGFB1I1	sp|O43294|TGFI1_HUMAN	Transforming growth factor beta-1-induced transcript 1 protein OS=Homo sapiens GN=TGFB1I1 PE=1 SV=2	4.57	16.92	3	1.35312	0.0590105	4.78	27.77	3	1.15509	0.268288	1.254
O43301	HSPA12A	sp|O43301|HS12A_HUMAN	Heat shock 70 kDa protein 12A OS=Homo sapiens GN=HSPA12A PE=1 SV=2	30.82	46.07	17	0.893179	0.47988	34.81	45.48	17	0.907388	0.367063	0.9
O43390	HNRNPR	sp|O43390|HNRPR_HUMAN	Heterogeneous nuclear ribonucleoprotein R OS=Homo sapiens GN=HNRNPR PE=1 SV=1	19.56	46.92	10	0.897101	0.767708	16.76	31.75	10	0.800948	0.73784	0.849
O43396	TXNL1	sp|O43396|TXNL1_HUMAN	Thioredoxin-like protein 1 OS=Homo sapiens GN=TXNL1 PE=1 SV=3	5.46	20.76	3	1.02791	0.865973	5.53	31.14	3	1.20177	0.921335	1.115
O43399	TPD52L2	sp|O43399|TPD54_HUMAN	Tumor protein D54 OS=Homo sapiens GN=TPD52L2 PE=1 SV=2	14.45	68.45	8	1.34847	0.123647	14.08	50.49	7	1.425	0.0766442	1.387
O43488	AKR7A2	sp|O43488|ARK72_HUMAN	Aflatoxin B1 aldehyde reductase member 2 OS=Homo sapiens GN=AKR7A2 PE=1 SV=3	15.19	45.4	8	0.611436	0.0336056	16.21	46.8	9	0.689974	0.305851	0.651
O43491	EPB41L2	sp|O43491|E41L2_HUMAN	Band 4.1-like protein 2 OS=Homo sapiens GN=EPB41L2 PE=1 SV=1	47.42	51.24	23	1.08858	0.418735	48.58	46.77	24	1.07323	0.668576	1.081
O43493	TGOLN2	sp|O43493|TGON2_HUMAN	Trans-Golgi network integral membrane protein 2 OS=Homo sapiens GN=TGOLN2 PE=1 SV=2	7.16	19.79	4	1.2457	0.537312	6.11	22.92	3	0.58209	0.185937	0.914
O43676	NDUFB3	sp|O43676|NDUB3_HUMAN	NADH dehydrogenase [ubiquinone] 1 beta subcomplex subunit 3 OS=Homo sapiens GN=NDUFB3 PE=1 SV=3	1.43	22.45	2	1.9473	0.140956	1.64	29.59	2	28.8586	0.236043	15.403
O43681	ASNA1	sp|O43681|ASNA_HUMAN	ATPase ASNA1 OS=Homo sapiens GN=ASNA1 PE=1 SV=2	3.1	27.01	3	0.953988	0.824416	4.08	16.95	3	0.996442	0.977191	0.975
O43707	ACTN4	sp|O43707|ACTN4_HUMAN	Alpha-actinin-4 OS=Homo sapiens GN=ACTN4 PE=1 SV=2	98.79	67.4	49	0.955693	0.570732	96.11	71.02	47	0.941372	0.595233	0.949
O43747	AP1G1	sp|O43747|AP1G1_HUMAN	AP-1 complex subunit gamma-1 OS=Homo sapiens GN=AP1G1 PE=1 SV=5	11.81	17.52	7	0.566463	0.0570958	8.92	21.78	5	0.53937	0.0512067	0.553
O43772	SLC25A20	sp|O43772|MCAT_HUMAN	Mitochondrial carnitine/acylcarnitine carrier protein OS=Homo sapiens GN=SLC25A20 PE=1 SV=1	10.53	41.53	5	1.10613	0.682941	11.33	38.21	6	1.05603	0.841443	1.081
O43776	NARS	sp|O43776|SYNC_HUMAN	Asparagine--tRNA ligase, cytoplasmic OS=Homo sapiens GN=NARS PE=1 SV=1	12.3	34.12	6	0.704437	0.0444664	6.85	30.11	4	0.840232	0.379569	0.772
O43813	LANCL1	sp|O43813|LANC1_HUMAN	LanC-like protein 1 OS=Homo sapiens GN=LANCL1 PE=1 SV=1	5.13	19.8	4	0.864946	0.226442	9.86	44.86	6	0.66486	0.294363	0.765
O43837	IDH3B	sp|O43837|IDH3B_HUMAN	Isocitrate dehydrogenase [NAD] subunit beta, mitochondrial OS=Homo sapiens GN=IDH3B PE=1 SV=2	10.22	34.81	5	0.972245	0.836657	10.05	40.52	5	0.692674	0.436092	0.832
O43852	CALU	sp|O43852|CALU_HUMAN	Calumenin OS=Homo sapiens GN=CALU PE=1 SV=2	17.69	50.79	9	1.20852	0.484183	15.04	42.54	8	1.13397	0.661323	1.171
O43866	CD5L	sp|O43866|CD5L_HUMAN	CD5 antigen-like OS=Homo sapiens GN=CD5L PE=1 SV=1	12.19	40.63	6	0.984201	0.922315	10.22	43.23	5	1.1073	0.464148	1.046
O60240	PLIN1	sp|O60240|PLIN1_HUMAN	Perilipin-1 OS=Homo sapiens GN=PLIN1 PE=1 SV=2	68.36	77.97	36	0.900246	0.44594	67.42	78.35	35	0.869026	0.391021	0.885
O60271	SPAG9	sp|O60271|JIP4_HUMAN	C-Jun-amino-terminal kinase-interacting protein 4 OS=Homo sapiens GN=SPAG9 PE=1 SV=4	8.21	23.32	4	0.879284	0.330333	5.42	30.66	4	0.816881	0.159359	0.848
O60313	OPA1	sp|O60313|OPA1_HUMAN	Dynamin-like 120 kDa protein, mitochondrial OS=Homo sapiens GN=OPA1 PE=1 SV=3	15.09	29.37	8	0.901601	0.378088	15.37	27.92	7	0.834768	0.107907	0.868
O60343	TBC1D4	sp|O60343|TBCD4_HUMAN	TBC1 domain family member 4 OS=Homo sapiens GN=TBC1D4 PE=1 SV=2	8.09	26.66	4	0.737937	0.583261	6.88	18.1	3	0.665162	0.555173	0.702
O60488	ACSL4	sp|O60488|ACSL4_HUMAN	Long-chain-fatty-acid--CoA ligase 4 OS=Homo sapiens GN=ACSL4 PE=1 SV=2	19.03	36.57	10	0.588432	0.0315452	11.45	41.35	5	0.676309	0.173316	0.632
O60493	SNX3	sp|O60493|SNX3_HUMAN	Sorting nexin-3 OS=Homo sapiens GN=SNX3 PE=1 SV=3	10.37	56.79	5	0.910753	0.485192	9.8	58.02	6	0.888308	0.246743	0.9
O60506	SYNCRIP	sp|O60506|HNRPQ_HUMAN	Heterogeneous nuclear ribonucleoprotein Q OS=Homo sapiens GN=SYNCRIP PE=1 SV=2	14.85	35.79	8	0.956238	0.89236	14.97	26.65	8	0.791304	0.182453	0.874
O60664	PLIN3	sp|O60664|PLIN3_HUMAN	Perilipin-3 OS=Homo sapiens GN=PLIN3 PE=1 SV=3	23.47	50	12	1.05786	0.631885	22.05	41.47	12	0.832765	0.501823	0.945
O60701	UGDH	sp|O60701|UGDH_HUMAN	UDP-glucose 6-dehydrogenase OS=Homo sapiens GN=UGDH PE=1 SV=1	28.21	56.07	14	1.29853	0.0237739	33.35	59.72	17	1.22064	0.163894	1.26
O60749	SNX2	sp|O60749|SNX2_HUMAN	Sorting nexin-2 OS=Homo sapiens GN=SNX2 PE=1 SV=2	31.13	50.48	15	1.17399	0.160627	28.48	40.85	14	1.05501	0.599578	1.114
O60763	USO1	sp|O60763|USO1_HUMAN	General vesicular transport factor p115 OS=Homo sapiens GN=USO1 PE=1 SV=2	23.27	32.95	12	0.948234	0.835019	19.24	35.24	8	0.87582	0.54445	0.912
O60784	TOM1	sp|O60784|TOM1_HUMAN	Target of Myb protein 1 OS=Homo sapiens GN=TOM1 PE=1 SV=2	8.07	24.8	5	1.13205	0.459093	8.34	19.11	4	1.06997	0.746003	1.101
O60826	CCDC22	sp|O60826|CCD22_HUMAN	Coiled-coil domain-containing protein 22 OS=Homo sapiens GN=CCDC22 PE=1 SV=1	6.6	33.97	4	1.21794	0.632822	10.05	32.7	5	1.04865	0.67895	1.133
O75023	LILRB5	sp|O75023|LIRB5_HUMAN	Leukocyte immunoglobulin-like receptor subfamily B member 5 OS=Homo sapiens GN=LILRB5 PE=1 SV=1	6.42	16.78	3	0.886072	0.845057	4.94	21.19	3	0.506966	0.064619	0.697
O75083	WDR1	sp|O75083|WDR1_HUMAN	WD repeat-containing protein 1 OS=Homo sapiens GN=WDR1 PE=1 SV=4	35.84	60.23	18	1.36959	0.0341864	35.5	57.59	18	1.31487	0.133837	1.342
O75112	LDB3	sp|O75112|LDB3_HUMAN	LIM domain-binding protein 3 OS=Homo sapiens GN=LDB3 PE=1 SV=2	19.95	30.26	11	2.90493	2.36109e-06	18.69	33.98	11	3.02856	0.000846655	2.967
O75116	ROCK2	sp|O75116|ROCK2_HUMAN	Rho-associated protein kinase 2 OS=Homo sapiens GN=ROCK2 PE=1 SV=4	9.21	30.19	5	0.911091	0.55247	7.83	30.26	5	0.95353	0.794479	0.932
O75131	CPNE3	sp|O75131|CPNE3_HUMAN	Copine-3 OS=Homo sapiens GN=CPNE3 PE=1 SV=1	10.1	29.8	5	0.790351	0.0507598	7.09	24.39	4	0.783038	0.045197	0.787
O75153	CLUH	sp|O75153|CLU_HUMAN	Clustered mitochondria protein homolog OS=Homo sapiens GN=CLUH PE=1 SV=2	4.75	8.403	3	0.898012	0.473109	8.49	17.72	4	0.397695	0.383921	0.648
O75208	COQ9	sp|O75208|COQ9_HUMAN	Ubiquinone biosynthesis protein COQ9, mitochondrial OS=Homo sapiens GN=COQ9 PE=1 SV=1	6.25	29.25	3	1.20683	0.239488	6.09	32.7	3	1.0511	0.636727	1.129
O75306	NDUFS2	sp|O75306|NDUS2_HUMAN	NADH dehydrogenase [ubiquinone] iron-sulfur protein 2, mitochondrial OS=Homo sapiens GN=NDUFS2 PE=1 SV=2	13.75	39.74	7	1.04247	0.746122	11.38	37.37	7	1.08942	0.64014	1.066
O75339	CILP	sp|O75339|CILP1_HUMAN	Cartilage intermediate layer protein 1 OS=Homo sapiens GN=CILP PE=1 SV=4	5.6	18.75	3	1.63144	0.0118497	7.37	20.19	4	1.50105	0.0118207	1.566
O75347	TBCA	sp|O75347|TBCA_HUMAN	Tubulin-specific chaperone A OS=Homo sapiens GN=TBCA PE=1 SV=3	4.73	50.93	3	0.330467	0.517089	2.84	59.26	2	0.385861	0.247455	0.358
O75351	VPS4B	sp|O75351|VPS4B_HUMAN	Vacuolar protein sorting-associated protein 4B OS=Homo sapiens GN=VPS4B PE=1 SV=2	5.81	34.23	3	0.992418	0.944112	4.5	30.86	2	1.22015	0.375392	1.106
O75368	SH3BGRL	sp|O75368|SH3L1_HUMAN	SH3 domain-binding glutamic acid-rich-like protein OS=Homo sapiens GN=SH3BGRL PE=1 SV=1	13.1	83.33	7	1.33605	0.335602	9.28	81.58	5	1.21034	0.583658	1.273
O75369	FLNB	sp|O75369|FLNB_HUMAN	Filamin-B OS=Homo sapiens GN=FLNB PE=1 SV=2	42.83	26.25	22	1.05771	0.785854	38.85	26.98	18	1.03288	0.727466	1.045
O75380	NDUFS6	sp|O75380|NDUS6_HUMAN	NADH dehydrogenase [ubiquinone] iron-sulfur protein 6, mitochondrial OS=Homo sapiens GN=NDUFS6 PE=1 SV=1	4.98	33.06	3	1.39706	0.292537	4.1	50.81	2	1.37894	0.192299	1.388
O75390	CS	sp|O75390|CISY_HUMAN	Citrate synthase, mitochondrial OS=Homo sapiens GN=CS PE=1 SV=2	24.42	35.62	13	0.701811	0.024875	25.65	42.49	13	0.718987	0.020179	0.71
O75396	SEC22B	sp|O75396|SC22B_HUMAN	Vesicle-trafficking protein SEC22b OS=Homo sapiens GN=SEC22B PE=1 SV=4	11.34	34.88	6	0.861037	0.647829	9.71	43.72	5	0.65839	0.0923899	0.76
O75436	VPS26A	sp|O75436|VP26A_HUMAN	Vacuolar protein sorting-associated protein 26A OS=Homo sapiens GN=VPS26A PE=1 SV=2	9.02	40.06	4	0.950463	0.779097	12.37	37	6	1.06421	0.712185	1.007
O75439	PMPCB	sp|O75439|MPPB_HUMAN	Mitochondrial-processing peptidase subunit beta OS=Homo sapiens GN=PMPCB PE=1 SV=2	2.81	31.08	3	0.994188	0.977584	3.88	26.38	2	1.63279	0.651147	1.313
O75489	NDUFS3	sp|O75489|NDUS3_HUMAN	NADH dehydrogenase [ubiquinone] iron-sulfur protein 3, mitochondrial OS=Homo sapiens GN=NDUFS3 PE=1 SV=1	13.82	47.35	7	0.926152	0.703652	13.11	40.91	7	0.96294	0.839323	0.945
O75521	ECI2	sp|O75521|ECI2_HUMAN	Enoyl-CoA delta isomerase 2, mitochondrial OS=Homo sapiens GN=ECI2 PE=1 SV=4	11.94	27.41	7	0.739762	0.00375523	10	22.59	5	0.823345	0.131159	0.782
O75534	CSDE1	sp|O75534|CSDE1_HUMAN	Cold shock domain-containing protein E1 OS=Homo sapiens GN=CSDE1 PE=1 SV=2	6.86	24.56	3	0.738512	0.446494	7.45	24.69	4	0.999589	0.999402	0.869
O75558	STX11	sp|O75558|STX11_HUMAN	Syntaxin-11 OS=Homo sapiens GN=STX11 PE=1 SV=1	6.86	47.39	3	0.860395	0.408753	6.49	39.02	3	0.713184	0.471298	0.787
O75569	PRKRA	sp|O75569|PRKRA_HUMAN	Interferon-inducible double-stranded RNA-dependent protein kinase activator A OS=Homo sapiens GN=PRKRA PE=1 SV=1	8.9	48.24	5	0.879872	0.243572	8.07	35.46	4	0.889891	0.287201	0.885
O75688	PPM1B	sp|O75688|PPM1B_HUMAN	Protein phosphatase 1B OS=Homo sapiens GN=PPM1B PE=1 SV=1	2.62	27.56	2	1.14176	0.533804	3.9	36.95	2	0.782294	0.30307	0.962
O75746	SLC25A12	sp|O75746|CMC1_HUMAN	Calcium-binding mitochondrial carrier protein Aralar1 OS=Homo sapiens GN=SLC25A12 PE=1 SV=2	12.67	34.07	7	1.11504	0.259326	10.69	17.85	6	1.43986	0.0144208	1.277
O75781	PALM	sp|O75781|PALM_HUMAN	Paralemmin-1 OS=Homo sapiens GN=PALM PE=1 SV=2	5.8	35.92	3	1.38609	0.838612	3.43	39.28	2	1.53312	0.168993	1.46
O75828	CBR3	sp|O75828|CBR3_HUMAN	Carbonyl reductase [NADPH] 3 OS=Homo sapiens GN=CBR3 PE=1 SV=3	13.42	43.68	7	1.16483	0.48421	14.05	53.43	7	1.32807	0.362412	1.246
O75832	PSMD10	sp|O75832|PSD10_HUMAN	26S proteasome non-ATPase regulatory subunit 10 OS=Homo sapiens GN=PSMD10 PE=1 SV=1	4.08	40.71	2	0.900213	0.75083	6	30.53	3	0.923549	0.645425	0.912
O75874	IDH1	sp|O75874|IDHC_HUMAN	Isocitrate dehydrogenase [NADP] cytoplasmic OS=Homo sapiens GN=IDH1 PE=1 SV=2	54.83	71.26	28	0.843552	0.152774	55.87	69.08	27	0.821845	0.142269	0.833
O75882	ATRN	sp|O75882|ATRN_HUMAN	Attractin OS=Homo sapiens GN=ATRN PE=1 SV=2	5.29	10.78	3	0.59121	0.23957	7.03	18.05	4	0.908941	0.782231	0.75
O75891	ALDH1L1	sp|O75891|AL1L1_HUMAN	Cytosolic 10-formyltetrahydrofolate dehydrogenase OS=Homo sapiens GN=ALDH1L1 PE=1 SV=2	75.8	64.41	37	0.659598	0.00135162	67.49	58.43	32	0.675991	0.0107261	0.668
O75915	ARL6IP5	sp|O75915|PRAF3_HUMAN	PRA1 family protein 3 OS=Homo sapiens GN=ARL6IP5 PE=1 SV=1	5.53	28.19	3	1.13026	0.705281	7	32.98	4	1.01925	0.956645	1.075
O75937	DNAJC8	sp|O75937|DNJC8_HUMAN	DnaJ homolog subfamily C member 8 OS=Homo sapiens GN=DNAJC8 PE=1 SV=2	4.13	43.87	2	1.31939	0.547285	4.57	30.43	3	1.67256	0.525394	1.496
O75947	ATP5H	sp|O75947|ATP5H_HUMAN	ATP synthase subunit d, mitochondrial OS=Homo sapiens GN=ATP5H PE=1 SV=3	5.7	46.58	3	1.18888	0.310643	7.93	63.98	4	1.14431	0.745574	1.167
O75955	FLOT1	sp|O75955|FLOT1_HUMAN	Flotillin-1 OS=Homo sapiens GN=FLOT1 PE=1 SV=3	10.31	37.94	5	0.944041	0.72644	12.21	45.43	7	0.956364	0.889009	0.95
O75964	ATP5L	sp|O75964|ATP5L_HUMAN	ATP synthase subunit g, mitochondrial OS=Homo sapiens GN=ATP5L PE=1 SV=3	4	37.86	2	0.234822	0.2887	4.25	47.57	2	0.548794	0.64745	0.392
O76062	TM7SF2	sp|O76062|ERG24_HUMAN	Delta(14)-sterol reductase OS=Homo sapiens GN=TM7SF2 PE=2 SV=3	2.82	13.4	2	1.12843	0.787193	2.64	5.502	2	1.29799	0.654531	1.213
O76070	SNCG	sp|O76070|SYUG_HUMAN	Gamma-synuclein OS=Homo sapiens GN=SNCG PE=1 SV=2	24.13	100	12	1.61857	0.242513	17.94	90.55	10	1.8637	0.150865	1.741
O76094	SRP72	sp|O76094|SRP72_HUMAN	Signal recognition particle subunit SRP72 OS=Homo sapiens GN=SRP72 PE=1 SV=3	2.76	26.08	2	1.14056	0.604105	4.49	20.57	2	0.912455	0.374259	1.027
O94760	DDAH1	sp|O94760|DDAH1_HUMAN	N(G),N(G)-dimethylarginine dimethylaminohydrolase 1 OS=Homo sapiens GN=DDAH1 PE=1 SV=3	10.24	36.14	6	0.777494	0.386096	4.32	40.35	2	1.1712	0.520825	0.974
O94826	TOMM70A	sp|O94826|TOM70_HUMAN	Mitochondrial import receptor subunit TOM70 OS=Homo sapiens GN=TOMM70A PE=1 SV=1	11.81	26.32	8	1.06068	0.905564	13.62	25	7	1.1453	0.784203	1.103
O94875	SORBS2	sp|O94875|SRBS2_HUMAN	Sorbin and SH3 domain-containing protein 2 OS=Homo sapiens GN=SORBS2 PE=1 SV=3	19.6	30.09	10	1.91633	0.034061	22.5	25.82	11	1.91025	0.0360214	1.913
O94903	PROSC	sp|O94903|PROSC_HUMAN	Proline synthase co-transcribed bacterial homolog protein OS=Homo sapiens GN=PROSC PE=1 SV=1	9.57	49.09	5	1.00276	0.984186	11.31	48.73	5	0.990541	0.946069	0.997
O94905	ERLIN2	sp|O94905|ERLN2_HUMAN	Erlin-2 OS=Homo sapiens GN=ERLIN2 PE=1 SV=1	15.52	45.13	8	0.975416	0.976829	13.02	32.15	7	1.25868	0.722746	1.117
O94911	ABCA8	sp|O94911|ABCA8_HUMAN	ATP-binding cassette sub-family A member 8 OS=Homo sapiens GN=ABCA8 PE=1 SV=3	23.23	23.4	12	1.21664	0.366419	14.84	21.44	8	0.923636	0.749382	1.07
O94919	ENDOD1	sp|O94919|ENDD1_HUMAN	Endonuclease domain-containing 1 protein OS=Homo sapiens GN=ENDOD1 PE=1 SV=2	10.9	22	6	1.23745	0.0655106	11.87	15	6	1.10143	0.690171	1.169
O94973	AP2A2	sp|O94973|AP2A2_HUMAN	AP-2 complex subunit alpha-2 OS=Homo sapiens GN=AP2A2 PE=1 SV=2	18.04	28.97	9	0.877836	0.732422	13.58	21.83	7	0.855232	0.599101	0.867
O94979	SEC31A	sp|O94979|SC31A_HUMAN	Protein transport protein Sec31A OS=Homo sapiens GN=SEC31A PE=1 SV=3	14.01	19.67	8	0.710684	0.297641	10.51	17.21	5	0.866781	0.0999052	0.789
O95169	NDUFB8	sp|O95169|NDUB8_HUMAN	NADH dehydrogenase [ubiquinone] 1 beta subcomplex subunit 8, mitochondrial OS=Homo sapiens GN=NDUFB8 PE=1 SV=1	4.27	50.54	3	0.740832	0.0311617	4.53	47.31	2	0.741877	0.288337	0.741
O95202	LETM1	sp|O95202|LETM1_HUMAN	LETM1 and EF-hand domain-containing protein 1, mitochondrial OS=Homo sapiens GN=LETM1 PE=1 SV=1	10.58	32.88	5	1.27906	0.591587	12.38	29.91	7	0.813944	0.39497	1.047
O95210	STBD1	sp|O95210|STBD1_HUMAN	Starch-binding domain-containing protein 1 OS=Homo sapiens GN=STBD1 PE=1 SV=1	3.47	31.56	2	0.919601	0.82325	4.57	25.42	3	0.897287	0.714638	0.908
O95292	VAPB	sp|O95292|VAPB_HUMAN	Vesicle-associated membrane protein-associated protein B/C OS=Homo sapiens GN=VAPB PE=1 SV=3	11.91	54.73	7	0.998078	0.99458	6.93	32.92	4	0.835006	0.37585	0.917
O95299	NDUFA10	sp|O95299|NDUAA_HUMAN	NADH dehydrogenase [ubiquinone] 1 alpha subcomplex subunit 10, mitochondrial OS=Homo sapiens GN=NDUFA10 PE=1 SV=1	16.63	48.73	9	0.988263	0.840315	12.03	43.1	6	1.04077	0.491151	1.015
O95336	PGLS	sp|O95336|6PGL_HUMAN	6-phosphogluconolactonase OS=Homo sapiens GN=PGLS PE=1 SV=2	11.32	44.19	7	0.510755	0.0681005	13.74	48.45	7	0.480851	0.0186913	0.496
O95373	IPO7	sp|O95373|IPO7_HUMAN	Importin-7 OS=Homo sapiens GN=IPO7 PE=1 SV=1	5.4	13.49	3	0.891229	0.440715	5.52	13.49	4	1.01821	0.908295	0.955
O95394	PGM3	sp|O95394|AGM1_HUMAN	Phosphoacetylglucosamine mutase OS=Homo sapiens GN=PGM3 PE=1 SV=1	10.52	29.15	7	0.750373	0.366616	11.61	30.63	6	0.905788	0.73959	0.828
O95433	AHSA1	sp|O95433|AHSA1_HUMAN	Activator of 90 kDa heat shock protein ATPase homolog 1 OS=Homo sapiens GN=AHSA1 PE=1 SV=1	4.03	36.98	2	0.291019	0.142306	4.26	33.43	3	0.915282	0.540219	0.603
O95479	H6PD	sp|O95479|G6PE_HUMAN	GDH/6PGL endoplasmic bifunctional protein OS=Homo sapiens GN=H6PD PE=1 SV=2	13.44	37.8	8	0.82501	0.159668	13.13	31.73	6	1.13005	0.749196	0.978
O95573	ACSL3	sp|O95573|ACSL3_HUMAN	Long-chain-fatty-acid--CoA ligase 3 OS=Homo sapiens GN=ACSL3 PE=1 SV=3	12.79	24.58	7	0.856723	0.19904	6.81	17.08	3	1.068	0.722231	0.962
O95747	OXSR1	sp|O95747|OXSR1_HUMAN	Serine/threonine-protein kinase OSR1 OS=Homo sapiens GN=OXSR1 PE=1 SV=1	7.72	16.7	4	1.40776	0.101967	6.85	17.84	4	1.33236	0.059906	1.37
O95782	AP2A1	sp|O95782|AP2A1_HUMAN	AP-2 complex subunit alpha-1 OS=Homo sapiens GN=AP2A1 PE=1 SV=3	17.45	32.04	9	1.73918	0.562738	13.51	24.77	6	1.64658	0.742337	1.693
O95810	SDPR	sp|O95810|SDPR_HUMAN	Serum deprivation-response protein OS=Homo sapiens GN=SDPR PE=1 SV=3	24.47	39.29	12	1.0848	0.648784	17.88	36.71	9	1.05915	0.79594	1.072
O95817	BAG3	sp|O95817|BAG3_HUMAN	BAG family molecular chaperone regulator 3 OS=Homo sapiens GN=BAG3 PE=1 SV=3	6.49	31.65	3	1.18393	0.513082	8.92	36.87	5	1.12368	0.148528	1.154
O95831	AIFM1	sp|O95831|AIFM1_HUMAN	Apoptosis-inducing factor 1, mitochondrial OS=Homo sapiens GN=AIFM1 PE=1 SV=1	17.65	36.7	9	0.74074	0.481658	16.84	32.46	9	0.630826	0.150257	0.686
O95834	EML2	sp|O95834|EMAL2_HUMAN	Echinoderm microtubule-associated protein-like 2 OS=Homo sapiens GN=EML2 PE=1 SV=1	12.02	21.26	6	0.960951	0.880384	8.26	20.8	5	1.01518	0.958043	0.988
O95861	BPNT1	sp|O95861|BPNT1_HUMAN	3'(2'),5'-bisphosphate nucleotidase 1 OS=Homo sapiens GN=BPNT1 PE=1 SV=1	8.68	41.56	4	1.80374	0.147714	8.72	35.71	4	1.28793	0.274288	1.546
O95865	DDAH2	sp|O95865|DDAH2_HUMAN	N(G),N(G)-dimethylarginine dimethylaminohydrolase 2 OS=Homo sapiens GN=DDAH2 PE=1 SV=1	22.54	55.79	11	1.023	0.972504	22.8	65.61	12	1.06769	0.819827	1.045
O95881	TXNDC12	sp|O95881|TXD12_HUMAN	Thioredoxin domain-containing protein 12 OS=Homo sapiens GN=TXNDC12 PE=1 SV=1	6.09	26.74	3	0.920417	0.85421	4.01	31.98	2	1.1203	0.728986	1.02
O96000	NDUFB10	sp|O96000|NDUBA_HUMAN	NADH dehydrogenase [ubiquinone] 1 beta subcomplex subunit 10 OS=Homo sapiens GN=NDUFB10 PE=1 SV=3	8.47	54.65	4	0.946309	0.96364	9.2	53.49	5	0.900925	0.660814	0.924
P00167	CYB5A	sp|P00167|CYB5_HUMAN	Cytochrome b5 OS=Homo sapiens GN=CYB5A PE=1 SV=2	12	49.25	6	0.833707	0.66044	11.92	52.99	6	0.851191	0.861109	0.842
P00325	ADH1B	sp|P00325|ADH1B_HUMAN	Alcohol dehydrogenase 1B OS=Homo sapiens GN=ADH1B PE=1 SV=2	57.42	79.2	28	0.613286	0.122035	54.35	81.33	30	0.572406	0.132849	0.593
P00326	ADH1C	sp|P00326|ADH1G_HUMAN	Alcohol dehydrogenase 1C OS=Homo sapiens GN=ADH1C PE=1 SV=2	35.54	53.07	16	1.28759	0.22003	30.82	49.6	17	1.24151	0.151576	1.265
P00338	LDHA	sp|P00338|LDHA_HUMAN	L-lactate dehydrogenase A chain OS=Homo sapiens GN=LDHA PE=1 SV=2	36.65	68.98	18	1	1	36.64	73.8	18	1.00763	0.972496	1.004
P00352	ALDH1A1	sp|P00352|AL1A1_HUMAN	Retinal dehydrogenase 1 OS=Homo sapiens GN=ALDH1A1 PE=1 SV=2	41.57	62.28	22	0.973443	0.879758	45.75	56.49	22	0.961014	0.864797	0.967
P00367	GLUD1	sp|P00367|DHE3_HUMAN	Glutamate dehydrogenase 1, mitochondrial OS=Homo sapiens GN=GLUD1 PE=1 SV=2	39.18	49.82	19	0.915785	0.477637	40.15	54.48	20	0.842875	0.264089	0.879
P00387	CYB5R3	sp|P00387|NB5R3_HUMAN	NADH-cytochrome b5 reductase 3 OS=Homo sapiens GN=CYB5R3 PE=1 SV=3	28.44	81.06	16	1.1523	0.407331	23.29	72.76	13	1.16186	0.427315	1.157
P00390	GSR	sp|P00390|GSHR_HUMAN	Glutathione reductase, mitochondrial OS=Homo sapiens GN=GSR PE=1 SV=2	9.38	28.35	6	1.06328	0.348955	15.81	36.4	8	0.979402	0.925494	1.021
P00403	MT-CO2	sp|P00403|COX2_HUMAN	Cytochrome c oxidase subunit 2 OS=Homo sapiens GN=MT-CO2 PE=1 SV=1	5.34	23.35	3	1.15525	0.627854	5.66	20.26	3	1.13796	0.664231	1.147
P00441	SOD1	sp|P00441|SODC_HUMAN	Superoxide dismutase [Cu-Zn] OS=Homo sapiens GN=SOD1 PE=1 SV=2	18.98	84.42	12	0.897229	0.746882	19.63	84.42	12	0.910375	0.835337	0.904
P00450	CP	sp|P00450|CERU_HUMAN	Ceruloplasmin OS=Homo sapiens GN=CP PE=1 SV=1	80.66	45.35	40	1.44245	0.00243113	76.01	44.23	37	1.45159	0.000162203	1.447
P00488	F13A1	sp|P00488|F13A_HUMAN	Coagulation factor XIII A chain OS=Homo sapiens GN=F13A1 PE=1 SV=4	41.37	51.78	21	0.77328	0.0174327	39.11	41.26	19	0.772213	0.00444615	0.773
P00491	PNP	sp|P00491|PNPH_HUMAN	Purine nucleoside phosphorylase OS=Homo sapiens GN=PNP PE=1 SV=2	10.67	51.56	5	1.08646	0.192136	11.3	47.4	6	1.11353	0.50393	1.1
P00492	HPRT1	sp|P00492|HPRT_HUMAN	Hypoxanthine-guanine phosphoribosyltransferase OS=Homo sapiens GN=HPRT1 PE=1 SV=2	11.03	44.04	6	1.5007	0.345492	11.62	43.58	6	1.32491	0.117028	1.413
P00505	GOT2	sp|P00505|AATM_HUMAN	Aspartate aminotransferase, mitochondrial OS=Homo sapiens GN=GOT2 PE=1 SV=3	23.01	65.12	11	1.62088	0.00410407	30.2	66.98	15	1.58011	0.00262904	1.6
P00558	PGK1	sp|P00558|PGK1_HUMAN	Phosphoglycerate kinase 1 OS=Homo sapiens GN=PGK1 PE=1 SV=3	47.24	82.01	23	1.07415	0.588586	47.36	79.62	24	1.03895	0.705327	1.057
P00568	AK1	sp|P00568|KAD1_HUMAN	Adenylate kinase isoenzyme 1 OS=Homo sapiens GN=AK1 PE=1 SV=3	21.85	75.26	12	1.68137	1.88899e-06	18.7	64.95	10	1.59781	5.79683e-05	1.64
P00734	F2	sp|P00734|THRB_HUMAN	Prothrombin OS=Homo sapiens GN=F2 PE=1 SV=2	47.9	53.54	25	1.42783	0.00136943	47.6	53.22	25	1.36838	0.00255079	1.398
P00736	C1R	sp|P00736|C1R_HUMAN	Complement C1r subcomponent OS=Homo sapiens GN=C1R PE=1 SV=2	19.32	37.3	10	0.988557	0.927872	19.89	42.7	10	0.782541	0.259016	0.886
P00738	HP	sp|P00738|HPT_HUMAN	Haptoglobin OS=Homo sapiens GN=HP PE=1 SV=1	58.15	63.55	29	1.10523	0.646553	55.53	64.04	29	1.10499	0.633228	1.105
P00739	HPR	sp|P00739|HPTR_HUMAN	Haptoglobin-related protein OS=Homo sapiens GN=HPR PE=2 SV=2	35.61	45.98	17	1.41491	0.219247	32.69	39.94	16	1.41772	0.184152	1.416
P00742	F10	sp|P00742|FA10_HUMAN	Coagulation factor X OS=Homo sapiens GN=F10 PE=1 SV=2	5.84	26.23	3	1.30686	0.451053	7.32	19.47	4	1.42458	0.370465	1.366
P00746	CFD	sp|P00746|CFAD_HUMAN	Complement factor D OS=Homo sapiens GN=CFD PE=1 SV=5	12.02	43.08	6	1.76659	0.108756	8	39.92	4	1.94495	0.0227344	1.856
P00747	PLG	sp|P00747|PLMN_HUMAN	Plasminogen OS=Homo sapiens GN=PLG PE=1 SV=2	56.18	62.22	26	1.54137	0.00191613	53.96	60.37	26	1.48304	0.0340471	1.512
P00748	F12	sp|P00748|FA12_HUMAN	Coagulation factor XII OS=Homo sapiens GN=F12 PE=1 SV=3	10.56	25.37	5	1.34499	0.130437	10.22	19.19	5	1.39795	0.0361598	1.371
P00751	CFB	sp|P00751|CFAB_HUMAN	Complement factor B OS=Homo sapiens GN=CFB PE=1 SV=2	53.79	42.41	27	0.956241	0.831689	53.51	39.53	27	1.02286	0.921897	0.99
P00915	CA1	sp|P00915|CAH1_HUMAN	Carbonic anhydrase 1 OS=Homo sapiens GN=CA1 PE=1 SV=2	17.31	54.79	10	2.4966	0.0196087	18.03	57.85	9	2.50067	0.0255296	2.499
P00918	CA2	sp|P00918|CAH2_HUMAN	Carbonic anhydrase 2 OS=Homo sapiens GN=CA2 PE=1 SV=2	15.4	57.69	8	3.00499	0.000276761	16.79	63.08	9	2.75928	1.61783e-06	2.882
P00966	ASS1	sp|P00966|ASSY_HUMAN	Argininosuccinate synthase OS=Homo sapiens GN=ASS1 PE=1 SV=2	23.3	52.91	12	0.652334	8.76876e-05	25.27	47.09	13	0.640517	0.0143297	0.646
P01008	SERPINC1	sp|P01008|ANT3_HUMAN	Antithrombin-III OS=Homo sapiens GN=SERPINC1 PE=1 SV=1	31.85	45.91	15	2.36504	0.000408366	28.25	48.92	13	2.27723	0.00130037	2.321
P01009	SERPINA1	sp|P01009|A1AT_HUMAN	Alpha-1-antitrypsin OS=Homo sapiens GN=SERPINA1 PE=1 SV=3	67.5	68.42	38	0.992641	0.967785	67.09	63.64	38	0.997967	0.988848	0.995
P01011	SERPINA3	sp|P01011|AACT_HUMAN	Alpha-1-antichymotrypsin OS=Homo sapiens GN=SERPINA3 PE=1 SV=2	43.36	56.26	21	0.615832	0.00166216	43.05	47.04	22	0.667974	0.00869436	0.642
P01019	AGT	sp|P01019|ANGT_HUMAN	Angiotensinogen OS=Homo sapiens GN=AGT PE=1 SV=1	21.91	24.12	12	1.22431	0.299027	21.23	29.07	12	1.24337	0.301357	1.234
P01023	A2M	sp|P01023|A2MG_HUMAN	Alpha-2-macroglobulin OS=Homo sapiens GN=A2M PE=1 SV=3	116.29	64.72	59	1.52391	2.0297e-05	101.16	60.72	51	1.58722	0.00028344	1.556
P01024	C3	sp|P01024|CO3_HUMAN	Complement C3 OS=Homo sapiens GN=C3 PE=1 SV=2	200.58	72.7	100	1.1708	0.0159283	207.29	68.79	99	1.16623	0.0271103	1.169
P01031	C5	sp|P01031|CO5_HUMAN	Complement C5 OS=Homo sapiens GN=C5 PE=1 SV=4	41.1	28.64	19	1.72393	0.0183122	45.35	30.67	19	1.40222	0.0934741	1.563
P01033	TIMP1	sp|P01033|TIMP1_HUMAN	Metalloproteinase inhibitor 1 OS=Homo sapiens GN=TIMP1 PE=1 SV=1	4.08	26.09	2	0.396357	0.602665	5.79	41.06	3	0.175841	0.421305	0.286
P01034	CST3	sp|P01034|CYTC_HUMAN	Cystatin-C OS=Homo sapiens GN=CST3 PE=1 SV=1	6.6	30.82	4	0.901233	0.413235	5.62	30.82	3	1.00966	0.938819	0.955
P01042	KNG1	sp|P01042|KNG1_HUMAN	Kininogen-1 OS=Homo sapiens GN=KNG1 PE=1 SV=2	41.21	38.98	20	1.21321	0.427945	44.03	40.53	22	1.21429	0.461103	1.214
P01111	NRAS	sp|P01111|RASN_HUMAN	GTPase NRas OS=Homo sapiens GN=NRAS PE=1 SV=1	9.43	39.68	5	0.956119	0.837149	12.7	49.74	6	0.767365	0.594346	0.862
P01591	JCHAIN	sp|P01591|IGJ_HUMAN	Immunoglobulin J chain OS=Homo sapiens GN=JCHAIN PE=1 SV=4	7.66	25.79	4	1.35078	0.0664567	8	23.9	4	1.26986	0.106286	1.31
P01601	IGKV1D-16	sp|P01601|KV109_HUMAN	Ig kappa chain V-ID region 16 (Fragment) OS=Homo sapiens GN=IGKV1D-16 PE=4 SV=2	5.92	35.04	3	2.02591	0.325739	6.03	35.04	3	2.08862	0.400024	2.057
P01613		sp|P01613|KV121_HUMAN	Ig kappa chain V-I region Ni OS=Homo sapiens PE=1 SV=1	4	30.36	2	1.41131	0.543554	4	30.36	2	1.36376	0.561619	1.388
P01708		sp|P01708|LV205_HUMAN	Ig lambda chain V-II region BUR OS=Homo sapiens PE=1 SV=1	5.15	24.77	3	0.539033	0.169784	6	24.77	3	0.5794	0.143231	0.559
P01764	IGHV3-23	sp|P01764|HV303_HUMAN	Ig heavy chain V-III region 23 OS=Homo sapiens GN=IGHV3-23 PE=1 SV=2	8	38.46	5	1.04183	0.984917	8.34	44.44	5	1.02003	0.990334	1.031
P01767		sp|P01767|HV306_HUMAN	Ig heavy chain V-III region BUT OS=Homo sapiens PE=1 SV=1	5.8	83.48	3	1.69777	0.257043	5.58	66.96	3	1.84857	0.278101	1.773
P01781		sp|P01781|HV320_HUMAN	Ig heavy chain V-III region GAL OS=Homo sapiens PE=1 SV=1	8.56	52.59	5	1.69896	0.496747	8.15	65.52	4	1.2905	0.474581	1.495
P01834	IGKC	sp|P01834|IGKC_HUMAN	Ig kappa chain C region OS=Homo sapiens GN=IGKC PE=1 SV=1	16.21	97.17	11	1.75495	0.339433	16.02	92.45	11	1.87207	0.181556	1.814
P01857	IGHG1	sp|P01857|IGHG1_HUMAN	Ig gamma-1 chain C region OS=Homo sapiens GN=IGHG1 PE=1 SV=1	45.21	71.52	22	1.25047	0.634797	48.07	72.12	26	1.25623	0.629305	1.253
P01859	IGHG2	sp|P01859|IGHG2_HUMAN	Ig gamma-2 chain C region OS=Homo sapiens GN=IGHG2 PE=1 SV=2	35.89	60.74	18	1.2919	0.556857	41.43	61.35	23	1.29824	0.692355	1.295
P01860	IGHG3	sp|P01860|IGHG3_HUMAN	Ig gamma-3 chain C region OS=Homo sapiens GN=IGHG3 PE=1 SV=2	39.99	67.37	19	1.42339	0.551188	41.81	67.37	21	1.43738	0.0597284	1.43
P01861	IGHG4	sp|P01861|IGHG4_HUMAN	Ig gamma-4 chain C region OS=Homo sapiens GN=IGHG4 PE=1 SV=1	28.28	64.22	15	1.6415	0.640628	31.54	63.91	18	2.39821	0.292278	2.02
P01871	IGHM	sp|P01871|IGHM_HUMAN	Ig mu chain C region OS=Homo sapiens GN=IGHM PE=1 SV=3	35.07	47.79	18	1.04616	0.709217	34.62	52.43	18	1.08178	0.541012	1.064
P01876	IGHA1	sp|P01876|IGHA1_HUMAN	Ig alpha-1 chain C region OS=Homo sapiens GN=IGHA1 PE=1 SV=2	26.82	54.96	16	0.913983	0.660997	23.28	56.66	15	0.849884	0.534833	0.882
P01877	IGHA2	sp|P01877|IGHA2_HUMAN	Ig alpha-2 chain C region OS=Homo sapiens GN=IGHA2 PE=1 SV=3	21.81	61.76	13	2.31889	0.218288	20.94	61.76	13	2.32391	0.228502	2.321
P02042	HBD	sp|P02042|HBD_HUMAN	Hemoglobin subunit delta OS=Homo sapiens GN=HBD PE=1 SV=2	26	87.07	14	2.28477	0.0796457	24	87.07	13	2.6105	0.00710663	2.448
P02144	MB	sp|P02144|MYG_HUMAN	Myoglobin OS=Homo sapiens GN=MB PE=1 SV=2	17.88	77.92	10	2.88053	0.0476747	17.17	77.92	9	3.00969	0.0208381	2.945
P02452	COL1A1	sp|P02452|CO1A1_HUMAN	Collagen alpha-1(I) chain OS=Homo sapiens GN=COL1A1 PE=1 SV=5	16.9	41.53	9	2.02856	0.338726	14.02	27.66	8	2.20909	0.34521	2.119
P02462	COL4A1	sp|P02462|CO4A1_HUMAN	Collagen alpha-1(IV) chain OS=Homo sapiens GN=COL4A1 PE=1 SV=3	5.32	13.6	3	1.12321	0.301295	8.22	20.25	4	1.00401	0.975973	1.064
P02511	CRYAB	sp|P02511|CRYAB_HUMAN	Alpha-crystallin B chain OS=Homo sapiens GN=CRYAB PE=1 SV=2	23.11	72	11	1.64324	0.138096	26.31	68	13	1.70744	0.0823061	1.675
P02545	LMNA	sp|P02545|LMNA_HUMAN	Prelamin-A/C OS=Homo sapiens GN=LMNA PE=1 SV=1	56.21	62.65	27	1.44648	2.37495e-05	54.7	58.13	28	1.43558	4.51215e-06	1.441
P02647	APOA1	sp|P02647|APOA1_HUMAN	Apolipoprotein A-I OS=Homo sapiens GN=APOA1 PE=1 SV=1	65.82	79.78	31	1.60315	0.00174156	68.59	88.39	34	1.57606	0.00103927	1.59
P02649	APOE	sp|P02649|APOE_HUMAN	Apolipoprotein E OS=Homo sapiens GN=APOE PE=1 SV=1	26.74	62.46	13	1.26624	0.140735	25.68	64.67	14	1.21461	0.330859	1.24
P02652	APOA2	sp|P02652|APOA2_HUMAN	Apolipoprotein A-II OS=Homo sapiens GN=APOA2 PE=1 SV=1	9.14	51	5	1.5119	0.194984	7.76	27	5	1.51738	0.14761	1.515
P02654	APOC1	sp|P02654|APOC1_HUMAN	Apolipoprotein C-I OS=Homo sapiens GN=APOC1 PE=1 SV=1	7.74	39.76	4	1.24769	0.569787	2.94	45.78	2	0.967291	0.913699	1.107
P02656	APOC3	sp|P02656|APOC3_HUMAN	Apolipoprotein C-III OS=Homo sapiens GN=APOC3 PE=1 SV=1	6	37.37	3	1.63022	0.629933	8.03	37.37	4	1.87153	0.357224	1.751
P02671	FGA	sp|P02671|FIBA_HUMAN	Fibrinogen alpha chain OS=Homo sapiens GN=FGA PE=1 SV=2	55.85	52.19	28	1.24689	0.170007	62.11	45.61	30	1.25799	0.211819	1.252
P02675	FGB	sp|P02675|FIBB_HUMAN	Fibrinogen beta chain OS=Homo sapiens GN=FGB PE=1 SV=2	61.19	79.43	32	1.2983	0.0317089	65.58	73.73	37	1.26581	0.0360486	1.282
P02679	FGG	sp|P02679|FIBG_HUMAN	Fibrinogen gamma chain OS=Homo sapiens GN=FGG PE=1 SV=3	46.2	58.94	23	1.35363	0.0433669	43.44	62.25	21	1.30243	0.187657	1.328
P02730	SLC4A1	sp|P02730|B3AT_HUMAN	Band 3 anion transport protein OS=Homo sapiens GN=SLC4A1 PE=1 SV=3	15.45	23.82	8	3.03281	0.000550348	14.71	23.6	8	3.04128	0.00779315	3.037
P02741	CRP	sp|P02741|CRP_HUMAN	C-reactive protein OS=Homo sapiens GN=CRP PE=1 SV=1	12.62	29.02	6	0.332974	0.00320272	11.3	29.02	6	0.334814	0.0188404	0.334
P02743	APCS	sp|P02743|SAMP_HUMAN	Serum amyloid P-component OS=Homo sapiens GN=APCS PE=1 SV=2	18.81	36.77	9	2.1009	0.0186673	18.79	36.77	9	2.1285	0.0383986	2.115
P02745	C1QA	sp|P02745|C1QA_HUMAN	Complement C1q subcomponent subunit A OS=Homo sapiens GN=C1QA PE=1 SV=2	5.62	11.02	3	1.48272	0.20053	4.01	8.98	2	1.22921	0.339928	1.356
P02746	C1QB	sp|P02746|C1QB_HUMAN	Complement C1q subcomponent subunit B OS=Homo sapiens GN=C1QB PE=1 SV=3	6.73	46.25	5	0.967871	0.949985	9.42	33.2	5	0.979786	0.953236	0.974
P02747	C1QC	sp|P02747|C1QC_HUMAN	Complement C1q subcomponent subunit C OS=Homo sapiens GN=C1QC PE=1 SV=3	8.97	26.12	5	1.08203	0.606537	7.73	26.12	5	1.05443	0.754627	1.068
P02748	C9	sp|P02748|CO9_HUMAN	Complement component C9 OS=Homo sapiens GN=C9 PE=1 SV=2	35.86	40.07	18	0.735543	0.14194	36.91	41.68	18	0.696104	0.143932	0.716
P02749	APOH	sp|P02749|APOH_HUMAN	Beta-2-glycoprotein 1 OS=Homo sapiens GN=APOH PE=1 SV=3	31.28	63.77	15	1.58583	1.77743e-05	28.24	55.94	14	1.67662	2.98088e-06	1.631
P02750	LRG1	sp|P02750|A2GL_HUMAN	Leucine-rich alpha-2-glycoprotein OS=Homo sapiens GN=LRG1 PE=1 SV=2	17.89	49.28	9	0.600933	0.00330837	16.84	48.13	10	0.623463	0.00099591	0.612
P02751	FN1	sp|P02751|FINC_HUMAN	Fibronectin OS=Homo sapiens GN=FN1 PE=1 SV=4	50.47	24.85	25	1.8545	8.21219e-07	48.91	24.31	26	1.77532	5.92903e-06	1.815
P02753	RBP4	sp|P02753|RET4_HUMAN	Retinol-binding protein 4 OS=Homo sapiens GN=RBP4 PE=1 SV=3	16	49.75	8	1.737	0.0630457	14	40.8	7	1.77627	0.0430939	1.757
P02760	AMBP	sp|P02760|AMBP_HUMAN	Protein AMBP OS=Homo sapiens GN=AMBP PE=1 SV=1	24.52	59.09	12	1.44046	0.120601	25.01	53.13	12	1.35575	0.266373	1.398
P02763	ORM1	sp|P02763|A1AG1_HUMAN	Alpha-1-acid glycoprotein 1 OS=Homo sapiens GN=ORM1 PE=1 SV=1	20	44.78	10	0.827827	0.59958	20.2	48.76	10	0.845958	0.586762	0.837
P02765	AHSG	sp|P02765|FETUA_HUMAN	Alpha-2-HS-glycoprotein OS=Homo sapiens GN=AHSG PE=1 SV=1	17.91	34.33	8	1.82699	0.0226193	21.46	35.15	12	1.82262	0.0426626	1.825
P02766	TTR	sp|P02766|TTHY_HUMAN	Transthyretin OS=Homo sapiens GN=TTR PE=1 SV=1	14	73.47	7	1.79139	0.177215	16.07	80.27	8	1.78248	0.136432	1.787
P02768	ALB	sp|P02768|ALBU_HUMAN	Serum albumin OS=Homo sapiens GN=ALB PE=1 SV=2	187.79	95.57	105	1.59192	0.00890552	188.92	94.75	105	1.59655	0.00687382	1.594
P02774	GC	sp|P02774|VTDB_HUMAN	Vitamin D-binding protein OS=Homo sapiens GN=GC PE=1 SV=1	49.28	58.44	25	1.09029	0.663102	44.08	56.96	22	1.15596	0.268154	1.123
P02786	TFRC	sp|P02786|TFR1_HUMAN	Transferrin receptor protein 1 OS=Homo sapiens GN=TFRC PE=1 SV=2	8.54	26.05	4	0.937832	0.821449	7.67	25.39	6	0.680456	0.0901942	0.809
P02787	TF	sp|P02787|TRFE_HUMAN	Serotransferrin OS=Homo sapiens GN=TF PE=1 SV=3	133.17	73.78	67	1.72995	4.83546e-05	132	72.64	67	1.74172	0.00181103	1.736
P02788	LTF	sp|P02788|TRFL_HUMAN	Lactotransferrin OS=Homo sapiens GN=LTF PE=1 SV=6	23.95	39.44	11	3.07926	0.143636	24.9	41.97	13	2.41889	0.00427076	2.749
P02790	HPX	sp|P02790|HEMO_HUMAN	Hemopexin OS=Homo sapiens GN=HPX PE=1 SV=2	62.76	74.89	32	1.39855	0.0130858	55.5	70.35	30	1.35763	0.0307302	1.378
P02792	FTL	sp|P02792|FRIL_HUMAN	Ferritin light chain OS=Homo sapiens GN=FTL PE=1 SV=2	8.18	50.86	4	0.738328	0.0978308	8.32	41.14	4	0.794433	0.21544	0.766
P02794	FTH1	sp|P02794|FRIH_HUMAN	Ferritin heavy chain OS=Homo sapiens GN=FTH1 PE=1 SV=2	9.17	47.54	5	1.36938	0.191719	6.71	53.01	4	1.43465	0.179871	1.402
P02795	MT2A	sp|P02795|MT2_HUMAN	Metallothionein-2 OS=Homo sapiens GN=MT2A PE=1 SV=1	5.82	54.1	3	0.618509	0.129641	6	54.1	3	0.551338	0.122206	0.585
P03952	KLKB1	sp|P03952|KLKB1_HUMAN	Plasma kallikrein OS=Homo sapiens GN=KLKB1 PE=1 SV=1	11.94	39.34	6	1.23015	0.252293	18.46	36.52	10	1.31574	0.0954281	1.273
P04003	C4BPA	sp|P04003|C4BPA_HUMAN	C4b-binding protein alpha chain OS=Homo sapiens GN=C4BPA PE=1 SV=2	12.35	42.88	6	2.12154	0.0228292	12.39	42.21	6	2.19244	0.00387867	2.157
P04004	VTN	sp|P04004|VTNC_HUMAN	Vitronectin OS=Homo sapiens GN=VTN PE=1 SV=1	19.75	36.82	10	1.31733	0.210332	19.27	33.89	10	1.33872	0.154764	1.328
P04040	CAT	sp|P04040|CATA_HUMAN	Catalase OS=Homo sapiens GN=CAT PE=1 SV=3	43.63	72.68	22	1.09191	0.6455	45.21	49.15	22	1.13954	0.31665	1.116
P04066	FUCA1	sp|P04066|FUCO_HUMAN	Tissue alpha-L-fucosidase OS=Homo sapiens GN=FUCA1 PE=1 SV=4	3.13	7.082	2	0.355712	0.392365	5.41	11.37	3	0.45789	0.122032	0.407
P04075	ALDOA	sp|P04075|ALDOA_HUMAN	Fructose-bisphosphate aldolase A OS=Homo sapiens GN=ALDOA PE=1 SV=2	51.73	84.07	27	1.38943	9.45912e-05	46.72	84.89	24	1.39353	0.00014198	1.391
P04080	CSTB	sp|P04080|CYTB_HUMAN	Cystatin-B OS=Homo sapiens GN=CSTB PE=1 SV=2	6.51	64.29	3	0.862264	0.396625	6.53	64.29	3	0.942324	0.658876	0.902
P04083	ANXA1	sp|P04083|ANXA1_HUMAN	Annexin A1 OS=Homo sapiens GN=ANXA1 PE=1 SV=2	42.35	77.46	21	0.782099	0.0187037	44.98	75.14	22	0.756438	0.0418378	0.769
P04114	APOB	sp|P04114|APOB_HUMAN	Apolipoprotein B-100 OS=Homo sapiens GN=APOB PE=1 SV=2	145.48	40.39	82	2.3682	2.59379e-20	141.97	36.01	76	2.39141	1.40325e-20	2.38
P04179	SOD2	sp|P04179|SODM_HUMAN	Superoxide dismutase [Mn], mitochondrial OS=Homo sapiens GN=SOD2 PE=1 SV=2	17.86	46.4	10	1.10111	0.664696	18.62	60.36	9	1.1468	0.481098	1.124
P04181	OAT	sp|P04181|OAT_HUMAN	Ornithine aminotransferase, mitochondrial OS=Homo sapiens GN=OAT PE=1 SV=1	10.23	31.21	5	0.72584	0.0101054	8.66	26.88	4	0.818482	0.19374	0.772
P04196	HRG	sp|P04196|HRG_HUMAN	Histidine-rich glycoprotein OS=Homo sapiens GN=HRG PE=1 SV=1	18.57	31.62	9	1.47989	0.0296574	18.08	35.05	9	1.5075	0.031043	1.494
P04208		sp|P04208|LV106_HUMAN	Ig lambda chain V-I region WAH OS=Homo sapiens PE=1 SV=1	4.37	31.19	2	1.25982	0.687837	4.14	31.19	2	1.1319	0.829097	1.196
P04216	THY1	sp|P04216|THY1_HUMAN	Thy-1 membrane glycoprotein OS=Homo sapiens GN=THY1 PE=1 SV=2	4.91	36.02	3	2.02966	0.140574	4.03	18.01	2	2.1872	0.0847575	2.108
P04217	A1BG	sp|P04217|A1BG_HUMAN	Alpha-1B-glycoprotein OS=Homo sapiens GN=A1BG PE=1 SV=4	30.97	58.38	16	1.38735	0.0118844	30.7	55.35	15	1.20974	0.245265	1.299
P04229	HLA-DRB1	sp|P04229|2B11_HUMAN	HLA class II histocompatibility antigen, DRB1-1 beta chain OS=Homo sapiens GN=HLA-DRB1 PE=1 SV=2	5.53	39.1	3	0.90697	0.506586	4.53	31.58	2	0.845614	0.342676	0.876
P04264	KRT1	sp|P04264|K2C1_HUMAN	Keratin, type II cytoskeletal 1 OS=Homo sapiens GN=KRT1 PE=1 SV=6	15.11	30.9	9	0.998109	0.991006	12.59	18.94	7	0.765027	0.370152	0.882
P04271	S100B	sp|P04271|S100B_HUMAN	Protein S100-B OS=Homo sapiens GN=S100B PE=1 SV=2	4.27	46.74	2	1.02364	0.958022	3.48	40.22	2	1.01893	0.966644	1.021
P04275	VWF	sp|P04275|VWF_HUMAN	von Willebrand factor OS=Homo sapiens GN=VWF PE=1 SV=4	19.24	19.91	11	1.08913	0.631706	17.53	18.27	10	1.39513	0.0186668	1.242
P04406	GAPDH	sp|P04406|G3P_HUMAN	Glyceraldehyde-3-phosphate dehydrogenase OS=Homo sapiens GN=GAPDH PE=1 SV=3	36.63	60.9	18	1.3025	0.383531	38.48	62.09	20	1.31131	0.0181517	1.307
P04632	CAPNS1	sp|P04632|CPNS1_HUMAN	Calpain small subunit 1 OS=Homo sapiens GN=CAPNS1 PE=1 SV=1	12.39	38.43	6	1.08726	0.707386	14.22	55.97	7	1.24844	0.143194	1.168
P04792	HSPB1	sp|P04792|HSPB1_HUMAN	Heat shock protein beta-1 OS=Homo sapiens GN=HSPB1 PE=1 SV=2	28.7	72.2	15	1.08197	0.635878	29.99	74.15	15	1.03282	0.835868	1.057
P04843	RPN1	sp|P04843|RPN1_HUMAN	Dolichyl-diphosphooligosaccharide--protein glycosyltransferase subunit 1 OS=Homo sapiens GN=RPN1 PE=1 SV=1	26.02	48.6	12	0.784636	0.0477942	32.73	49.92	16	0.781826	0.0260584	0.783
P04844	RPN2	sp|P04844|RPN2_HUMAN	Dolichyl-diphosphooligosaccharide--protein glycosyltransferase subunit 2 OS=Homo sapiens GN=RPN2 PE=1 SV=3	13.57	24.56	7	0.768512	0.0999924	11.22	24.56	6	0.791891	0.115869	0.78
P04899	GNAI2	sp|P04899|GNAI2_HUMAN	Guanine nucleotide-binding protein G(i) subunit alpha-2 OS=Homo sapiens GN=GNAI2 PE=1 SV=3	23.47	58.31	14	0.840525	0.346872	24.25	52.68	12	0.80174	0.110307	0.821
P05023	ATP1A1	sp|P05023|AT1A1_HUMAN	Sodium/potassium-transporting ATPase subunit alpha-1 OS=Homo sapiens GN=ATP1A1 PE=1 SV=1	44	38.61	21	1.33847	0.38289	35.91	39.78	17	1.3693	0.438083	1.354
P05026	ATP1B1	sp|P05026|AT1B1_HUMAN	Sodium/potassium-transporting ATPase subunit beta-1 OS=Homo sapiens GN=ATP1B1 PE=1 SV=1	4.02	20.79	2	1.52075	0.153611	4.32	25.41	2	1.33345	0.0788216	1.427
P05090	APOD	sp|P05090|APOD_HUMAN	Apolipoprotein D OS=Homo sapiens GN=APOD PE=1 SV=1	13.59	41.27	7	1.58879	0.0037088	16.19	41.27	8	1.51339	0.00436756	1.551
P05091	ALDH2	sp|P05091|ALDH2_HUMAN	Aldehyde dehydrogenase, mitochondrial OS=Homo sapiens GN=ALDH2 PE=1 SV=2	55.81	54.74	28	0.817215	0.258863	53.34	59.57	25	0.817831	0.312257	0.818
P05154	SERPINA5	sp|P05154|IPSP_HUMAN	Plasma serine protease inhibitor OS=Homo sapiens GN=SERPINA5 PE=1 SV=3	5.76	22.17	3	0.80436	0.630849	5.25	18.47	3	1.66661	0.142267	1.235
P05155	SERPING1	sp|P05155|IC1_HUMAN	Plasma protease C1 inhibitor OS=Homo sapiens GN=SERPING1 PE=1 SV=2	28.98	34.4	14	1.24706	0.199028	28.95	35	14	1.26014	0.187953	1.254
P05156	CFI	sp|P05156|CFAI_HUMAN	Complement factor I OS=Homo sapiens GN=CFI PE=1 SV=2	20.86	39.97	10	1.09291	0.718996	21.88	38.08	11	1.08575	0.651495	1.089
P05164	MPO	sp|P05164|PERM_HUMAN	Myeloperoxidase OS=Homo sapiens GN=MPO PE=1 SV=1	10.61	39.6	5	1.87543	0.0651023	11.86	32.08	7	1.54007	0.13817	1.708
P05165	PCCA	sp|P05165|PCCA_HUMAN	Propionyl-CoA carboxylase alpha chain, mitochondrial OS=Homo sapiens GN=PCCA PE=1 SV=4	11.5	42.31	5	0.662077	0.0651362	25.14	45.88	13	0.551403	0.0107909	0.607
P05166	PCCB	sp|P05166|PCCB_HUMAN	Propionyl-CoA carboxylase beta chain, mitochondrial OS=Homo sapiens GN=PCCB PE=1 SV=3	22.65	46.75	11	0.767942	0.353066	20.14	46.57	11	0.734925	0.172332	0.751
P05186	ALPL	sp|P05186|PPBT_HUMAN	Alkaline phosphatase, tissue-nonspecific isozyme OS=Homo sapiens GN=ALPL PE=1 SV=4	6.55	26.34	4	0.624909	0.646639	6.37	30.73	5	0.999513	0.998161	0.812
P05198	EIF2S1	sp|P05198|IF2A_HUMAN	Eukaryotic translation initiation factor 2 subunit 1 OS=Homo sapiens GN=EIF2S1 PE=1 SV=3	5.79	47.62	3	0.964249	0.823821	5.31	48.89	3	0.830012	0.549115	0.897
P05362	ICAM1	sp|P05362|ICAM1_HUMAN	Intercellular adhesion molecule 1 OS=Homo sapiens GN=ICAM1 PE=1 SV=2	10.69	25.75	6	0.874139	0.40686	12.31	26.88	6	1.96891	0.162978	1.422
P05387	RPLP2	sp|P05387|RLA2_HUMAN	60S acidic ribosomal protein P2 OS=Homo sapiens GN=RPLP2 PE=1 SV=1	8.81	70.43	5	0.959066	0.769601	9.59	70.43	5	1.10543	0.321845	1.032
P05388	RPLP0	sp|P05388|RLA0_HUMAN	60S acidic ribosomal protein P0 OS=Homo sapiens GN=RPLP0 PE=1 SV=1	18.41	53.31	9	0.845769	0.494011	14.02	35.33	7	0.748079	0.0971217	0.797
P05413	FABP3	sp|P05413|FABPH_HUMAN	Fatty acid-binding protein, heart OS=Homo sapiens GN=FABP3 PE=1 SV=4	14.74	78.2	7	2.47927	0.0333227	13.5	81.95	7	2.93266	0.011548	2.706
P05452	CLEC3B	sp|P05452|TETN_HUMAN	Tetranectin OS=Homo sapiens GN=CLEC3B PE=1 SV=3	14.39	46.53	7	2.12818	0.000393964	9.42	52.48	5	2.04562	0.00181786	2.087
P05455	SSB	sp|P05455|LA_HUMAN	Lupus La protein OS=Homo sapiens GN=SSB PE=1 SV=2	12.37	53.68	8	0.978732	0.907767	12.86	39.95	7	1.04545	0.796057	1.012
P05543	SERPINA7	sp|P05543|THBG_HUMAN	Thyroxine-binding globulin OS=Homo sapiens GN=SERPINA7 PE=1 SV=2	12.51	36.63	6	0.916636	0.841188	12.07	26.75	6	1.0227	0.924897	0.97
P05546	SERPIND1	sp|P05546|HEP2_HUMAN	Heparin cofactor 2 OS=Homo sapiens GN=SERPIND1 PE=1 SV=3	20.68	30.66	10	1.88377	0.0477105	19.43	31.26	10	1.73943	0.139521	1.812
P05556	ITGB1	sp|P05556|ITB1_HUMAN	Integrin beta-1 OS=Homo sapiens GN=ITGB1 PE=1 SV=2	39.17	38.35	19	1.09912	0.216144	35.11	36.72	17	1.05124	0.655217	1.075
P05787	KRT8	sp|P05787|K2C8_HUMAN	Keratin, type II cytoskeletal 8 OS=Homo sapiens GN=KRT8 PE=1 SV=7	7.16	36.85	4	1.5303	0.269093	4.72	38.3	4	1.40766	0.085119	1.469
P06132	UROD	sp|P06132|DCUP_HUMAN	Uroporphyrinogen decarboxylase OS=Homo sapiens GN=UROD PE=1 SV=2	4.86	17.71	3	1.02044	0.94231	4.08	23.71	3	1.05628	0.756517	1.038
P06331		sp|P06331|HV209_HUMAN	Ig heavy chain V-II region ARH-77 OS=Homo sapiens PE=4 SV=1	2.71	18.49	2	1.27187	0.540003	3.11	39.04	2	1.16291	0.523493	1.217
P06396	GSN	sp|P06396|GELS_HUMAN	Gelsolin OS=Homo sapiens GN=GSN PE=1 SV=1	48.42	53.96	25	1.53265	0.0196478	50.03	52.69	24	1.7385	0.0357417	1.636
P06454	PTMA	sp|P06454|PTMA_HUMAN	Prothymosin alpha OS=Homo sapiens GN=PTMA PE=1 SV=2	6.77	23.42	4	1.09154	0.637243	8.21	22.52	5	1.06184	0.465183	1.077
P06576	ATP5B	sp|P06576|ATPB_HUMAN	ATP synthase subunit beta, mitochondrial OS=Homo sapiens GN=ATP5B PE=1 SV=3	42.47	54.63	21	1.14332	0.166864	41.71	56.71	20	1.10647	0.30448	1.125
P06681	C2	sp|P06681|CO2_HUMAN	Complement C2 OS=Homo sapiens GN=C2 PE=1 SV=2	27.13	40.03	15	1.10718	0.351547	24.78	46.54	12	1.20304	0.0988896	1.155
P06702	S100A9	sp|P06702|S10A9_HUMAN	Protein S100-A9 OS=Homo sapiens GN=S100A9 PE=1 SV=1	4.64	43.86	3	0.626719	0.738254	5.16	43.86	3	1.70553	0.360602	1.166
P06727	APOA4	sp|P06727|APOA4_HUMAN	Apolipoprotein A-IV OS=Homo sapiens GN=APOA4 PE=1 SV=3	51.43	71.21	26	2.66839	4.90549e-05	49.25	75.25	24	2.6931	2.43237e-05	2.681
P06732	CKM	sp|P06732|KCRM_HUMAN	Creatine kinase M-type OS=Homo sapiens GN=CKM PE=1 SV=2	37.62	69.82	19	3.62092	7.83224e-07	36.84	69.82	18	3.25314	2.88803e-05	3.437
P06733	ENO1	sp|P06733|ENOA_HUMAN	Alpha-enolase OS=Homo sapiens GN=ENO1 PE=1 SV=2	55.65	83.87	29	0.728113	0.186939	49.97	69.82	26	0.770686	0.293376	0.749
P06737	PYGL	sp|P06737|PYGL_HUMAN	Glycogen phosphorylase, liver form OS=Homo sapiens GN=PYGL PE=1 SV=4	59.02	59.03	29	0.981227	0.872028	56.04	56.2	28	0.973404	0.820354	0.977
P06744	GPI	sp|P06744|G6PI_HUMAN	Glucose-6-phosphate isomerase OS=Homo sapiens GN=GPI PE=1 SV=4	42.54	53.94	22	0.931944	0.673269	42.29	54.12	23	0.92828	0.598289	0.93
P06748	NPM1	sp|P06748|NPM_HUMAN	Nucleophosmin OS=Homo sapiens GN=NPM1 PE=1 SV=2	13.19	42.86	7	1.35164	0.558966	12.25	43.2	6	1.20663	0.509604	1.279
P06753	TPM3	sp|P06753|TPM3_HUMAN	Tropomyosin alpha-3 chain OS=Homo sapiens GN=TPM3 PE=1 SV=2	46.67	85.26	22	1.19662	0.497407	47.28	85.96	23	1.25253	0.263483	1.225
P06756	ITGAV	sp|P06756|ITAV_HUMAN	Integrin alpha-V OS=Homo sapiens GN=ITGAV PE=1 SV=2	13.16	20.99	7	1.227	0.269159	10.06	26.91	7	0.858158	0.40554	1.043
P06865	HEXA	sp|P06865|HEXA_HUMAN	Beta-hexosaminidase subunit alpha OS=Homo sapiens GN=HEXA PE=1 SV=2	5.24	14.74	5	1.00692	0.950656	6.18	19.09	4	0.947697	0.736689	0.977
P07099	EPHX1	sp|P07099|HYEP_HUMAN	Epoxide hydrolase 1 OS=Homo sapiens GN=EPHX1 PE=1 SV=1	33.94	58.02	16	0.793206	0.0861781	36.53	55.82	21	0.767549	0.0624441	0.78
P07108	DBI	sp|P07108|ACBP_HUMAN	Acyl-CoA-binding protein OS=Homo sapiens GN=DBI PE=1 SV=2	7.31	75.86	4	0.905439	0.579439	4.72	64.37	4	0.930547	0.778232	0.918
P07195	LDHB	sp|P07195|LDHB_HUMAN	L-lactate dehydrogenase B chain OS=Homo sapiens GN=LDHB PE=1 SV=2	37.14	49.1	20	1.02832	0.899161	34.18	55.69	17	1.12108	0.613785	1.075
P07203	GPX1	sp|P07203|GPX1_HUMAN	Glutathione peroxidase 1 OS=Homo sapiens GN=GPX1 PE=1 SV=4	13.13	58.62	7	0.75945	0.00153957	14.47	58.62	8	0.754112	0.0036143	0.757
P07225	PROS1	sp|P07225|PROS_HUMAN	Vitamin K-dependent protein S OS=Homo sapiens GN=PROS1 PE=1 SV=1	5.01	23.52	2	1.65929	0.0124147	4.53	27.66	2	1.76588	0.0337502	1.713
P07237	P4HB	sp|P07237|PDIA1_HUMAN	Protein disulfide-isomerase OS=Homo sapiens GN=P4HB PE=1 SV=3	43.1	53.74	21	1.03661	0.816162	45.17	51.77	22	0.96376	0.80885	1
P07339	CTSD	sp|P07339|CATD_HUMAN	Cathepsin D OS=Homo sapiens GN=CTSD PE=1 SV=1	21.21	48.54	10	0.990926	0.974563	23.82	47.57	12	1.01494	0.963072	1.003
P07355	ANXA2	sp|P07355|ANXA2_HUMAN	Annexin A2 OS=Homo sapiens GN=ANXA2 PE=1 SV=2	50.4	63.72	26	1.14215	0.314403	56.57	69.91	30	1.1244	0.414714	1.133
P07357	C8A	sp|P07357|CO8A_HUMAN	Complement component C8 alpha chain OS=Homo sapiens GN=C8A PE=1 SV=2	24.82	37.5	12	1.0808	0.555114	28.07	41.78	14	1.06578	0.621584	1.073
P07358	C8B	sp|P07358|CO8B_HUMAN	Complement component C8 beta chain OS=Homo sapiens GN=C8B PE=1 SV=3	22.89	46.02	11	0.905469	0.60268	23.82	40.78	12	0.822867	0.435478	0.864
P07360	C8G	sp|P07360|CO8G_HUMAN	Complement component C8 gamma chain OS=Homo sapiens GN=C8G PE=1 SV=3	8.5	51.49	4	0.947779	0.46959	10.43	45.54	5	0.799681	0.806804	0.874
P07384	CAPN1	sp|P07384|CAN1_HUMAN	Calpain-1 catalytic subunit OS=Homo sapiens GN=CAPN1 PE=1 SV=1	19.09	29.83	10	1.45029	0.129821	17.67	36.27	9	0.974629	0.84271	1.212
P07437	TUBB	sp|P07437|TBB5_HUMAN	Tubulin beta chain OS=Homo sapiens GN=TUBB PE=1 SV=2	58.49	73.65	31	1.09167	0.723618	57.37	74.55	30	1.12513	0.511221	1.108
P07451	CA3	sp|P07451|CAH3_HUMAN	Carbonic anhydrase 3 OS=Homo sapiens GN=CA3 PE=1 SV=3	22.12	72.69	11	0.531261	0.00727234	24.72	65.77	12	0.525133	0.0115776	0.528
P07477	PRSS1	sp|P07477|TRY1_HUMAN	Trypsin-1 OS=Homo sapiens GN=PRSS1 PE=1 SV=1	4	14.57	2	1.18356	0.359483	3.27	7.287	2	1.22622	0.306061	1.205
P07585	DCN	sp|P07585|PGS2_HUMAN	Decorin OS=Homo sapiens GN=DCN PE=1 SV=1	38.8	58.22	19	1.29807	0.409903	36.45	56.82	19	1.22682	0.448771	1.262
P07602	PSAP	sp|P07602|SAP_HUMAN	Prosaposin OS=Homo sapiens GN=PSAP PE=1 SV=2	12.87	23.09	8	0.930318	0.659799	15.84	28.24	8	1.12072	0.557154	1.026
P07686	HEXB	sp|P07686|HEXB_HUMAN	Beta-hexosaminidase subunit beta OS=Homo sapiens GN=HEXB PE=1 SV=3	9.48	27.7	5	0.900469	0.856731	9.52	25.72	5	0.880869	0.851462	0.891
P07737	PFN1	sp|P07737|PROF1_HUMAN	Profilin-1 OS=Homo sapiens GN=PFN1 PE=1 SV=2	26.03	79.29	14	1.12273	0.719835	26.08	75.71	14	1.11319	0.705878	1.118
P07738	BPGM	sp|P07738|PMGE_HUMAN	Bisphosphoglycerate mutase OS=Homo sapiens GN=BPGM PE=1 SV=2	7.81	40.15	4	2.29377	0.103462	6.29	32.43	4	1.82682	0.174407	2.06
P07741	APRT	sp|P07741|APT_HUMAN	Adenine phosphoribosyltransferase OS=Homo sapiens GN=APRT PE=1 SV=2	7.24	65	4	0.803769	0.0304724	11.03	59.44	6	0.697836	0.360176	0.751
P07814	EPRS	sp|P07814|SYEP_HUMAN	Bifunctional glutamate/proline--tRNA ligase OS=Homo sapiens GN=EPRS PE=1 SV=5	26.42	28.84	13	0.771103	0.171906	14.11	25	7	0.837327	0.476016	0.804
P07858	CTSB	sp|P07858|CATB_HUMAN	Cathepsin B OS=Homo sapiens GN=CTSB PE=1 SV=3	20.14	37.46	10	0.769052	0.182633	18.08	39.23	9	0.730473	0.219332	0.75
P07900	HSP90AA1	sp|P07900|HS90A_HUMAN	Heat shock protein HSP 90-alpha OS=Homo sapiens GN=HSP90AA1 PE=1 SV=5	77.82	61.48	38	0.795613	0.0883379	76.03	60.52	37	0.787392	0.0541081	0.792
P07910	HNRNPC	sp|P07910|HNRPC_HUMAN	Heterogeneous nuclear ribonucleoproteins C1/C2 OS=Homo sapiens GN=HNRNPC PE=1 SV=4	8.1	35.62	4	1.22895	0.430772	10.08	35.29	5	1.09023	0.761231	1.16
P07919	UQCRH	sp|P07919|QCR6_HUMAN	Cytochrome b-c1 complex subunit 6, mitochondrial OS=Homo sapiens GN=UQCRH PE=1 SV=2	4.05	45.05	2	0.857598	0.331903	4	36.26	2	0.848934	0.38344	0.853
P07942	LAMB1	sp|P07942|LAMB1_HUMAN	Laminin subunit beta-1 OS=Homo sapiens GN=LAMB1 PE=1 SV=2	47.42	38.8	21	0.861796	0.30344	48.18	34.1	24	0.79528	0.0637914	0.829
P07951	TPM2	sp|P07951|TPM2_HUMAN	Tropomyosin beta chain OS=Homo sapiens GN=TPM2 PE=1 SV=1	72.19	84.15	36	1.56725	0.160535	71.55	79.23	36	1.52288	0.187135	1.545
P07954	FH	sp|P07954|FUMH_HUMAN	Fumarate hydratase, mitochondrial OS=Homo sapiens GN=FH PE=1 SV=3	13.16	36.27	7	1.20143	0.365347	14.13	40.2	7	1.26736	0.359585	1.234
P07996	THBS1	sp|P07996|TSP1_HUMAN	Thrombospondin-1 OS=Homo sapiens GN=THBS1 PE=1 SV=2	9.44	15.04	5	1.63292	0.0202686	11.09	17.95	6	1.09069	0.888947	1.362
P07998	RNASE1	sp|P07998|RNAS1_HUMAN	Ribonuclease pancreatic OS=Homo sapiens GN=RNASE1 PE=1 SV=4	6.01	48.72	4	1.1819	0.209454	6	43.59	3	1.18636	0.200382	1.184
P08123	COL1A2	sp|P08123|CO1A2_HUMAN	Collagen alpha-2(I) chain OS=Homo sapiens GN=COL1A2 PE=1 SV=7	10.46	28.62	5	1.72673	0.140216	10.07	28.55	5	1.84758	0.0754956	1.787
P08133	ANXA6	sp|P08133|ANXA6_HUMAN	Annexin A6 OS=Homo sapiens GN=ANXA6 PE=1 SV=3	79.86	72.36	38	0.881235	0.157044	86.24	73.7	43	0.831073	0.0245048	0.856
P08185	SERPINA6	sp|P08185|CBG_HUMAN	Corticosteroid-binding globulin OS=Homo sapiens GN=SERPINA6 PE=1 SV=1	6.36	18.77	3	1.84735	0.347945	9.71	21.23	5	1.42056	0.350707	1.634
P08195	SLC3A2	sp|P08195|4F2_HUMAN	4F2 cell-surface antigen heavy chain OS=Homo sapiens GN=SLC3A2 PE=1 SV=3	4.22	19.84	2	1.08768	0.881007	6.74	25.4	4	0.509909	0.324457	0.799
P08236	GUSB	sp|P08236|BGLR_HUMAN	Beta-glucuronidase OS=Homo sapiens GN=GUSB PE=1 SV=2	5.39	10.29	3	1.13158	0.515068	6	13.52	3	0.902531	0.52976	1.017
P08237	PFKM	sp|P08237|PFKAM_HUMAN	ATP-dependent 6-phosphofructokinase, muscle type OS=Homo sapiens GN=PFKM PE=1 SV=2	21.91	32.18	11	1.93973	0.0141663	21.97	30.9	12	1.77701	0.0168928	1.858
P08238	HSP90AB1	sp|P08238|HS90B_HUMAN	Heat shock protein HSP 90-beta OS=Homo sapiens GN=HSP90AB1 PE=1 SV=4	77.54	60.08	40	0.792955	0.226838	77.96	57.18	38	0.751879	0.145514	0.772
P08294	SOD3	sp|P08294|SODE_HUMAN	Extracellular superoxide dismutase [Cu-Zn] OS=Homo sapiens GN=SOD3 PE=1 SV=2	19.91	46.67	10	1.0092	0.972166	20.32	46.67	11	0.83842	0.710743	0.924
P08473	MME	sp|P08473|NEP_HUMAN	Neprilysin OS=Homo sapiens GN=MME PE=1 SV=2	5.88	21.33	3	1.41063	0.689688	7.33	13.6	5	0.982375	0.989232	1.197
P08559	PDHA1	sp|P08559|ODPA_HUMAN	Pyruvate dehydrogenase E1 component subunit alpha, somatic form, mitochondrial OS=Homo sapiens GN=PDHA1 PE=1 SV=3	26.95	60	14	0.959026	0.631546	26.16	58.72	14	0.935848	0.665849	0.947
P08571	CD14	sp|P08571|CD14_HUMAN	Monocyte differentiation antigen CD14 OS=Homo sapiens GN=CD14 PE=1 SV=2	10.88	35.47	6	0.385916	0.00326225	15.43	41.87	9	0.363365	0.00108873	0.375
P08572	COL4A2	sp|P08572|CO4A2_HUMAN	Collagen alpha-2(IV) chain OS=Homo sapiens GN=COL4A2 PE=1 SV=4	16.26	22.43	8	1.08411	0.790102	12.45	23.77	7	0.882398	0.556724	0.983
P08574	CYC1	sp|P08574|CY1_HUMAN	Cytochrome c1, heme protein, mitochondrial OS=Homo sapiens GN=CYC1 PE=1 SV=3	6.48	27.38	3	0.931292	0.586934	6.75	32	3	0.964953	0.896993	0.948
P08575	PTPRC	sp|P08575|PTPRC_HUMAN	Receptor-type tyrosine-protein phosphatase C OS=Homo sapiens GN=PTPRC PE=1 SV=2	8.03	14.26	4	0.638125	0.0310048	4.1	14.11	2	1.13641	0.799244	0.887
P08590	MYL3	sp|P08590|MYL3_HUMAN	Myosin light chain 3 OS=Homo sapiens GN=MYL3 PE=1 SV=3	31.32	79.49	16	4.62354	3.00427e-05	33.52	79.49	17	3.43557	0.0135625	4.03
P08603	CFH	sp|P08603|CFAH_HUMAN	Complement factor H OS=Homo sapiens GN=CFH PE=1 SV=4	108.34	63.04	54	1.32424	0.00262888	105.42	60.52	52	1.29577	0.0200415	1.31
P08648	ITGA5	sp|P08648|ITA5_HUMAN	Integrin alpha-5 OS=Homo sapiens GN=ITGA5 PE=1 SV=2	4.57	13.92	3	1.35946	0.649711	6.33	20.4	3	1.31011	0.754258	1.335
P08670	VIM	sp|P08670|VIME_HUMAN	Vimentin OS=Homo sapiens GN=VIM PE=1 SV=4	102.18	85.62	52	1.89244	5.17193e-05	101.85	86.48	49	1.85356	1.15268e-05	1.873
P08697	SERPINF2	sp|P08697|A2AP_HUMAN	Alpha-2-antiplasmin OS=Homo sapiens GN=SERPINF2 PE=1 SV=3	17.26	28.11	10	1.22513	0.330018	16.3	28.92	8	1.19329	0.37235	1.209
P08727	KRT19	sp|P08727|K1C19_HUMAN	Keratin, type I cytoskeletal 19 OS=Homo sapiens GN=KRT19 PE=1 SV=4	6.05	35	3	1.48208	0.181114	4.11	23.25	3	0.997468	0.986835	1.24
P08754	GNAI3	sp|P08754|GNAI3_HUMAN	Guanine nucleotide-binding protein G(k) subunit alpha OS=Homo sapiens GN=GNAI3 PE=1 SV=3	14.1	36.44	9	2.43118	0.53544	15.79	33.9	8	1.01346	0.960771	1.722
P08758	ANXA5	sp|P08758|ANXA5_HUMAN	Annexin A5 OS=Homo sapiens GN=ANXA5 PE=1 SV=2	37.32	55.94	18	0.874013	0.212678	36.45	58.44	19	0.871338	0.354896	0.873
P08865	RPSA	sp|P08865|RSSA_HUMAN	40S ribosomal protein SA OS=Homo sapiens GN=RPSA PE=1 SV=4	13.97	47.46	7	0.734666	0.107077	12.46	49.15	6	0.637003	0.0975742	0.686
P09104	ENO2	sp|P09104|ENOG_HUMAN	Gamma-enolase OS=Homo sapiens GN=ENO2 PE=1 SV=3	13.11	39.4	7	1.62663	0.0295465	16.56	46.08	9	1.13149	0.918581	1.379
P09110	ACAA1	sp|P09110|THIK_HUMAN	3-ketoacyl-CoA thiolase, peroxisomal OS=Homo sapiens GN=ACAA1 PE=1 SV=2	13.1	41.51	7	0.926157	0.686489	13.18	33.73	6	0.928159	0.803369	0.927
P09211	GSTP1	sp|P09211|GSTP1_HUMAN	Glutathione S-transferase P OS=Homo sapiens GN=GSTP1 PE=1 SV=2	23.98	70.95	15	1.19943	0.243226	17.05	57.62	12	1.11331	0.578429	1.156
P09382	LGALS1	sp|P09382|LEG1_HUMAN	Galectin-1 OS=Homo sapiens GN=LGALS1 PE=1 SV=2	20.1	82.22	10	1.07247	0.827236	19.06	62.96	10	0.983621	0.960047	1.028
P09417	QDPR	sp|P09417|DHPR_HUMAN	Dihydropteridine reductase OS=Homo sapiens GN=QDPR PE=1 SV=2	15.66	54.92	8	0.730464	0.018642	16.66	52.87	9	0.693238	0.213026	0.712
P09429	HMGB1	sp|P09429|HMGB1_HUMAN	High mobility group protein B1 OS=Homo sapiens GN=HMGB1 PE=1 SV=3	15.34	58.6	8	1.34686	0.389425	15.85	46.51	8	1.50851	0.430605	1.428
P09467	FBP1	sp|P09467|F16P1_HUMAN	Fructose-1,6-bisphosphatase 1 OS=Homo sapiens GN=FBP1 PE=1 SV=5	13.61	35.21	7	1.03469	0.784299	10.05	31.95	5	0.794707	0.139436	0.915
P09471	GNAO1	sp|P09471|GNAO_HUMAN	Guanine nucleotide-binding protein G(o) subunit alpha OS=Homo sapiens GN=GNAO1 PE=1 SV=4	5.72	25.99	4	0.286205	0.495691	4.79	47.74	3	0.400384	0.667532	0.343
P09486	SPARC	sp|P09486|SPRC_HUMAN	SPARC OS=Homo sapiens GN=SPARC PE=1 SV=1	6.18	26.73	4	0.970676	0.91793	4.46	24.75	3	1.28937	0.113357	1.13
P09488	GSTM1	sp|P09488|GSTM1_HUMAN	Glutathione S-transferase Mu 1 OS=Homo sapiens GN=GSTM1 PE=1 SV=3	11.49	55.5	5	3.05014	0.3802	9.87	61.01	5	5.29894	0.0615483	4.175
P09493	TPM1	sp|P09493|TPM1_HUMAN	Tropomyosin alpha-1 chain OS=Homo sapiens GN=TPM1 PE=1 SV=2	73.48	90.85	35	1.86827	0.0144722	74.02	91.9	36	1.95867	0.0115179	1.913
P09496	CLTA	sp|P09496|CLCA_HUMAN	Clathrin light chain A OS=Homo sapiens GN=CLTA PE=1 SV=1	3.88	16.53	3	0.963759	0.72736	1.42	26.61	2	1.04862	0.827233	1.006
P09497	CLTB	sp|P09497|CLCB_HUMAN	Clathrin light chain B OS=Homo sapiens GN=CLTB PE=1 SV=1	4.04	24.02	2	1.46993	0.168049	3.19	24.02	2	1.47519	0.238317	1.473
P09525	ANXA4	sp|P09525|ANXA4_HUMAN	Annexin A4 OS=Homo sapiens GN=ANXA4 PE=1 SV=4	30.58	67.71	15	0.950307	0.628377	28.22	58.31	15	0.883501	0.557834	0.917
P09543	CNP	sp|P09543|CN37_HUMAN	2',3'-cyclic-nucleotide 3'-phosphodiesterase OS=Homo sapiens GN=CNP PE=1 SV=2	22.29	44.18	11	1.1499	0.744022	18.19	39.67	10	0.920387	0.747657	1.035
P09619	PDGFRB	sp|P09619|PGFRB_HUMAN	Platelet-derived growth factor receptor beta OS=Homo sapiens GN=PDGFRB PE=1 SV=1	2.2	14.38	2	0.693794	0.666195	5.47	18.26	3	0.71401	0.187836	0.704
P09622	DLD	sp|P09622|DLDH_HUMAN	Dihydrolipoyl dehydrogenase, mitochondrial OS=Homo sapiens GN=DLD PE=1 SV=2	26.89	41.85	13	0.981816	0.911408	27.28	33.79	14	0.994083	0.961133	0.988
P09651	HNRNPA1	sp|P09651|ROA1_HUMAN	Heterogeneous nuclear ribonucleoprotein A1 OS=Homo sapiens GN=HNRNPA1 PE=1 SV=5	6.67	43.01	3	0.970842	0.9265	8.76	36.02	5	1.06196	0.90979	1.016
P09668	CTSH	sp|P09668|CATH_HUMAN	Pro-cathepsin H OS=Homo sapiens GN=CTSH PE=1 SV=4	5.01	23.58	3	0.64706	0.146198	6	25.67	3	0.706464	0.202362	0.677
P09871	C1S	sp|P09871|C1S_HUMAN	Complement C1s subcomponent OS=Homo sapiens GN=C1S PE=1 SV=1	16.36	28.49	9	1.35834	0.0342456	18.19	29.94	9	1.15744	0.731518	1.258
P09936	UCHL1	sp|P09936|UCHL1_HUMAN	Ubiquitin carboxyl-terminal hydrolase isozyme L1 OS=Homo sapiens GN=UCHL1 PE=1 SV=2	19.85	68.16	10	1.13514	0.551456	17.7	69.06	10	1.21423	0.284494	1.175
P09960	LTA4H	sp|P09960|LKHA4_HUMAN	Leukotriene A-4 hydrolase OS=Homo sapiens GN=LTA4H PE=1 SV=2	40.42	57.12	19	0.951116	0.623143	40.76	52.37	20	1.04188	0.781295	0.996
P09972	ALDOC	sp|P09972|ALDOC_HUMAN	Fructose-bisphosphate aldolase C OS=Homo sapiens GN=ALDOC PE=1 SV=2	39.22	70.88	19	1.01041	0.913102	42.37	73.63	21	0.981172	0.801788	0.996
P0C0L5	C4B	sp|P0C0L5|CO4B_HUMAN	Complement C4-B OS=Homo sapiens GN=C4B PE=1 SV=2	108.62	48.51	54	1.86482	0.110749	106.4	47.19	52	2.29914	0.0897309	2.082
P0CG05	IGLC2	sp|P0CG05|LAC2_HUMAN	Ig lambda-2 chain C regions OS=Homo sapiens GN=IGLC2 PE=1 SV=1	16	69.81	11	0.858225	0.848486	18	85.85	10	0.901413	0.884441	0.88
P0DJI8	SAA1	sp|P0DJI8|SAA1_HUMAN	Serum amyloid A-1 protein OS=Homo sapiens GN=SAA1 PE=1 SV=1	12	66.39	6	0.159836	0.259673	12	71.31	6	0.122458	0.0238894	0.141
P0DMV9	HSPA1B	sp|P0DMV9|HS71B_HUMAN	Heat shock 70 kDa protein 1B OS=Homo sapiens GN=HSPA1B PE=1 SV=1	54.66	56.47	27	0.979853	0.708808	53.56	54.29	27	0.983671	0.813912	0.982
P10155	TROVE2	sp|P10155|RO60_HUMAN	60 kDa SS-A/Ro ribonucleoprotein OS=Homo sapiens GN=TROVE2 PE=1 SV=2	9.33	20.82	5	0.939865	0.786944	9.05	33.83	5	1.20757	0.558021	1.074
P10253	GAA	sp|P10253|LYAG_HUMAN	Lysosomal alpha-glucosidase OS=Homo sapiens GN=GAA PE=1 SV=4	7.43	18.49	5	0.762113	0.585118	10.46	25.32	5	0.82986	0.369976	0.796
P10301	RRAS	sp|P10301|RRAS_HUMAN	Ras-related protein R-Ras OS=Homo sapiens GN=RRAS PE=1 SV=1	19.47	55.5	9	1.26735	0.508131	17.48	69.27	9	1.22841	0.148644	1.248
P10515	DLAT	sp|P10515|ODP2_HUMAN	Dihydrolipoyllysine-residue acetyltransferase component of pyruvate dehydrogenase complex, mitochondrial OS=Homo sapiens GN=DLAT PE=1 SV=3	9.41	23.18	4	1.12817	0.733147	11.98	21.48	6	0.971857	0.931683	1.05
P10586	PTPRF	sp|P10586|PTPRF_HUMAN	Receptor-type tyrosine-protein phosphatase F OS=Homo sapiens GN=PTPRF PE=1 SV=2	4.39	21.92	2	0.53757	0.280439	5.81	19.3	3	0.979799	0.954337	0.759
P10599	TXN	sp|P10599|THIO_HUMAN	Thioredoxin OS=Homo sapiens GN=TXN PE=1 SV=3	7.76	52.38	4	1.20015	0.500595	9.51	52.38	5	1.47134	0.0813106	1.336
P10606	COX5B	sp|P10606|COX5B_HUMAN	Cytochrome c oxidase subunit 5B, mitochondrial OS=Homo sapiens GN=COX5B PE=1 SV=2	11.32	61.24	6	1.00088	0.997479	11.54	35.66	6	0.903023	0.733772	0.952
P10619	CTSA	sp|P10619|PPGB_HUMAN	Lysosomal protective protein OS=Homo sapiens GN=CTSA PE=1 SV=2	7.78	18.33	4	0.668082	0.276118	6	14.17	3	0.600851	0.337802	0.634
P10620	MGST1	sp|P10620|MGST1_HUMAN	Microsomal glutathione S-transferase 1 OS=Homo sapiens GN=MGST1 PE=1 SV=1	6.7	30.97	4	0.373384	0.296594	6.01	30.97	3	0.586787	0.56415	0.48
P10636	MAPT	sp|P10636|TAU_HUMAN	Microtubule-associated protein tau OS=Homo sapiens GN=MAPT PE=1 SV=5	7.51	33.64	4	1.02299	0.882159	5.5	38.39	4	0.904986	0.433807	0.964
P10643	C7	sp|P10643|CO7_HUMAN	Complement component C7 OS=Homo sapiens GN=C7 PE=1 SV=2	54.44	53.02	26	1.06469	0.339217	58.21	49.82	30	1.06614	0.441882	1.065
P10644	PRKAR1A	sp|P10644|KAP0_HUMAN	cAMP-dependent protein kinase type I-alpha regulatory subunit OS=Homo sapiens GN=PRKAR1A PE=1 SV=1	10.99	49.61	5	1.03146	0.940123	14.93	57.48	7	1.05934	0.733961	1.045
P10768	ESD	sp|P10768|ESTD_HUMAN	S-formylglutathione hydrolase OS=Homo sapiens GN=ESD PE=1 SV=2	19.66	51.77	11	0.99459	0.978794	20.2	42.91	11	1.20552	0.319111	1.1
P10809	HSPD1	sp|P10809|CH60_HUMAN	60 kDa heat shock protein, mitochondrial OS=Homo sapiens GN=HSPD1 PE=1 SV=2	48.61	52.71	25	0.776169	0.00560253	50.49	55.5	25	0.740681	0.0297109	0.758
P10909	CLU	sp|P10909|CLUS_HUMAN	Clusterin OS=Homo sapiens GN=CLU PE=1 SV=1	31.45	49	16	1.83468	0.000139155	27.01	44.54	13	1.76607	0.000151322	1.8
P10916	MYL2	sp|P10916|MLRV_HUMAN	Myosin regulatory light chain 2, ventricular/cardiac muscle isoform OS=Homo sapiens GN=MYL2 PE=1 SV=3	22.35	89.76	10	4.0385	2.66373e-06	25.25	89.76	12	4.0119	9.83586e-07	4.025
P11021	HSPA5	sp|P11021|GRP78_HUMAN	78 kDa glucose-regulated protein OS=Homo sapiens GN=HSPA5 PE=1 SV=2	63.13	55.66	31	0.775621	0.00818588	65.54	57.34	32	0.789756	0.00715114	0.783
P11047	LAMC1	sp|P11047|LAMC1_HUMAN	Laminin subunit gamma-1 OS=Homo sapiens GN=LAMC1 PE=1 SV=3	68.06	39.96	33	0.782096	0.00690995	69.6	39.84	34	0.802472	0.00942998	0.792
P11142	HSPA8	sp|P11142|HSP7C_HUMAN	Heat shock cognate 71 kDa protein OS=Homo sapiens GN=HSPA8 PE=1 SV=1	58.82	57.74	30	0.936005	0.754052	55.44	57.59	26	0.90081	0.52808	0.918
P11177	PDHB	sp|P11177|ODPB_HUMAN	Pyruvate dehydrogenase E1 component subunit beta, mitochondrial OS=Homo sapiens GN=PDHB PE=1 SV=3	24.91	47.08	12	1.44636	0.0639656	22.11	54.32	12	1.12473	0.554232	1.286
P11182	DBT	sp|P11182|ODB2_HUMAN	Lipoamide acyltransferase component of branched-chain alpha-keto acid dehydrogenase complex, mitochondrial OS=Homo sapiens GN=DBT PE=1 SV=3	9	26.97	5	0.587475	0.0233689	5.21	34.23	3	3.09164	0.270821	1.84
P11215	ITGAM	sp|P11215|ITAM_HUMAN	Integrin alpha-M OS=Homo sapiens GN=ITGAM PE=1 SV=2	4.14	18.58	2	0.883526	0.870446	5.27	9.462	3	1.01531	0.922406	0.949
P11216	PYGB	sp|P11216|PYGB_HUMAN	Glycogen phosphorylase, brain form OS=Homo sapiens GN=PYGB PE=1 SV=5	48.31	56.58	24	1.25104	0.112985	49.35	51.96	22	1.20754	0.0493139	1.229
P11217	PYGM	sp|P11217|PYGM_HUMAN	Glycogen phosphorylase, muscle form OS=Homo sapiens GN=PYGM PE=1 SV=6	16.55	34.44	8	1.35111	0.0822242	22.28	39.79	11	1.29493	0.258388	1.323
P11279	LAMP1	sp|P11279|LAMP1_HUMAN	Lysosome-associated membrane glycoprotein 1 OS=Homo sapiens GN=LAMP1 PE=1 SV=3	6.8	30.22	4	0.782271	0.0502852	8.7	17.99	5	0.896637	0.364447	0.839
P11310	ACADM	sp|P11310|ACADM_HUMAN	Medium-chain specific acyl-CoA dehydrogenase, mitochondrial OS=Homo sapiens GN=ACADM PE=1 SV=1	18.59	46.56	10	0.736768	0.169141	18.21	42.28	9	0.766856	0.253222	0.752
P11413	G6PD	sp|P11413|G6PD_HUMAN	Glucose-6-phosphate 1-dehydrogenase OS=Homo sapiens GN=G6PD PE=1 SV=4	39.31	59.03	19	0.788542	0.0781047	40.13	58.06	19	0.766114	0.102619	0.777
P11498	PC	sp|P11498|PYC_HUMAN	Pyruvate carboxylase, mitochondrial OS=Homo sapiens GN=PC PE=1 SV=2	73.34	58.06	36	0.555657	8.11319e-09	69.56	53.99	34	0.568282	7.83758e-07	0.562
P11532	DMD	sp|P11532|DMD_HUMAN	Dystrophin OS=Homo sapiens GN=DMD PE=1 SV=3	4.77	17.2	3	1.64758	0.133552	6.11	14.22	4	1.06287	0.822556	1.355
P11586	MTHFD1	sp|P11586|C1TC_HUMAN	C-1-tetrahydrofolate synthase, cytoplasmic OS=Homo sapiens GN=MTHFD1 PE=1 SV=3	60.76	57.65	31	0.864884	0.199839	63.04	54.33	30	0.861597	0.25864	0.863
P11717	IGF2R	sp|P11717|MPRI_HUMAN	Cation-independent mannose-6-phosphate receptor OS=Homo sapiens GN=IGF2R PE=1 SV=3	4.61	15.74	3	1.85792	0.415963	8.79	17.78	5	0.734593	0.0690256	1.296
P11766	ADH5	sp|P11766|ADHX_HUMAN	Alcohol dehydrogenase class-3 OS=Homo sapiens GN=ADH5 PE=1 SV=4	29	45.19	15	1.14071	0.45984	25.02	38.77	12	1.08182	0.678434	1.111
P11940	PABPC1	sp|P11940|PABP1_HUMAN	Polyadenylate-binding protein 1 OS=Homo sapiens GN=PABPC1 PE=1 SV=2	18.87	36.01	9	0.6813	0.168979	18.6	40.09	9	0.645362	0.285525	0.663
P12081	HARS	sp|P12081|SYHC_HUMAN	Histidine--tRNA ligase, cytoplasmic OS=Homo sapiens GN=HARS PE=1 SV=2	14.7	39.88	8	0.989065	0.932161	14.37	35.95	7	0.985334	0.908046	0.987
P12109	COL6A1	sp|P12109|CO6A1_HUMAN	Collagen alpha-1(VI) chain OS=Homo sapiens GN=COL6A1 PE=1 SV=3	24.5	27.63	12	2.18336	0.0011459	27.97	31.03	15	2.42471	0.0128356	2.304
P12110	COL6A2	sp|P12110|CO6A2_HUMAN	Collagen alpha-2(VI) chain OS=Homo sapiens GN=COL6A2 PE=1 SV=4	19.37	31.7	9	2.25097	0.0135603	22.51	34.25	11	2.27691	0.00315767	2.264
P12111	COL6A3	sp|P12111|CO6A3_HUMAN	Collagen alpha-3(VI) chain OS=Homo sapiens GN=COL6A3 PE=1 SV=5	101.27	39.19	53	2.39365	6.77693e-16	107.13	35.35	56	2.3189	3.60023e-15	2.356
P12235	SLC25A4	sp|P12235|ADT1_HUMAN	ADP/ATP translocase 1 OS=Homo sapiens GN=SLC25A4 PE=1 SV=4	28.95	46.98	14	2.47773	0.00150348	31.06	52.01	16	2.53339	0.00141639	2.506
P12236	SLC25A6	sp|P12236|ADT3_HUMAN	ADP/ATP translocase 3 OS=Homo sapiens GN=SLC25A6 PE=1 SV=4	28.32	50.67	14	0.679613	0.507935	31.81	53.36	16	0.896746	0.872855	0.788
P12268	IMPDH2	sp|P12268|IMDH2_HUMAN	Inosine-5'-monophosphate dehydrogenase 2 OS=Homo sapiens GN=IMPDH2 PE=1 SV=2	5.29	33.46	3	0.800437	0.578662	10.39	31.13	5	0.960926	0.922246	0.881
P12277	CKB	sp|P12277|KCRB_HUMAN	Creatine kinase B-type OS=Homo sapiens GN=CKB PE=1 SV=1	35.33	67.98	18	1.5892	0.000392087	32.43	59.06	17	1.46235	0.00139317	1.526
P12429	ANXA3	sp|P12429|ANXA3_HUMAN	Annexin A3 OS=Homo sapiens GN=ANXA3 PE=1 SV=3	19.61	57.28	10	0.977828	0.976953	22.11	52.32	11	0.938238	0.933216	0.958
P12532	CKMT1A	sp|P12532|KCRU_HUMAN	Creatine kinase U-type, mitochondrial OS=Homo sapiens GN=CKMT1A PE=1 SV=1	16.38	49.4	9	0.747452	0.00804491	14.57	45.32	8	0.721133	0.116574	0.734
P12694	BCKDHA	sp|P12694|ODBA_HUMAN	2-oxoisovalerate dehydrogenase subunit alpha, mitochondrial OS=Homo sapiens GN=BCKDHA PE=1 SV=2	8.26	29.44	4	0.719521	0.117804	11.41	35.51	6	0.74001	0.22479	0.73
P12814	ACTN1	sp|P12814|ACTN1_HUMAN	Alpha-actinin-1 OS=Homo sapiens GN=ACTN1 PE=1 SV=2	86.13	65.92	42	0.74104	0.0910891	79.15	57.06	37	0.756434	0.00986219	0.749
P12829	MYL4	sp|P12829|MYL4_HUMAN	Myosin light chain 4 OS=Homo sapiens GN=MYL4 PE=1 SV=3	8.13	44.16	4	2.02458	0.274017	7.49	42.64	4	3.64463	0.0520536	2.835
P12883	MYH7	sp|P12883|MYH7_HUMAN	Myosin-7 OS=Homo sapiens GN=MYH7 PE=1 SV=5	43.44	41.19	21	2.35911	2.94154e-06	47.69	34.88	23	2.45499	1.04497e-05	2.407
P12955	PEPD	sp|P12955|PEPD_HUMAN	Xaa-Pro dipeptidase OS=Homo sapiens GN=PEPD PE=1 SV=3	6.92	29.41	4	0.990029	0.942864	9.43	33.06	4	1.05891	0.785399	1.024
P12956	XRCC6	sp|P12956|XRCC6_HUMAN	X-ray repair cross-complementing protein 6 OS=Homo sapiens GN=XRCC6 PE=1 SV=2	27.18	45.65	13	0.857732	0.5816	32.4	40.89	16	0.808304	0.442405	0.833
P13010	XRCC5	sp|P13010|XRCC5_HUMAN	X-ray repair cross-complementing protein 5 OS=Homo sapiens GN=XRCC5 PE=1 SV=3	21.8	33.33	11	0.886041	0.640786	19.51	29.92	11	0.953791	0.790719	0.92
P13073	COX4I1	sp|P13073|COX41_HUMAN	Cytochrome c oxidase subunit 4 isoform 1, mitochondrial OS=Homo sapiens GN=COX4I1 PE=1 SV=1	10.91	44.97	6	0.872644	0.449205	8	52.07	4	0.870703	0.513276	0.872
P13489	RNH1	sp|P13489|RINI_HUMAN	Ribonuclease inhibitor OS=Homo sapiens GN=RNH1 PE=1 SV=2	41.04	71.8	20	0.897384	0.741496	39.52	75.7	21	0.857904	0.548958	0.878
P13611	VCAN	sp|P13611|CSPG2_HUMAN	Versican core protein OS=Homo sapiens GN=VCAN PE=1 SV=3	16.45	16.34	11	1.05741	0.829278	21.4	14.13	13	1.05796	0.77568	1.058
P13637	ATP1A3	sp|P13637|AT1A3_HUMAN	Sodium/potassium-transporting ATPase subunit alpha-3 OS=Homo sapiens GN=ATP1A3 PE=1 SV=3	19.91	29.62	10	2.94068	0.15157	17.4	24.98	9	7.36231	0.274572	5.151
P13639	EEF2	sp|P13639|EF2_HUMAN	Elongation factor 2 OS=Homo sapiens GN=EEF2 PE=1 SV=4	58.75	56.64	28	0.679118	0.0243536	59.15	63.87	29	0.665605	0.00727745	0.672
P13645	KRT10	sp|P13645|K1C10_HUMAN	Keratin, type I cytoskeletal 10 OS=Homo sapiens GN=KRT10 PE=1 SV=6	6.92	27.4	3	1.19317	0.255927	6.21	22.09	3	1.0268	0.940947	1.11
P13667	PDIA4	sp|P13667|PDIA4_HUMAN	Protein disulfide-isomerase A4 OS=Homo sapiens GN=PDIA4 PE=1 SV=2	35.94	42.02	18	1.24071	0.281221	36.08	43.72	19	1.10508	0.63638	1.173
P13671	C6	sp|P13671|CO6_HUMAN	Complement component C6 OS=Homo sapiens GN=C6 PE=1 SV=3	22.61	25.91	11	1.57193	0.0352978	19.55	29.44	9	1.47971	0.215692	1.526
P13693	TPT1	sp|P13693|TCTP_HUMAN	Translationally-controlled tumor protein OS=Homo sapiens GN=TPT1 PE=1 SV=1	8.64	45.35	4	0.795921	0.392253	10.82	54.07	5	0.817499	0.31267	0.807
P13716	ALAD	sp|P13716|HEM2_HUMAN	Delta-aminolevulinic acid dehydratase OS=Homo sapiens GN=ALAD PE=1 SV=1	27.08	56.97	13	1.20676	0.185345	32.77	67.58	16	1.23637	0.150934	1.222
P13796	LCP1	sp|P13796|PLSL_HUMAN	Plastin-2 OS=Homo sapiens GN=LCP1 PE=1 SV=6	50.09	54.23	25	0.865425	0.347078	44.33	55.98	22	0.707725	0.244328	0.787
P13797	PLS3	sp|P13797|PLST_HUMAN	Plastin-3 OS=Homo sapiens GN=PLS3 PE=1 SV=4	31.17	40.79	17	1.2767	0.0590326	32.77	36.67	16	1.2506	0.201596	1.264
P13798	APEH	sp|P13798|ACPH_HUMAN	Acylamino-acid-releasing enzyme OS=Homo sapiens GN=APEH PE=1 SV=4	15.38	25.41	8	0.845581	0.43121	15.6	25.14	8	1.22814	0.562962	1.037
P13804	ETFA	sp|P13804|ETFA_HUMAN	Electron transfer flavoprotein subunit alpha, mitochondrial OS=Homo sapiens GN=ETFA PE=1 SV=1	22.56	53.75	12	0.972996	0.892053	22.95	64.26	12	0.942372	0.811885	0.958
P13807	GYS1	sp|P13807|GYS1_HUMAN	Glycogen [starch] synthase, muscle OS=Homo sapiens GN=GYS1 PE=1 SV=2	5.88	14.65	3	1.42454	0.764209	6.05	14.65	3	0.903232	0.348385	1.164
P13861	PRKAR2A	sp|P13861|KAP2_HUMAN	cAMP-dependent protein kinase type II-alpha regulatory subunit OS=Homo sapiens GN=PRKAR2A PE=1 SV=2	34.9	60.15	19	0.781747	0.202898	28.29	54.46	15	1.04121	0.74732	0.911
P13929	ENO3	sp|P13929|ENOB_HUMAN	Beta-enolase OS=Homo sapiens GN=ENO3 PE=1 SV=5	16.74	47.7	8	3.22138	0.0122905	16.9	44.01	9	2.89859	0.00935731	3.06
P13987	CD59	sp|P13987|CD59_HUMAN	CD59 glycoprotein OS=Homo sapiens GN=CD59 PE=1 SV=1	8.14	28.13	4	1.27777	0.809864	9	40.63	6	1.15517	0.510347	1.216
P14207	FOLR2	sp|P14207|FOLR2_HUMAN	Folate receptor beta OS=Homo sapiens GN=FOLR2 PE=1 SV=4	10.39	38.82	6	1.17353	0.437462	10.13	43.14	5	1.02997	0.87824	1.102
P14314	PRKCSH	sp|P14314|GLU2B_HUMAN	Glucosidase 2 subunit beta OS=Homo sapiens GN=PRKCSH PE=1 SV=2	22.3	32.01	12	1.1375	0.0871564	18.99	29.17	9	1.09326	0.176563	1.115
P14317	HCLS1	sp|P14317|HCLS1_HUMAN	Hematopoietic lineage cell-specific protein OS=Homo sapiens GN=HCLS1 PE=1 SV=3	6.27	30.86	3	0.90179	0.553424	7.57	26.13	4	0.679635	0.088218	0.791
P14324	FDPS	sp|P14324|FPPS_HUMAN	Farnesyl pyrophosphate synthase OS=Homo sapiens GN=FDPS PE=1 SV=4	6.52	13.6	4	0.677411	0.1236	7.38	20.05	4	0.705095	0.25585	0.691
P14384	CPM	sp|P14384|CBPM_HUMAN	Carboxypeptidase M OS=Homo sapiens GN=CPM PE=1 SV=2	15.72	32.96	8	0.651004	0.0050045	12.3	30.02	7	0.667033	0.054942	0.659
P14406	COX7A2	sp|P14406|CX7A2_HUMAN	Cytochrome c oxidase subunit 7A2, mitochondrial OS=Homo sapiens GN=COX7A2 PE=1 SV=1	4	36.14	2	0.736979	0.206636	4	27.71	2	0.920339	0.624387	0.829
P14543	NID1	sp|P14543|NID1_HUMAN	Nidogen-1 OS=Homo sapiens GN=NID1 PE=1 SV=3	31.06	29.19	15	0.935329	0.839985	37.81	33.36	19	0.959994	0.824634	0.948
P14550	AKR1A1	sp|P14550|AK1A1_HUMAN	Alcohol dehydrogenase [NADP(+)] OS=Homo sapiens GN=AKR1A1 PE=1 SV=3	24.71	68	13	0.890131	0.26578	26.09	73.23	13	0.765665	0.237667	0.828
P14555	PLA2G2A	sp|P14555|PA2GA_HUMAN	Phospholipase A2, membrane associated OS=Homo sapiens GN=PLA2G2A PE=1 SV=2	4	50	2	1.05678	0.689507	6.4	44.44	3	0.946239	0.707265	1.002
P14618	PKM	sp|P14618|KPYM_HUMAN	Pyruvate kinase PKM OS=Homo sapiens GN=PKM PE=1 SV=4	65.02	70.62	33	1.35641	0.283843	56.01	65.16	27	1.28166	0.147129	1.319
P14625	HSP90B1	sp|P14625|ENPL_HUMAN	Endoplasmin OS=Homo sapiens GN=HSP90B1 PE=1 SV=1	71.98	57.04	37	0.817307	0.0488498	68.36	58.53	32	0.86307	0.132822	0.84
P14672	SLC2A4	sp|P14672|GTR4_HUMAN	Solute carrier family 2, facilitated glucose transporter member 4 OS=Homo sapiens GN=SLC2A4 PE=1 SV=1	3.24	11.59	2	0.630365	0.231628	4.16	20.24	2	0.649427	0.221335	0.64
P14866	HNRNPL	sp|P14866|HNRPL_HUMAN	Heterogeneous nuclear ribonucleoprotein L OS=Homo sapiens GN=HNRNPL PE=1 SV=2	9.05	34.63	4	1.10929	0.694489	11.37	41.26	6	0.820938	0.116908	0.965
P14868	DARS	sp|P14868|SYDC_HUMAN	Aspartate--tRNA ligase, cytoplasmic OS=Homo sapiens GN=DARS PE=1 SV=2	23	48.3	12	0.859815	0.446746	22.81	48.1	10	0.85279	0.49474	0.856
P15090	FABP4	sp|P15090|FABP4_HUMAN	Fatty acid-binding protein, adipocyte OS=Homo sapiens GN=FABP4 PE=1 SV=3	24.11	74.24	12	0.953884	0.863709	23.9	73.48	12	0.875554	0.603868	0.915
P15104	GLUL	sp|P15104|GLNA_HUMAN	Glutamine synthetase OS=Homo sapiens GN=GLUL PE=1 SV=4	18.59	46.65	10	0.384477	0.000319872	19.71	53.08	9	0.344575	6.55941e-05	0.365
P15121	AKR1B1	sp|P15121|ALDR_HUMAN	Aldose reductase OS=Homo sapiens GN=AKR1B1 PE=1 SV=3	15.59	55.06	7	0.684231	0.109508	17.05	59.81	8	0.71981	0.185803	0.702
P15144	ANPEP	sp|P15144|AMPN_HUMAN	Aminopeptidase N OS=Homo sapiens GN=ANPEP PE=1 SV=4	6.17	26.37	4	1.56957	0.239945	12.33	22.75	6	1.15237	0.212544	1.361
P15169	CPN1	sp|P15169|CBPN_HUMAN	Carboxypeptidase N catalytic chain OS=Homo sapiens GN=CPN1 PE=1 SV=1	6.32	30.35	3	1.0744	0.628199	5.91	30.57	3	1.13318	0.32244	1.104
P15170	GSPT1	sp|P15170|ERF3A_HUMAN	Eukaryotic peptide chain release factor GTP-binding subunit ERF3A OS=Homo sapiens GN=GSPT1 PE=1 SV=1	4.96	32.46	3	0.917351	0.575714	4.97	20.84	2	1.11939	0.719861	1.018
P15259	PGAM2	sp|P15259|PGAM2_HUMAN	Phosphoglycerate mutase 2 OS=Homo sapiens GN=PGAM2 PE=1 SV=3	22.96	62.06	11	2.67756	0.010396	22.83	62.06	11	2.79736	0.013506	2.737
P15289	ARSA	sp|P15289|ARSA_HUMAN	Arylsulfatase A OS=Homo sapiens GN=ARSA PE=1 SV=3	6.12	14	3	1.22196	0.521985	7.85	15.38	4	0.925143	0.748921	1.074
P15311	EZR	sp|P15311|EZRI_HUMAN	Ezrin OS=Homo sapiens GN=EZR PE=1 SV=4	29.5	49.49	17	1.02729	0.886476	32.81	45.05	16	0.954605	0.796709	0.991
P15531	NME1	sp|P15531|NDKA_HUMAN	Nucleoside diphosphate kinase A OS=Homo sapiens GN=NME1 PE=1 SV=1	16.45	70.39	8	0.713372	0.28516	16.3	57.89	9	0.697652	0.311821	0.706
P15559	NQO1	sp|P15559|NQO1_HUMAN	NAD(P)H dehydrogenase [quinone] 1 OS=Homo sapiens GN=NQO1 PE=1 SV=1	10.25	29.56	5	0.853647	0.497253	8.44	30.29	4	1.25591	0.574849	1.055
P15586	GNS	sp|P15586|GNS_HUMAN	N-acetylglucosamine-6-sulfatase OS=Homo sapiens GN=GNS PE=1 SV=3	5.39	26.99	3	0.76814	0.428962	5.15	19.02	4	0.731653	0.343458	0.75
P15814	IGLL1	sp|P15814|IGLL1_HUMAN	Immunoglobulin lambda-like polypeptide 1 OS=Homo sapiens GN=IGLL1 PE=1 SV=1	4.31	51.17	3	3.59554	0.0522562	5.64	29.11	3	1.19407	0.80871	2.395
P15880	RPS2	sp|P15880|RS2_HUMAN	40S ribosomal protein S2 OS=Homo sapiens GN=RPS2 PE=1 SV=2	13.73	51.19	7	0.924558	0.820635	12.43	60.75	7	0.799496	0.431688	0.862
P16050	ALOX15	sp|P16050|LOX15_HUMAN	Arachidonate 15-lipoxygenase OS=Homo sapiens GN=ALOX15 PE=1 SV=3	5.66	11.78	3	0.425326	0.345747	3.77	20.39	2	0.393742	0.187818	0.41
P16070	CD44	sp|P16070|CD44_HUMAN	CD44 antigen OS=Homo sapiens GN=CD44 PE=1 SV=3	9.89	18.46	5	0.708385	0.35137	10.19	10.24	5	0.846655	0.613043	0.778
P16152	CBR1	sp|P16152|CBR1_HUMAN	Carbonyl reductase [NADPH] 1 OS=Homo sapiens GN=CBR1 PE=1 SV=3	22.53	63.54	12	1.0972	0.771674	19.36	60.29	10	0.939831	0.811755	1.019
P16219	ACADS	sp|P16219|ACADS_HUMAN	Short-chain specific acyl-CoA dehydrogenase, mitochondrial OS=Homo sapiens GN=ACADS PE=1 SV=1	23.25	44.9	12	0.811416	0.388816	19.98	37.38	10	0.947868	0.521682	0.88
P16278	GLB1	sp|P16278|BGAL_HUMAN	Beta-galactosidase OS=Homo sapiens GN=GLB1 PE=1 SV=2	7.66	15.66	4	1.90264	0.153547	5.82	14.18	3	1.6501	0.347142	1.776
P16284	PECAM1	sp|P16284|PECA1_HUMAN	Platelet endothelial cell adhesion molecule OS=Homo sapiens GN=PECAM1 PE=1 SV=1	8.55	37.67	4	0.996679	0.991	4.61	21.68	2	0.978194	0.990254	0.987
P16402	HIST1H1D	sp|P16402|H13_HUMAN	Histone H1.3 OS=Homo sapiens GN=HIST1H1D PE=1 SV=2	12	30.77	6	0.901222	0.626892	14	23.08	7	1.01408	0.948723	0.958
P16435	POR	sp|P16435|NCPR_HUMAN	NADPH--cytochrome P450 reductase OS=Homo sapiens GN=POR PE=1 SV=2	16.14	29.99	8	0.620507	0.00534348	13.18	36.34	7	0.570215	0.00301508	0.595
P16615	ATP2A2	sp|P16615|AT2A2_HUMAN	Sarcoplasmic/endoplasmic reticulum calcium ATPase 2 OS=Homo sapiens GN=ATP2A2 PE=1 SV=1	48.31	40.5	24	1.33895	0.0121705	46.72	35.12	22	1.34287	0.017048	1.341
P16671	CD36	sp|P16671|CD36_HUMAN	Platelet glycoprotein 4 OS=Homo sapiens GN=CD36 PE=1 SV=2	18.47	36.44	9	0.883249	0.450589	17.44	38.56	9	0.895792	0.544642	0.89
P16930	FAH	sp|P16930|FAAA_HUMAN	Fumarylacetoacetase OS=Homo sapiens GN=FAH PE=1 SV=2	23.54	42	11	0.88555	0.33029	21.68	48.69	11	0.852057	0.278909	0.869
P16949	STMN1	sp|P16949|STMN1_HUMAN	Stathmin OS=Homo sapiens GN=STMN1 PE=1 SV=3	4.13	40.27	2	0.849116	0.197186	5.79	53.69	4	1.11218	0.798077	0.981
P17174	GOT1	sp|P17174|AATC_HUMAN	Aspartate aminotransferase, cytoplasmic OS=Homo sapiens GN=GOT1 PE=1 SV=3	26.46	69.25	13	2.25283	2.6515e-06	28.73	64.89	15	2.27656	2.2107e-07	2.265
P17540	CKMT2	sp|P17540|KCRS_HUMAN	Creatine kinase S-type, mitochondrial OS=Homo sapiens GN=CKMT2 PE=1 SV=2	35.37	57.76	17	2.40846	2.23036e-05	37.58	59.9	19	2.61183	6.9036e-08	2.51
P17568	NDUFB7	sp|P17568|NDUB7_HUMAN	NADH dehydrogenase [ubiquinone] 1 beta subcomplex subunit 7 OS=Homo sapiens GN=NDUFB7 PE=1 SV=4	10.63	56.2	6	0.792418	0.0605089	9.68	41.61	5	0.661867	0.052442	0.727
P17612	PRKACA	sp|P17612|KAPCA_HUMAN	cAMP-dependent protein kinase catalytic subunit alpha OS=Homo sapiens GN=PRKACA PE=1 SV=2	12.75	35.9	7	0.848781	0.660364	13.91	27.64	7	0.87987	0.809543	0.864
P17655	CAPN2	sp|P17655|CAN2_HUMAN	Calpain-2 catalytic subunit OS=Homo sapiens GN=CAPN2 PE=1 SV=6	30.02	31.29	16	0.869267	0.440394	29.15	33.86	16	0.888267	0.585975	0.879
P17813	ENG	sp|P17813|EGLN_HUMAN	Endoglin OS=Homo sapiens GN=ENG PE=1 SV=2	13.06	19.3	7	0.911092	0.686549	7.47	15.5	4	0.856579	0.721787	0.884
P17858	PFKL	sp|P17858|PFKAL_HUMAN	ATP-dependent 6-phosphofructokinase, liver type OS=Homo sapiens GN=PFKL PE=1 SV=6	31.87	36.79	17	0.961747	0.84183	37.05	36.15	20	0.971681	0.828323	0.967
P17931	LGALS3	sp|P17931|LEG3_HUMAN	Galectin-3 OS=Homo sapiens GN=LGALS3 PE=1 SV=5	8.04	28	4	0.643674	0.487008	8.3	31.2	4	0.622137	0.651414	0.633
P17980	PSMC3	sp|P17980|PRS6A_HUMAN	26S protease regulatory subunit 6A OS=Homo sapiens GN=PSMC3 PE=1 SV=3	13.57	38.72	7	0.983388	0.933304	12.4	40.32	6	1.14861	0.193132	1.066
P17987	TCP1	sp|P17987|TCPA_HUMAN	T-complex protein 1 subunit alpha OS=Homo sapiens GN=TCP1 PE=1 SV=1	21.43	32.37	12	1.18798	0.636001	23.01	33.99	12	1.24381	0.532647	1.216
P18077	RPL35A	sp|P18077|RL35A_HUMAN	60S ribosomal protein L35a OS=Homo sapiens GN=RPL35A PE=1 SV=2	4.37	47.27	2	1.05634	0.731846	4.52	46.36	3	0.836348	0.34072	0.946
P18085	ARF4	sp|P18085|ARF4_HUMAN	ADP-ribosylation factor 4 OS=Homo sapiens GN=ARF4 PE=1 SV=3	8.89	44.44	5	1.55293	0.350184	9.94	49.44	6	1.23733	0.657892	1.395
P18124	RPL7	sp|P18124|RL7_HUMAN	60S ribosomal protein L7 OS=Homo sapiens GN=RPL7 PE=1 SV=1	24.57	59.68	11	0.845528	0.47379	25.14	60.08	14	0.80073	0.235481	0.823
P18206	VCL	sp|P18206|VINC_HUMAN	Vinculin OS=Homo sapiens GN=VCL PE=1 SV=4	122.81	73.9	60	1.15219	0.190683	117.69	71.6	59	1.15313	0.189769	1.153
P18428	LBP	sp|P18428|LBP_HUMAN	Lipopolysaccharide-binding protein OS=Homo sapiens GN=LBP PE=1 SV=3	19.06	21.62	10	0.51044	0.0124099	19.12	33.26	10	0.470197	0.0223153	0.49
P18621	RPL17	sp|P18621|RL17_HUMAN	60S ribosomal protein L17 OS=Homo sapiens GN=RPL17 PE=1 SV=3	8.28	45.65	4	0.601368	0.566139	10.2	47.83	6	0.902258	0.646575	0.752
P18669	PGAM1	sp|P18669|PGAM1_HUMAN	Phosphoglycerate mutase 1 OS=Homo sapiens GN=PGAM1 PE=1 SV=2	29.39	61.42	14	1.00615	0.964358	29.98	59.84	15	1.01011	0.946339	1.008
P19105	MYL12A	sp|P19105|ML12A_HUMAN	Myosin regulatory light chain 12A OS=Homo sapiens GN=MYL12A PE=1 SV=2	15.68	66.67	8	0.867696	0.863875	15.57	66.08	8	1.16839	0.620363	1.018
P19338	NCL	sp|P19338|NUCL_HUMAN	Nucleolin OS=Homo sapiens GN=NCL PE=1 SV=3	26.28	37.46	15	0.835339	0.228634	20.67	31.13	10	0.786651	0.200063	0.811
P19367	HK1	sp|P19367|HXK1_HUMAN	Hexokinase-1 OS=Homo sapiens GN=HK1 PE=1 SV=3	47.95	44.27	23	1.19036	0.425894	40.24	39.8	19	1.06793	0.518467	1.129
P19404	NDUFV2	sp|P19404|NDUV2_HUMAN	NADH dehydrogenase [ubiquinone] flavoprotein 2, mitochondrial OS=Homo sapiens GN=NDUFV2 PE=1 SV=2	14.38	52.61	7	0.922065	0.776264	11.08	45.78	6	0.925407	0.553721	0.924
P19429	TNNI3	sp|P19429|TNNI3_HUMAN	Troponin I, cardiac muscle OS=Homo sapiens GN=TNNI3 PE=1 SV=3	13.31	48.1	7	3.55767	2.2946e-05	14.52	60.95	7	3.80623	3.37158e-05	3.682
P19623	SRM	sp|P19623|SPEE_HUMAN	Spermidine synthase OS=Homo sapiens GN=SRM PE=1 SV=1	6.72	28.15	4	0.935432	0.470682	4.08	25.17	2	1.12406	0.526703	1.03
P19652	ORM2	sp|P19652|A1AG2_HUMAN	Alpha-1-acid glycoprotein 2 OS=Homo sapiens GN=ORM2 PE=1 SV=2	16	34.83	8	0.79332	0.638399	16.11	38.81	8	0.82923	0.712553	0.811
P19823	ITIH2	sp|P19823|ITIH2_HUMAN	Inter-alpha-trypsin inhibitor heavy chain H2 OS=Homo sapiens GN=ITIH2 PE=1 SV=2	40.21	41.97	20	1.58898	0.000354698	40.44	47.89	20	1.55011	0.000544171	1.57
P19827	ITIH1	sp|P19827|ITIH1_HUMAN	Inter-alpha-trypsin inhibitor heavy chain H1 OS=Homo sapiens GN=ITIH1 PE=1 SV=3	23.8	25.91	12	1.42599	0.000599567	26.59	34.91	14	1.45405	0.00265407	1.44
P19971	TYMP	sp|P19971|TYPH_HUMAN	Thymidine phosphorylase OS=Homo sapiens GN=TYMP PE=1 SV=2	15.63	37.76	9	0.752551	0.084107	18.98	43.78	9	0.760177	0.121142	0.756
P20073	ANXA7	sp|P20073|ANXA7_HUMAN	Annexin A7 OS=Homo sapiens GN=ANXA7 PE=1 SV=3	14.96	31.35	7	0.807655	0.0708874	17.14	40.16	9	0.82758	0.0370061	0.818
P20160	AZU1	sp|P20160|CAP7_HUMAN	Azurocidin OS=Homo sapiens GN=AZU1 PE=1 SV=3	1.45	30.28	3	2.25841	0.0218942	5.34	25.9	3	2.38125	0.0203563	2.32
P20340	RAB6A	sp|P20340|RAB6A_HUMAN	Ras-related protein Rab-6A OS=Homo sapiens GN=RAB6A PE=1 SV=3	9.11	50	5	0.931214	0.50926	8.84	43.27	4	1.05387	0.810857	0.993
P20618	PSMB1	sp|P20618|PSB1_HUMAN	Proteasome subunit beta type-1 OS=Homo sapiens GN=PSMB1 PE=1 SV=2	11.54	53.94	6	0.998308	0.989764	10.75	48.13	5	1.02945	0.876572	1.014
P20674	COX5A	sp|P20674|COX5A_HUMAN	Cytochrome c oxidase subunit 5A, mitochondrial OS=Homo sapiens GN=COX5A PE=1 SV=2	4.48	51.33	2	1.01967	0.904981	4.52	58.67	3	0.984164	0.866736	1.002
P20774	OGN	sp|P20774|MIME_HUMAN	Mimecan OS=Homo sapiens GN=OGN PE=1 SV=1	24.8	48.32	13	2.58933	0.00674029	22.11	47.65	11	2.48196	0.000142576	2.536
P20810	CAST	sp|P20810|ICAL_HUMAN	Calpastatin OS=Homo sapiens GN=CAST PE=1 SV=4	24.79	45.76	12	1.4792	0.0131516	20.98	35.73	10	1.44175	0.109229	1.46
P20962	PTMS	sp|P20962|PTMS_HUMAN	Parathymosin OS=Homo sapiens GN=PTMS PE=1 SV=2	4	22.55	2	1.54984	0.628475	6	31.37	3	1.08755	0.554652	1.319
P21266	GSTM3	sp|P21266|GSTM3_HUMAN	Glutathione S-transferase Mu 3 OS=Homo sapiens GN=GSTM3 PE=1 SV=3	23.54	73.33	12	1.39588	0.515133	20.51	68.44	11	1.55984	0.0445359	1.478
P21281	ATP6V1B2	sp|P21281|VATB2_HUMAN	V-type proton ATPase subunit B, brain isoform OS=Homo sapiens GN=ATP6V1B2 PE=1 SV=3	19.37	41.49	10	0.853299	0.285505	21.6	47.55	11	0.785065	0.19482	0.819
P21291	CSRP1	sp|P21291|CSRP1_HUMAN	Cysteine and glycine-rich protein 1 OS=Homo sapiens GN=CSRP1 PE=1 SV=3	18.91	64.77	11	1.84951	0.0474781	17.85	80.31	10	2.10863	0.00938521	1.979
P21333	FLNA	sp|P21333|FLNA_HUMAN	Filamin-A OS=Homo sapiens GN=FLNA PE=1 SV=4	205.23	61.77	102	0.957601	0.362093	208.13	61.31	105	0.964349	0.505529	0.961
P21397	MAOA	sp|P21397|AOFA_HUMAN	Amine oxidase [flavin-containing] A OS=Homo sapiens GN=MAOA PE=1 SV=1	36.67	54.65	18	0.74759	0.0183319	30.43	48.77	15	0.787863	0.0472786	0.768
P21399	ACO1	sp|P21399|ACOC_HUMAN	Cytoplasmic aconitate hydratase OS=Homo sapiens GN=ACO1 PE=1 SV=3	50.95	48.37	26	0.874225	0.224174	42.77	49.61	20	0.88698	0.262573	0.881
P21589	NT5E	sp|P21589|5NTD_HUMAN	5'-nucleotidase OS=Homo sapiens GN=NT5E PE=1 SV=1	8.84	30.66	4	1.0511	0.834974	10.12	40.94	5	1.00046	0.997412	1.026
P21695	GPD1	sp|P21695|GPDA_HUMAN	Glycerol-3-phosphate dehydrogenase [NAD(+)], cytoplasmic OS=Homo sapiens GN=GPD1 PE=1 SV=4	46.82	76.5	25	0.726389	0.062169	43.07	71.63	22	0.737699	0.109397	0.732
P21796	VDAC1	sp|P21796|VDAC1_HUMAN	Voltage-dependent anion-selective channel protein 1 OS=Homo sapiens GN=VDAC1 PE=1 SV=2	17.27	62.54	9	1.00275	0.987705	17.86	51.24	9	1.1547	0.707426	1.079
P21810	BGN	sp|P21810|PGS1_HUMAN	Biglycan OS=Homo sapiens GN=BGN PE=1 SV=2	15.85	43.21	8	2.15799	0.00287724	18.5	41.85	9	2.00367	0.00824264	2.081
P21912	SDHB	sp|P21912|SDHB_HUMAN	Succinate dehydrogenase [ubiquinone] iron-sulfur subunit, mitochondrial OS=Homo sapiens GN=SDHB PE=1 SV=3	13.03	46.79	6	0.903342	0.404207	12.93	43.93	8	0.976603	0.852305	0.94
P21926	CD9	sp|P21926|CD9_HUMAN	CD9 antigen OS=Homo sapiens GN=CD9 PE=1 SV=4	4.25	15.35	2	1.58988	0.177958	4.28	18.42	2	1.89609	0.0985639	1.743
P21964	COMT	sp|P21964|COMT_HUMAN	Catechol O-methyltransferase OS=Homo sapiens GN=COMT PE=1 SV=2	12.35	50.18	6	1.33701	0.548639	11.98	37.27	7	1.44651	0.42309	1.392
P21980	TGM2	sp|P21980|TGM2_HUMAN	Protein-glutamine gamma-glutamyltransferase 2 OS=Homo sapiens GN=TGM2 PE=1 SV=2	34.93	36.54	17	1.87564	0.0313859	29.37	36.54	15	1.73195	0.043342	1.804
P22033	MUT	sp|P22033|MUTA_HUMAN	Methylmalonyl-CoA mutase, mitochondrial OS=Homo sapiens GN=MUT PE=1 SV=4	8.18	33.2	5	0.973297	0.909942	11.68	33.2	6	0.972754	0.899661	0.973
P22059	OSBP	sp|P22059|OSBP1_HUMAN	Oxysterol-binding protein 1 OS=Homo sapiens GN=OSBP PE=1 SV=1	8.05	23.67	4	1.04441	0.813881	8.55	31.97	4	1.0146	0.920692	1.03
P22061	PCMT1	sp|P22061|PIMT_HUMAN	Protein-L-isoaspartate(D-aspartate) O-methyltransferase OS=Homo sapiens GN=PCMT1 PE=1 SV=4	12.14	51.98	6	1.37578	0.246773	10.67	40.53	6	1.38935	0.476198	1.383
P22102	GART	sp|P22102|PUR2_HUMAN	Trifunctional purine biosynthetic protein adenosine-3 OS=Homo sapiens GN=GART PE=1 SV=1	15.36	28.12	8	0.895059	0.30318	13.48	23.37	7	1.0269	0.938237	0.961
P22105	TNXB	sp|P22105|TENX_HUMAN	Tenascin-X OS=Homo sapiens GN=TNXB PE=1 SV=4	16.49	23.1	10	1.65676	0.018439	14.53	19.21	9	1.71974	0.071546	1.688
P22234	PAICS	sp|P22234|PUR6_HUMAN	Multifunctional protein ADE2 OS=Homo sapiens GN=PAICS PE=1 SV=3	6.03	22.82	3	1.20375	0.239979	6.56	30.82	4	0.90728	0.675486	1.056
P22307	SCP2	sp|P22307|NLTP_HUMAN	Non-specific lipid-transfer protein OS=Homo sapiens GN=SCP2 PE=1 SV=2	9.31	25.23	5	0.653535	0.0683727	12.48	14.81	6	0.636015	0.00237414	0.645
P22314	UBA1	sp|P22314|UBA1_HUMAN	Ubiquitin-like modifier-activating enzyme 1 OS=Homo sapiens GN=UBA1 PE=1 SV=3	58.24	43.01	28	1.02551	0.805581	59.47	43.1	30	1.01365	0.885855	1.02
P22352	GPX3	sp|P22352|GPX3_HUMAN	Glutathione peroxidase 3 OS=Homo sapiens GN=GPX3 PE=1 SV=2	12.87	43.81	7	1.23979	0.189345	14.56	43.81	7	1.28761	0.152472	1.264
P22392	NME2	sp|P22392|NDKB_HUMAN	Nucleoside diphosphate kinase B OS=Homo sapiens GN=NME2 PE=1 SV=1	19.71	79.61	10	0.93757	0.52959	20.79	84.21	11	0.96588	0.74439	0.952
P22626	HNRNPA2B1	sp|P22626|ROA2_HUMAN	Heterogeneous nuclear ribonucleoproteins A2/B1 OS=Homo sapiens GN=HNRNPA2B1 PE=1 SV=2	18.93	46.74	11	0.979769	0.843868	19.97	42.49	10	0.98576	0.910022	0.983
P22676	CALB2	sp|P22676|CALB2_HUMAN	Calretinin OS=Homo sapiens GN=CALB2 PE=2 SV=2	9.15	39.85	5	1.33657	0.501027	10.04	49.45	5	1.62531	0.167501	1.481
P22692	IGFBP4	sp|P22692|IBP4_HUMAN	Insulin-like growth factor-binding protein 4 OS=Homo sapiens GN=IGFBP4 PE=1 SV=2	3.61	38.76	2	0.733906	0.196881	2.91	40.31	2	0.659311	0.264849	0.697
P22695	UQCRC2	sp|P22695|QCR2_HUMAN	Cytochrome b-c1 complex subunit 2, mitochondrial OS=Homo sapiens GN=UQCRC2 PE=1 SV=3	27.57	46.58	14	1.02895	0.897729	27.85	50.11	14	0.921284	0.747722	0.975
P22748	CA4	sp|P22748|CAH4_HUMAN	Carbonic anhydrase 4 OS=Homo sapiens GN=CA4 PE=1 SV=2	4.34	25.64	3	1.91456	0.251999	6.1	16.35	4	1.36929	0.601363	1.642
P22830	FECH	sp|P22830|HEMH_HUMAN	Ferrochelatase, mitochondrial OS=Homo sapiens GN=FECH PE=1 SV=2	4.6	26.48	3	0.698939	0.0723449	5.91	39.01	3	0.850494	0.575512	0.775
P22897	MRC1	sp|P22897|MRC1_HUMAN	Macrophage mannose receptor 1 OS=Homo sapiens GN=MRC1 PE=1 SV=1	42.87	30.63	20	0.726577	0.0146462	34.02	29.6	16	0.654923	3.01057e-06	0.691
P23083		sp|P23083|HV103_HUMAN	Ig heavy chain V-I region V35 OS=Homo sapiens PE=1 SV=1	4.17	41.03	3	1.75615	0.270513	4.04	52.14	2	1.74612	0.332803	1.751
P23141	CES1	sp|P23141|EST1_HUMAN	Liver carboxylesterase 1 OS=Homo sapiens GN=CES1 PE=1 SV=2	56.5	60.67	29	0.936922	0.662258	47.35	58.02	25	0.945263	0.635363	0.941
P23142	FBLN1	sp|P23142|FBLN1_HUMAN	Fibulin-1 OS=Homo sapiens GN=FBLN1 PE=1 SV=4	26.83	36.98	13	1.78638	0.00543152	27.12	38.98	13	1.70555	0.0201841	1.746
P23284	PPIB	sp|P23284|PPIB_HUMAN	Peptidyl-prolyl cis-trans isomerase B OS=Homo sapiens GN=PPIB PE=1 SV=2	26.26	68.52	13	0.739196	0.127716	24.45	70.83	12	0.698605	0.0912185	0.719
P23297	S100A1	sp|P23297|S10A1_HUMAN	Protein S100-A1 OS=Homo sapiens GN=S100A1 PE=1 SV=2	2.47	36.17	2	3.19488	0.0540458	2.99	26.6	2	3.64006	0.118626	3.417
P23368	ME2	sp|P23368|MAOM_HUMAN	NAD-dependent malic enzyme, mitochondrial OS=Homo sapiens GN=ME2 PE=1 SV=1	10.29	28.77	5	2.02033	0.288051	10.35	24.14	5	2.11141	0.379876	2.066
P23381	WARS	sp|P23381|SYWC_HUMAN	Tryptophan--tRNA ligase, cytoplasmic OS=Homo sapiens GN=WARS PE=1 SV=2	31.81	54.99	16	0.694362	0.00998828	33.29	62.21	16	0.71028	0.225168	0.702
P23396	RPS3	sp|P23396|RS3_HUMAN	40S ribosomal protein S3 OS=Homo sapiens GN=RPS3 PE=1 SV=2	27.66	74.49	14	0.966469	0.783156	24.27	55.97	13	0.845955	0.292736	0.906
P23526	AHCY	sp|P23526|SAHH_HUMAN	Adenosylhomocysteinase OS=Homo sapiens GN=AHCY PE=1 SV=4	16.02	39.35	9	1.12499	0.509249	20.88	36.57	10	1.21396	0.380089	1.169
P23528	CFL1	sp|P23528|COF1_HUMAN	Cofilin-1 OS=Homo sapiens GN=CFL1 PE=1 SV=3	21.82	75.9	11	1.36757	0.129903	17.94	85.54	9	1.58533	0.0938872	1.476
P23588	EIF4B	sp|P23588|IF4B_HUMAN	Eukaryotic translation initiation factor 4B OS=Homo sapiens GN=EIF4B PE=1 SV=2	7	30.93	3	1.35534	0.747584	6.64	34.04	3	1.29485	0.761493	1.325
P23634	ATP2B4	sp|P23634|AT2B4_HUMAN	Plasma membrane calcium-transporting ATPase 4 OS=Homo sapiens GN=ATP2B4 PE=1 SV=2	37.45	36.58	19	0.84804	0.323516	28.41	32.88	14	0.776018	0.101902	0.812
P23786	CPT2	sp|P23786|CPT2_HUMAN	Carnitine O-palmitoyltransferase 2, mitochondrial OS=Homo sapiens GN=CPT2 PE=1 SV=2	7.63	26.29	5	0.702684	0.132224	7.9	24.47	4	0.624791	0.0867772	0.664
P23946	CMA1	sp|P23946|CMA1_HUMAN	Chymase OS=Homo sapiens GN=CMA1 PE=1 SV=1	2.83	39.27	2	1.03563	0.809533	4.16	41.7	2	1.17218	0.617671	1.104
P24298	GPT	sp|P24298|ALAT1_HUMAN	Alanine aminotransferase 1 OS=Homo sapiens GN=GPT PE=1 SV=3	13.55	52.62	7	0.653857	0.00884554	11.96	30.65	7	0.856844	0.540333	0.755
P24539	ATP5F1	sp|P24539|AT5F1_HUMAN	ATP synthase F(0) complex subunit B1, mitochondrial OS=Homo sapiens GN=ATP5F1 PE=1 SV=2	4	31.64	2	0.908242	0.76231	4	37.11	2	0.804603	0.359868	0.856
P24666	ACP1	sp|P24666|PPAC_HUMAN	Low molecular weight phosphotyrosine protein phosphatase OS=Homo sapiens GN=ACP1 PE=1 SV=3	10	41.14	5	1.68513	0.178099	7.4	67.09	4	1.63984	0.303608	1.662
P24752	ACAT1	sp|P24752|THIL_HUMAN	Acetyl-CoA acetyltransferase, mitochondrial OS=Homo sapiens GN=ACAT1 PE=1 SV=1	40.01	74.94	20	0.970539	0.808459	40.96	52.22	20	0.978395	0.83372	0.974
P24844	MYL9	sp|P24844|MYL9_HUMAN	Myosin regulatory light polypeptide 9 OS=Homo sapiens GN=MYL9 PE=1 SV=4	16.03	62.21	8	2.18421	0.0493525	16.04	62.21	8	2.15382	0.0814711	2.169
P25189	MPZ	sp|P25189|MYP0_HUMAN	Myelin protein P0 OS=Homo sapiens GN=MPZ PE=1 SV=1	6.09	37.9	3	1.0929	0.677243	6.39	28.63	3	1.11856	0.706704	1.106
P25311	AZGP1	sp|P25311|ZA2G_HUMAN	Zinc-alpha-2-glycoprotein OS=Homo sapiens GN=AZGP1 PE=1 SV=2	40.7	64.09	21	1.35097	0.0196691	37.34	61.07	18	1.3501	0.0634456	1.351
P25325	MPST	sp|P25325|THTM_HUMAN	3-mercaptopyruvate sulfurtransferase OS=Homo sapiens GN=MPST PE=1 SV=3	10.17	47.47	5	0.941968	0.393859	14.32	46.46	7	0.961164	0.510102	0.952
P25398	RPS12	sp|P25398|RS12_HUMAN	40S ribosomal protein S12 OS=Homo sapiens GN=RPS12 PE=1 SV=3	11.16	71.97	6	0.930436	0.803511	8.58	67.42	4	0.872556	0.500095	0.901
P25705	ATP5A1	sp|P25705|ATPA_HUMAN	ATP synthase subunit alpha, mitochondrial OS=Homo sapiens GN=ATP5A1 PE=1 SV=1	62.25	64.92	30	1.10331	0.63939	59.15	66.55	30	1.01965	0.899607	1.061
P25786	PSMA1	sp|P25786|PSA1_HUMAN	Proteasome subunit alpha type-1 OS=Homo sapiens GN=PSMA1 PE=1 SV=1	11.03	45.63	6	1.04581	0.75151	11.78	38.78	6	0.907184	0.385026	0.976
P25787	PSMA2	sp|P25787|PSA2_HUMAN	Proteasome subunit alpha type-2 OS=Homo sapiens GN=PSMA2 PE=1 SV=2	13.23	57.26	6	0.76965	0.332844	10.17	42.74	6	0.80215	0.48994	0.786
P25788	PSMA3	sp|P25788|PSA3_HUMAN	Proteasome subunit alpha type-3 OS=Homo sapiens GN=PSMA3 PE=1 SV=2	16.27	41.18	8	0.771379	0.142197	12.35	48.24	6	0.776505	0.232018	0.774
P25789	PSMA4	sp|P25789|PSA4_HUMAN	Proteasome subunit alpha type-4 OS=Homo sapiens GN=PSMA4 PE=1 SV=1	10.73	36.4	6	1.20121	0.746806	13.46	37.16	7	1.14578	0.694316	1.173
P26022	PTX3	sp|P26022|PTX3_HUMAN	Pentraxin-related protein PTX3 OS=Homo sapiens GN=PTX3 PE=1 SV=3	6.9	31.5	4	0.512381	0.0590217	4.64	30.97	2	0.49044	0.0616833	0.501
P26038	MSN	sp|P26038|MOES_HUMAN	Moesin OS=Homo sapiens GN=MSN PE=1 SV=3	69.36	66.9	36	0.750999	0.171463	61.38	64.99	31	0.796348	0.0494723	0.774
P26196	DDX6	sp|P26196|DDX6_HUMAN	Probable ATP-dependent RNA helicase DDX6 OS=Homo sapiens GN=DDX6 PE=1 SV=2	4.06	17.81	3	1.06716	0.798837	3.08	26.5	2	1.08977	0.83812	1.078
P26373	RPL13	sp|P26373|RL13_HUMAN	60S ribosomal protein L13 OS=Homo sapiens GN=RPL13 PE=1 SV=4	9.41	60.19	5	0.660617	0.012018	8.74	60.66	5	0.680534	0.0828969	0.671
P26440	IVD	sp|P26440|IVD_HUMAN	Isovaleryl-CoA dehydrogenase, mitochondrial OS=Homo sapiens GN=IVD PE=1 SV=1	10.94	27.9	6	0.859171	0.502429	11.58	34.99	6	0.724589	0.019846	0.792
P26447	S100A4	sp|P26447|S10A4_HUMAN	Protein S100-A4 OS=Homo sapiens GN=S100A4 PE=1 SV=1	7.9	56.44	4	1.00332	0.991673	12.75	48.51	7	0.942349	0.897781	0.973
P26599	PTBP1	sp|P26599|PTBP1_HUMAN	Polypyrimidine tract-binding protein 1 OS=Homo sapiens GN=PTBP1 PE=1 SV=1	14.42	34.09	9	0.958609	0.889932	15.46	25.42	8	0.743859	0.134927	0.851
P26639	TARS	sp|P26639|SYTC_HUMAN	Threonine--tRNA ligase, cytoplasmic OS=Homo sapiens GN=TARS PE=1 SV=3	20.7	42.05	10	0.733131	0.149058	14.03	38.04	8	0.797203	0.307926	0.765
P26640	VARS	sp|P26640|SYVC_HUMAN	Valine--tRNA ligase OS=Homo sapiens GN=VARS PE=1 SV=4	23.73	29.51	12	0.748011	0.0159141	24.15	27.14	12	0.767068	0.0202923	0.758
P26641	EEF1G	sp|P26641|EF1G_HUMAN	Elongation factor 1-gamma OS=Homo sapiens GN=EEF1G PE=1 SV=3	22.37	36.84	11	0.715076	0.000150293	17.81	40.73	9	0.665638	0.0809061	0.69
P26885	FKBP2	sp|P26885|FKBP2_HUMAN	Peptidyl-prolyl cis-trans isomerase FKBP2 OS=Homo sapiens GN=FKBP2 PE=1 SV=2	7.33	19.72	4	0.702008	0.322092	6.96	19.72	4	0.759488	0.373544	0.731
P27105	STOM	sp|P27105|STOM_HUMAN	Erythrocyte band 7 integral membrane protein OS=Homo sapiens GN=STOM PE=1 SV=3	15.16	56.6	7	0.804906	0.0473432	16.06	51.39	8	0.872059	0.140816	0.838
P27144	AK4	sp|P27144|KAD4_HUMAN	Adenylate kinase 4, mitochondrial OS=Homo sapiens GN=AK4 PE=1 SV=1	11.69	70.85	7	0.501086	0.0129215	13.27	66.82	7	0.572118	0.362299	0.537
P27169	PON1	sp|P27169|PON1_HUMAN	Serum paraoxonase/arylesterase 1 OS=Homo sapiens GN=PON1 PE=1 SV=3	10.42	33.24	6	1.55404	0.0546375	10.8	28.17	7	1.62204	0.45053	1.588
P27338	MAOB	sp|P27338|AOFB_HUMAN	Amine oxidase [flavin-containing] B OS=Homo sapiens GN=MAOB PE=1 SV=3	26.96	45.19	13	1.55093	0.000292171	25.85	45.38	13	1.34356	0.0150874	1.447
P27348	YWHAQ	sp|P27348|1433T_HUMAN	14-3-3 protein theta OS=Homo sapiens GN=YWHAQ PE=1 SV=1	24.71	63.67	12	1.1756	0.518682	23.39	69.8	11	1.23294	0.396432	1.204
P27361	MAPK3	sp|P27361|MK03_HUMAN	Mitogen-activated protein kinase 3 OS=Homo sapiens GN=MAPK3 PE=1 SV=4	18.86	49.6	9	0.874448	0.573566	16.95	41.95	8	1.01752	0.967461	0.946
P27635	RPL10	sp|P27635|RL10_HUMAN	60S ribosomal protein L10 OS=Homo sapiens GN=RPL10 PE=1 SV=4	11.25	54.21	6	0.582347	0.0106141	7.83	66.82	4	0.592925	0.128047	0.588
P27695	APEX1	sp|P27695|APEX1_HUMAN	DNA-(apurinic or apyrimidinic site) lyase OS=Homo sapiens GN=APEX1 PE=1 SV=2	8.15	53.14	4	0.90261	0.944356	9.09	51.26	6	1.10049	0.723948	1.002
P27797	CALR	sp|P27797|CALR_HUMAN	Calreticulin OS=Homo sapiens GN=CALR PE=1 SV=1	25.02	51.8	12	1.14511	0.344735	23.26	48.68	12	1.04996	0.659608	1.098
P27816	MAP4	sp|P27816|MAP4_HUMAN	Microtubule-associated protein 4 OS=Homo sapiens GN=MAP4 PE=1 SV=3	52.36	40.97	24	1.6059	5.71837e-05	42.17	39.15	21	1.47282	0.0035583	1.539
P27824	CANX	sp|P27824|CALX_HUMAN	Calnexin OS=Homo sapiens GN=CANX PE=1 SV=2	26.28	35.81	13	1.08513	0.673546	24.09	35.98	12	1.01736	0.931985	1.051
P28062	PSMB8	sp|P28062|PSB8_HUMAN	Proteasome subunit beta type-8 OS=Homo sapiens GN=PSMB8 PE=1 SV=3	5.3	22.46	3	0.723514	0.0573349	3.13	22.46	2	0.528397	0.185378	0.626
P28066	PSMA5	sp|P28066|PSA5_HUMAN	Proteasome subunit alpha type-5 OS=Homo sapiens GN=PSMA5 PE=1 SV=3	11.75	37.34	6	1.11324	0.361707	10.79	33.2	6	1.12121	0.415102	1.117
P28070	PSMB4	sp|P28070|PSB4_HUMAN	Proteasome subunit beta type-4 OS=Homo sapiens GN=PSMB4 PE=1 SV=4	4.03	33.71	2	1.40041	0.629194	6.18	34.47	3	0.578949	0.448431	0.99
P28074	PSMB5	sp|P28074|PSB5_HUMAN	Proteasome subunit beta type-5 OS=Homo sapiens GN=PSMB5 PE=1 SV=3	14.03	41.44	7	1.0776	0.745556	11.63	48.67	6	0.992008	0.938838	1.035
P28161	GSTM2	sp|P28161|GSTM2_HUMAN	Glutathione S-transferase Mu 2 OS=Homo sapiens GN=GSTM2 PE=1 SV=2	16.99	64.68	8	1.35876	0.108198	18.68	79.36	9	1.41958	0.250607	1.389
P28289	TMOD1	sp|P28289|TMOD1_HUMAN	Tropomodulin-1 OS=Homo sapiens GN=TMOD1 PE=1 SV=1	8.84	30.08	5	2.70238	0.0412644	9.56	22.84	5	2.05932	0.196373	2.381
P28330	ACADL	sp|P28330|ACADL_HUMAN	Long-chain specific acyl-CoA dehydrogenase, mitochondrial OS=Homo sapiens GN=ACADL PE=1 SV=2	8.26	24.19	5	0.96472	0.910998	8.77	29.07	5	0.997066	0.989923	0.981
P28331	NDUFS1	sp|P28331|NDUS1_HUMAN	NADH-ubiquinone oxidoreductase 75 kDa subunit, mitochondrial OS=Homo sapiens GN=NDUFS1 PE=1 SV=3	34.28	59.83	17	1.05601	0.786117	32.02	51.58	16	0.935013	0.672512	0.996
P28482	MAPK1	sp|P28482|MK01_HUMAN	Mitogen-activated protein kinase 1 OS=Homo sapiens GN=MAPK1 PE=1 SV=3	10.61	40	7	1.11987	0.54196	11.27	40.56	6	1.05324	0.806643	1.087
P28799	GRN	sp|P28799|GRN_HUMAN	Granulins OS=Homo sapiens GN=GRN PE=1 SV=2	10.71	29.01	6	0.734186	0.0343191	6.91	20.57	5	0.642521	0.0656676	0.688
P28838	LAP3	sp|P28838|AMPL_HUMAN	Cytosol aminopeptidase OS=Homo sapiens GN=LAP3 PE=1 SV=3	43.79	60.31	22	0.663174	0.00180978	44	60.69	21	0.665619	0.00237244	0.664
P28906	CD34	sp|P28906|CD34_HUMAN	Hematopoietic progenitor cell antigen CD34 OS=Homo sapiens GN=CD34 PE=1 SV=2	4.1	18.7	2	1.40712	0.0222375	4.03	20.52	2	1.34402	0.0781821	1.376
P29218	IMPA1	sp|P29218|IMPA1_HUMAN	Inositol monophosphatase 1 OS=Homo sapiens GN=IMPA1 PE=1 SV=1	4.32	35.02	2	2.80436	0.200525	5.2	41.52	5	2.93628	0.114637	2.87
P29350	PTPN6	sp|P29350|PTN6_HUMAN	Tyrosine-protein phosphatase non-receptor type 6 OS=Homo sapiens GN=PTPN6 PE=1 SV=1	3.37	25.38	3	0.851036	0.787977	4.15	24.71	2	0.833175	0.559997	0.842
P29401	TKT	sp|P29401|TKT_HUMAN	Transketolase OS=Homo sapiens GN=TKT PE=1 SV=3	42.53	48.96	21	0.794459	0.0204177	43.3	47.83	22	0.782539	0.00349249	0.788
P29536	LMOD1	sp|P29536|LMOD1_HUMAN	Leiomodin-1 OS=Homo sapiens GN=LMOD1 PE=1 SV=3	16.4	39.33	8	1.19239	0.554951	11.73	33	6	1.15547	0.715202	1.174
P29622	SERPINA4	sp|P29622|KAIN_HUMAN	Kallistatin OS=Homo sapiens GN=SERPINA4 PE=1 SV=3	10.85	28.34	6	1.63666	0.0436564	10.35	26	5	1.98555	0.0161588	1.811
P29692	EEF1D	sp|P29692|EF1D_HUMAN	Elongation factor 1-delta OS=Homo sapiens GN=EEF1D PE=1 SV=5	15.77	51.25	8	0.784873	0.544258	11.58	54.45	6	0.950598	0.713657	0.868
P29966	MARCKS	sp|P29966|MARCS_HUMAN	Myristoylated alanine-rich C-kinase substrate OS=Homo sapiens GN=MARCKS PE=1 SV=4	14.69	45.18	7	1.90783	0.0304492	13.48	44.58	7	1.93688	0.0285544	1.922
P30038	ALDH4A1	sp|P30038|AL4A1_HUMAN	Delta-1-pyrroline-5-carboxylate dehydrogenase, mitochondrial OS=Homo sapiens GN=ALDH4A1 PE=1 SV=3	22.49	41.56	11	1.00057	0.996599	20.78	41.21	10	1.01985	0.883285	1.01
P30040	ERP29	sp|P30040|ERP29_HUMAN	Endoplasmic reticulum resident protein 29 OS=Homo sapiens GN=ERP29 PE=1 SV=4	14.51	46.74	7	0.870551	0.56038	15.36	44.06	9	0.854077	0.266685	0.862
P30041	PRDX6	sp|P30041|PRDX6_HUMAN	Peroxiredoxin-6 OS=Homo sapiens GN=PRDX6 PE=1 SV=3	32.92	78.57	17	0.964253	0.889838	33.81	77.23	16	0.941753	0.829703	0.953
P30042	C21orf33	sp|P30042|ES1_HUMAN	ES1 protein homolog, mitochondrial OS=Homo sapiens GN=C21orf33 PE=1 SV=3	18.18	58.21	10	0.949227	0.765641	18.23	56.72	10	1.02445	0.87571	0.987
P30043	BLVRB	sp|P30043|BLVRB_HUMAN	Flavin reductase (NADPH) OS=Homo sapiens GN=BLVRB PE=1 SV=3	16	55.83	8	1.02751	0.950581	14.43	56.31	7	1.3793	0.264773	1.203
P30044	PRDX5	sp|P30044|PRDX5_HUMAN	Peroxiredoxin-5, mitochondrial OS=Homo sapiens GN=PRDX5 PE=1 SV=4	15.29	59.81	8	1.05095	0.832832	11.51	54.21	6	1.23804	0.240614	1.144
P30046	DDT	sp|P30046|DOPD_HUMAN	D-dopachrome decarboxylase OS=Homo sapiens GN=DDT PE=1 SV=3	5.15	38.98	3	1.87454	0.280415	5.63	38.98	3	1.39263	0.632437	1.634
P30047	GCHFR	sp|P30047|GFRP_HUMAN	GTP cyclohydrolase 1 feedback regulatory protein OS=Homo sapiens GN=GCHFR PE=1 SV=3	6	50	3	0.439556	0.0101019	6	50	3	0.445117	0.083174	0.442
P30048	PRDX3	sp|P30048|PRDX3_HUMAN	Thioredoxin-dependent peroxide reductase, mitochondrial OS=Homo sapiens GN=PRDX3 PE=1 SV=3	14.24	46.48	7	0.970681	0.940457	19.84	47.27	10	1.05098	0.845161	1.011
P30049	ATP5D	sp|P30049|ATPD_HUMAN	ATP synthase subunit delta, mitochondrial OS=Homo sapiens GN=ATP5D PE=1 SV=2	3.6	17.26	2	1.4711	0.438169	3.12	21.43	2	1.4538	0.330711	1.462
P30050	RPL12	sp|P30050|RL12_HUMAN	60S ribosomal protein L12 OS=Homo sapiens GN=RPL12 PE=1 SV=1	11.81	63.03	6	0.752269	0.619974	12.05	76.97	6	0.758588	0.422734	0.755
P30084	ECHS1	sp|P30084|ECHM_HUMAN	Enoyl-CoA hydratase, mitochondrial OS=Homo sapiens GN=ECHS1 PE=1 SV=4	25.35	71.03	14	0.609734	0.00618988	28.13	52.07	15	0.605624	0.00620231	0.608
P30085	CMPK1	sp|P30085|KCY_HUMAN	UMP-CMP kinase OS=Homo sapiens GN=CMPK1 PE=1 SV=3	9.83	41.33	6	0.930978	0.597941	8.75	55.1	4	1.8008	0.14279	1.366
P30086	PEBP1	sp|P30086|PEBP1_HUMAN	Phosphatidylethanolamine-binding protein 1 OS=Homo sapiens GN=PEBP1 PE=1 SV=3	25.67	78.61	12	0.908785	0.681738	23.87	78.61	12	1.02276	0.925888	0.966
P30101	PDIA3	sp|P30101|PDIA3_HUMAN	Protein disulfide-isomerase A3 OS=Homo sapiens GN=PDIA3 PE=1 SV=4	58.27	63.76	27	0.866793	0.200312	54.04	66.93	26	0.879836	0.231962	0.873
P30153	PPP2R1A	sp|P30153|2AAA_HUMAN	Serine/threonine-protein phosphatase 2A 65 kDa regulatory subunit A alpha isoform OS=Homo sapiens GN=PPP2R1A PE=1 SV=4	33.21	54.67	16	1.23982	0.114422	39.64	51.95	20	1.1957	0.122214	1.218
P30419	NMT1	sp|P30419|NMT1_HUMAN	Glycylpeptide N-tetradecanoyltransferase 1 OS=Homo sapiens GN=NMT1 PE=1 SV=2	9.7	23.59	5	0.732636	0.375972	4.84	13.31	3	0.765595	0.585831	0.749
P30519	HMOX2	sp|P30519|HMOX2_HUMAN	Heme oxygenase 2 OS=Homo sapiens GN=HMOX2 PE=1 SV=2	4.3	35.76	2	0.441871	0.273892	4.1	19.3	2	0.51819	0.147181	0.48
P30520	ADSS	sp|P30520|PURA2_HUMAN	Adenylosuccinate synthetase isozyme 2 OS=Homo sapiens GN=ADSS PE=1 SV=3	5.35	27.63	3	0.692395	0.588024	2.93	15.57	2	3.7631	0.35891	2.228
P30533	LRPAP1	sp|P30533|AMRP_HUMAN	Alpha-2-macroglobulin receptor-associated protein OS=Homo sapiens GN=LRPAP1 PE=1 SV=1	6.31	27.45	4	1.09072	0.690747	12.03	32.21	6	0.733605	0.247591	0.912
P30711	GSTT1	sp|P30711|GSTT1_HUMAN	Glutathione S-transferase theta-1 OS=Homo sapiens GN=GSTT1 PE=1 SV=4	6.25	46.25	3	1.52511	0.543372	7.07	52.5	4	1.06358	0.88331	1.294
P30740	SERPINB1	sp|P30740|ILEU_HUMAN	Leukocyte elastase inhibitor OS=Homo sapiens GN=SERPINB1 PE=1 SV=1	20.17	45.38	11	0.838988	0.113048	22.16	47.49	11	0.801009	0.012963	0.82
P30837	ALDH1B1	sp|P30837|AL1B1_HUMAN	Aldehyde dehydrogenase X, mitochondrial OS=Homo sapiens GN=ALDH1B1 PE=1 SV=3	21.16	49.9	11	1.01881	0.79364	16.8	48.55	9	0.914448	0.416334	0.967
P31040	SDHA	sp|P31040|SDHA_HUMAN	Succinate dehydrogenase [ubiquinone] flavoprotein subunit, mitochondrial OS=Homo sapiens GN=SDHA PE=1 SV=2	33.54	45.18	18	1.16419	0.446029	32.32	41.57	18	1.05172	0.601807	1.108
P31146	CORO1A	sp|P31146|COR1A_HUMAN	Coronin-1A OS=Homo sapiens GN=CORO1A PE=1 SV=4	15	33.19	8	0.782739	0.108653	22.7	34.71	11	0.820986	0.0908467	0.802
P31150	GDI1	sp|P31150|GDIA_HUMAN	Rab GDP dissociation inhibitor alpha OS=Homo sapiens GN=GDI1 PE=1 SV=2	39.18	56.38	19	0.977207	0.893663	36.6	61.97	19	1.09012	0.412448	1.034
P31153	MAT2A	sp|P31153|METK2_HUMAN	S-adenosylmethionine synthase isoform type-2 OS=Homo sapiens GN=MAT2A PE=1 SV=1	6.02	28.35	3	0.86947	0.563665	7.18	33.92	4	1.02222	0.950979	0.946
P31323	PRKAR2B	sp|P31323|KAP3_HUMAN	cAMP-dependent protein kinase type II-beta regulatory subunit OS=Homo sapiens GN=PRKAR2B PE=1 SV=3	39.21	69.38	20	0.828621	0.0236715	39.49	61.96	20	0.905614	0.194588	0.867
P31689	DNAJA1	sp|P31689|DNJA1_HUMAN	DnaJ homolog subfamily A member 1 OS=Homo sapiens GN=DNAJA1 PE=1 SV=2	3.42	19.4	2	0.696829	0.171124	3.47	20.4	2	1.16355	0.777474	0.93
P31930	UQCRC1	sp|P31930|QCR1_HUMAN	Cytochrome b-c1 complex subunit 1, mitochondrial OS=Homo sapiens GN=UQCRC1 PE=1 SV=3	29.66	45.21	15	0.943939	0.591458	25.96	41.87	13	0.976665	0.857719	0.96
P31937	HIBADH	sp|P31937|3HIDH_HUMAN	3-hydroxyisobutyrate dehydrogenase, mitochondrial OS=Homo sapiens GN=HIBADH PE=1 SV=2	21.41	39.29	11	1.04559	0.862892	19.06	43.75	10	1.01514	0.933917	1.03
P31939	ATIC	sp|P31939|PUR9_HUMAN	Bifunctional purine biosynthesis protein PURH OS=Homo sapiens GN=ATIC PE=1 SV=3	24.28	52.7	12	1.05197	0.795249	24.84	48.31	13	1.14146	0.505225	1.097
P31942	HNRNPH3	sp|P31942|HNRH3_HUMAN	Heterogeneous nuclear ribonucleoprotein H3 OS=Homo sapiens GN=HNRNPH3 PE=1 SV=2	7.6	39.31	4	0.955553	0.795703	6.99	20.23	4	0.994465	0.967437	0.975
P31943	HNRNPH1	sp|P31943|HNRH1_HUMAN	Heterogeneous nuclear ribonucleoprotein H OS=Homo sapiens GN=HNRNPH1 PE=1 SV=4	14.11	54.57	7	1.14388	0.410376	14.33	39.87	7	0.95638	0.732895	1.05
P31946	YWHAB	sp|P31946|1433B_HUMAN	14-3-3 protein beta/alpha OS=Homo sapiens GN=YWHAB PE=1 SV=3	25.19	58.94	12	1.07503	0.94658	23.91	60.57	11	1.21023	0.65119	1.143
P31948	STIP1	sp|P31948|STIP1_HUMAN	Stress-induced-phosphoprotein 1 OS=Homo sapiens GN=STIP1 PE=1 SV=1	24.35	62.25	12	1.03528	0.783823	22.62	53.78	11	0.979224	0.907247	1.007
P31949	S100A11	sp|P31949|S10AB_HUMAN	Protein S100-A11 OS=Homo sapiens GN=S100A11 PE=1 SV=2	6.38	59.05	3	0.7415	0.456307	5.6	56.19	3	1.72734	0.528983	1.234
P32119	PRDX2	sp|P32119|PRDX2_HUMAN	Peroxiredoxin-2 OS=Homo sapiens GN=PRDX2 PE=1 SV=5	31.27	62.12	16	1.49549	0.0811764	28.99	64.14	15	1.46247	0.0726173	1.479
P32969	RPL9	sp|P32969|RL9_HUMAN	60S ribosomal protein L9 OS=Homo sapiens GN=RPL9 PE=1 SV=1	4.01	41.15	2	0.625365	0.139488	4.43	32.29	2	1.18354	0.855364	0.904
P33121	ACSL1	sp|P33121|ACSL1_HUMAN	Long-chain-fatty-acid--CoA ligase 1 OS=Homo sapiens GN=ACSL1 PE=1 SV=1	52.98	57.31	27	0.540711	0.000344929	51.78	50.29	25	0.560069	6.73726e-05	0.55
P33176	KIF5B	sp|P33176|KINH_HUMAN	Kinesin-1 heavy chain OS=Homo sapiens GN=KIF5B PE=1 SV=1	31.49	47.35	16	0.943203	0.712818	35.37	45.07	18	0.935086	0.481481	0.939
P33316	DUT	sp|P33316|DUT_HUMAN	Deoxyuridine 5'-triphosphate nucleotidohydrolase, mitochondrial OS=Homo sapiens GN=DUT PE=1 SV=4	8	35.32	4	1.01175	0.976728	7.97	50.4	4	0.568419	0.660378	0.79
P34896	SHMT1	sp|P34896|GLYC_HUMAN	Serine hydroxymethyltransferase, cytosolic OS=Homo sapiens GN=SHMT1 PE=1 SV=1	16.69	40.99	9	0.684885	0.243802	14.19	48.03	7	0.60306	0.131541	0.644
P34913	EPHX2	sp|P34913|HYES_HUMAN	Bifunctional epoxide hydrolase 2 OS=Homo sapiens GN=EPHX2 PE=1 SV=2	10.7	31.17	6	0.801999	0.422485	6.44	27.57	3	1.41651	0.0765256	1.109
P34932	HSPA4	sp|P34932|HSP74_HUMAN	Heat shock 70 kDa protein 4 OS=Homo sapiens GN=HSPA4 PE=1 SV=4	32.2	40.12	15	1.03925	0.643298	29.85	39.64	15	1.05545	0.476605	1.047
P34949	MPI	sp|P34949|MPI_HUMAN	Mannose-6-phosphate isomerase OS=Homo sapiens GN=MPI PE=1 SV=2	11.78	30.97	7	1.08837	0.768292	9.19	23.17	5	0.865624	0.387384	0.977
P35080	PFN2	sp|P35080|PROF2_HUMAN	Profilin-2 OS=Homo sapiens GN=PFN2 PE=1 SV=3	5.85	39.29	3	1.20243	0.359259	6	20.71	3	1.1771	0.641516	1.19
P35221	CTNNA1	sp|P35221|CTNA1_HUMAN	Catenin alpha-1 OS=Homo sapiens GN=CTNNA1 PE=1 SV=1	12.19	24.61	7	0.907899	0.693199	21.19	38.85	11	0.91076	0.624321	0.909
P35222	CTNNB1	sp|P35222|CTNB1_HUMAN	Catenin beta-1 OS=Homo sapiens GN=CTNNB1 PE=1 SV=1	4.02	5.634	2	0.938055	0.634663	8.28	13.32	4	0.812564	0.153314	0.875
P35232	PHB	sp|P35232|PHB_HUMAN	Prohibitin OS=Homo sapiens GN=PHB PE=1 SV=1	17.25	70.96	10	0.646418	0.00055936	16.06	63.6	8	0.627386	0.217788	0.637
P35237	SERPINB6	sp|P35237|SPB6_HUMAN	Serpin B6 OS=Homo sapiens GN=SERPINB6 PE=1 SV=3	24.93	68.88	12	1.10457	0.66487	27.72	65.16	14	1.0725	0.795757	1.089
P35241	RDX	sp|P35241|RADI_HUMAN	Radixin OS=Homo sapiens GN=RDX PE=1 SV=1	20.26	43.4	11	0.618544	0.159789	24.17	43.74	11	0.828059	0.35462	0.723
P35268	RPL22	sp|P35268|RL22_HUMAN	60S ribosomal protein L22 OS=Homo sapiens GN=RPL22 PE=1 SV=2	4.57	28.91	3	0.634977	0.164496	6.01	28.91	3	0.696037	0.346864	0.666
P35270	SPR	sp|P35270|SPRE_HUMAN	Sepiapterin reductase OS=Homo sapiens GN=SPR PE=1 SV=1	12.62	42.91	8	0.79771	0.0472633	13.07	49.81	7	0.73933	0.185771	0.769
P35443	THBS4	sp|P35443|TSP4_HUMAN	Thrombospondin-4 OS=Homo sapiens GN=THBS4 PE=1 SV=2	8.9	23.41	5	1.66612	0.0249966	12.81	29.55	7	1.67166	0.121008	1.669
P35542	SAA4	sp|P35542|SAA4_HUMAN	Serum amyloid A-4 protein OS=Homo sapiens GN=SAA4 PE=1 SV=2	6.58	59.23	3	0.879797	0.561913	8.05	77.69	4	0.869822	0.418627	0.875
P35555	FBN1	sp|P35555|FBN1_HUMAN	Fibrillin-1 OS=Homo sapiens GN=FBN1 PE=1 SV=3	74.01	29.47	37	1.15179	0.0974806	73.84	29.71	39	1.2629	0.00263078	1.207
P35558	PCK1	sp|P35558|PCKGC_HUMAN	Phosphoenolpyruvate carboxykinase, cytosolic [GTP] OS=Homo sapiens GN=PCK1 PE=1 SV=3	30.4	56.59	14	0.632853	3.63552e-06	29.13	50.64	14	0.655254	3.11067e-05	0.644
P35573	AGL	sp|P35573|GDE_HUMAN	Glycogen debranching enzyme OS=Homo sapiens GN=AGL PE=1 SV=3	10.69	24.93	6	1.44046	0.0093711	9.41	20.3	5	1.61509	0.00330838	1.528
P35579	MYH9	sp|P35579|MYH9_HUMAN	Myosin-9 OS=Homo sapiens GN=MYH9 PE=1 SV=4	191.99	64.49	94	1.05819	0.474276	202.34	62.91	103	1.03494	0.664532	1.047
P35580	MYH10	sp|P35580|MYH10_HUMAN	Myosin-10 OS=Homo sapiens GN=MYH10 PE=1 SV=3	112.32	55.01	55	1.40302	1.46541e-05	120.2	55.01	60	1.43156	0.00122072	1.417
P35606	COPB2	sp|P35606|COPB2_HUMAN	Coatomer subunit beta' OS=Homo sapiens GN=COPB2 PE=1 SV=2	20.59	35.1	10	0.757727	0.324159	19.16	34.44	11	0.858615	0.520571	0.808
P35611	ADD1	sp|P35611|ADDA_HUMAN	Alpha-adducin OS=Homo sapiens GN=ADD1 PE=1 SV=2	20.78	31.07	10	1.37984	0.0890895	13.84	29.72	8	1.3443	0.0585843	1.362
P35613	BSG	sp|P35613|BASI_HUMAN	Basigin OS=Homo sapiens GN=BSG PE=1 SV=2	8.34	25.97	5	0.879053	0.171876	7.21	36.36	4	0.878681	0.243334	0.879
P35749	MYH11	sp|P35749|MYH11_HUMAN	Myosin-11 OS=Homo sapiens GN=MYH11 PE=1 SV=3	204.94	64.66	100	1.683	3.02124e-05	210.77	65.42	104	1.62644	1.68894e-05	1.655
P35813	PPM1A	sp|P35813|PPM1A_HUMAN	Protein phosphatase 1A OS=Homo sapiens GN=PPM1A PE=1 SV=1	5.43	32.46	4	0.543217	0.403065	4.46	39.53	3	0.436795	0.66015	0.49
P35858	IGFALS	sp|P35858|ALS_HUMAN	Insulin-like growth factor-binding protein complex acid labile subunit OS=Homo sapiens GN=IGFALS PE=1 SV=1	9.93	31.24	5	1.34553	0.17051	15.11	35.87	8	1.08867	0.792496	1.217
P35908	KRT2	sp|P35908|K22E_HUMAN	Keratin, type II cytoskeletal 2 epidermal OS=Homo sapiens GN=KRT2 PE=1 SV=2	8.27	33.02	4	1.54082	0.334586	6.47	19.41	4	1.84141	0.557459	1.691
P35998	PSMC2	sp|P35998|PRS7_HUMAN	26S protease regulatory subunit 7 OS=Homo sapiens GN=PSMC2 PE=1 SV=3	18.19	49.88	9	0.896908	0.444653	17.79	47.34	8	0.929715	0.443814	0.913
P36269	GGT5	sp|P36269|GGT5_HUMAN	Gamma-glutamyltransferase 5 OS=Homo sapiens GN=GGT5 PE=1 SV=2	18	26.11	9	1.16884	0.657271	16.06	27.82	8	0.905376	0.914385	1.037
P36542	ATP5C1	sp|P36542|ATPG_HUMAN	ATP synthase subunit gamma, mitochondrial OS=Homo sapiens GN=ATP5C1 PE=1 SV=1	18.86	39.93	9	1.07528	0.643911	18.25	46.64	9	1.08939	0.562129	1.082
P36543	ATP6V1E1	sp|P36543|VATE1_HUMAN	V-type proton ATPase subunit E 1 OS=Homo sapiens GN=ATP6V1E1 PE=1 SV=1	6.57	47.35	3	0.802064	0.180259	9.68	36.28	4	1.20747	0.493005	1.005
P36578	RPL4	sp|P36578|RL4_HUMAN	60S ribosomal protein L4 OS=Homo sapiens GN=RPL4 PE=1 SV=5	27.1	50.82	14	1.03375	0.942235	29.19	51.05	15	1.06589	0.878395	1.05
P36776	LONP1	sp|P36776|LONM_HUMAN	Lon protease homolog, mitochondrial OS=Homo sapiens GN=LONP1 PE=1 SV=2	18.51	29.93	9	0.654797	0.0724661	20.23	23.46	10	0.810763	0.0159476	0.733
P36871	PGM1	sp|P36871|PGM1_HUMAN	Phosphoglucomutase-1 OS=Homo sapiens GN=PGM1 PE=1 SV=3	56.84	63.17	28	1.03546	0.776527	58.1	63.17	29	1.02744	0.760302	1.031
P36955	SERPINF1	sp|P36955|PEDF_HUMAN	Pigment epithelium-derived factor OS=Homo sapiens GN=SERPINF1 PE=1 SV=4	18.22	31.58	9	1.66975	0.000598143	18.67	34.69	9	1.44956	0.0601425	1.56
P36957	DLST	sp|P36957|ODO2_HUMAN	Dihydrolipoyllysine-residue succinyltransferase component of 2-oxoglutarate dehydrogenase complex, mitochondrial OS=Homo sapiens GN=DLST PE=1 SV=4	12.78	30.02	7	0.997026	0.986011	12.95	28.92	7	1.05312	0.97123	1.025
P36969	GPX4	sp|P36969|GPX4_HUMAN	Phospholipid hydroperoxide glutathione peroxidase, mitochondrial OS=Homo sapiens GN=GPX4 PE=1 SV=3	20.58	60.41	11	0.886813	0.431278	15.6	68.02	9	0.805865	0.420341	0.846
P37802	TAGLN2	sp|P37802|TAGL2_HUMAN	Transgelin-2 OS=Homo sapiens GN=TAGLN2 PE=1 SV=3	24.85	81.91	12	0.781293	0.0293247	24.21	81.91	12	0.70655	0.00187951	0.744
P37837	TALDO1	sp|P37837|TALDO_HUMAN	Transaldolase OS=Homo sapiens GN=TALDO1 PE=1 SV=2	25.53	59.05	13	0.929944	0.462118	28.11	55.79	15	0.872692	0.218374	0.901
P37840	SNCA	sp|P37840|SYUA_HUMAN	Alpha-synuclein OS=Homo sapiens GN=SNCA PE=1 SV=1	5.57	44.29	3	1.34836	0.626172	8.87	36.43	5	1.62522	0.33546	1.487
P38117	ETFB	sp|P38117|ETFB_HUMAN	Electron transfer flavoprotein subunit beta OS=Homo sapiens GN=ETFB PE=1 SV=3	23.85	71.76	12	0.871691	0.168929	24.01	64.71	13	0.81663	0.487062	0.844
P38159	RBMX	sp|P38159|RBMX_HUMAN	RNA-binding motif protein, X chromosome OS=Homo sapiens GN=RBMX PE=1 SV=3	3.81	48.08	3	1.19736	0.405005	3.4	48.08	2	0.965418	0.730623	1.081
P38606	ATP6V1A	sp|P38606|VATA_HUMAN	V-type proton ATPase catalytic subunit A OS=Homo sapiens GN=ATP6V1A PE=1 SV=2	29.9	54.29	15	0.846645	0.175955	22.99	47.16	11	0.83583	0.0790032	0.841
P38646	HSPA9	sp|P38646|GRP75_HUMAN	Stress-70 protein, mitochondrial OS=Homo sapiens GN=HSPA9 PE=1 SV=2	49.36	56.26	24	0.827018	0.25719	50.37	51.25	26	0.817523	0.193393	0.822
P38919	EIF4A3	sp|P38919|IF4A3_HUMAN	Eukaryotic initiation factor 4A-III OS=Homo sapiens GN=EIF4A3 PE=1 SV=4	11.98	35.04	7	0.866472	0.559863	9.82	35.77	5	1.00475	0.969965	0.936
P39019	RPS19	sp|P39019|RS19_HUMAN	40S ribosomal protein S19 OS=Homo sapiens GN=RPS19 PE=1 SV=2	16.87	64.14	8	0.491298	0.0590437	14.02	65.52	8	0.579459	0.210105	0.535
P39023	RPL3	sp|P39023|RL3_HUMAN	60S ribosomal protein L3 OS=Homo sapiens GN=RPL3 PE=1 SV=2	10.53	35.98	6	0.789044	0.54476	11.96	33	6	0.766263	0.332258	0.778
P39059	COL15A1	sp|P39059|COFA1_HUMAN	Collagen alpha-1(XV) chain OS=Homo sapiens GN=COL15A1 PE=1 SV=2	11.45	16.28	7	0.651331	0.000533088	15.34	17.44	8	0.644188	0.00254926	0.648
P39060	COL18A1	sp|P39060|COIA1_HUMAN	Collagen alpha-1(XVIII) chain OS=Homo sapiens GN=COL18A1 PE=1 SV=5	20.24	22.52	11	1.05879	0.588046	19.52	19.73	10	1.02252	0.833966	1.041
P39656	DDOST	sp|P39656|OST48_HUMAN	Dolichyl-diphosphooligosaccharide--protein glycosyltransferase 48 kDa subunit OS=Homo sapiens GN=DDOST PE=1 SV=4	9.7	29.82	6	0.815261	0.0439857	6.23	20.83	4	0.728389	0.0295327	0.772
P39687	ANP32A	sp|P39687|AN32A_HUMAN	Acidic leucine-rich nuclear phosphoprotein 32 family member A OS=Homo sapiens GN=ANP32A PE=1 SV=1	7.31	22.49	4	1.31898	0.371796	10.02	24.9	5	4.40167	0.25303	2.86
P40121	CAPG	sp|P40121|CAPG_HUMAN	Macrophage-capping protein OS=Homo sapiens GN=CAPG PE=1 SV=2	12.25	22.41	6	0.961827	0.657699	11.24	28.16	6	0.940088	0.352607	0.951
P40123	CAP2	sp|P40123|CAP2_HUMAN	Adenylyl cyclase-associated protein 2 OS=Homo sapiens GN=CAP2 PE=1 SV=1	7.33	42.56	4	1.80342	0.130437	8.57	29.14	4	1.48632	0.225597	1.645
P40227	CCT6A	sp|P40227|TCPZ_HUMAN	T-complex protein 1 subunit zeta OS=Homo sapiens GN=CCT6A PE=1 SV=3	20.98	35.22	11	0.962418	0.833763	18.59	35.22	9	0.833452	0.164458	0.898
P40261	NNMT	sp|P40261|NNMT_HUMAN	Nicotinamide N-methyltransferase OS=Homo sapiens GN=NNMT PE=1 SV=1	9.38	25.76	5	0.835424	0.489679	7.34	22.73	4	0.729092	0.18789	0.782
P40429	RPL13A	sp|P40429|RL13A_HUMAN	60S ribosomal protein L13a OS=Homo sapiens GN=RPL13A PE=1 SV=2	10.78	48.77	6	0.484302	0.0149814	6.74	42.36	3	0.46541	0.0305484	0.475
P40763	STAT3	sp|P40763|STAT3_HUMAN	Signal transducer and activator of transcription 3 OS=Homo sapiens GN=STAT3 PE=1 SV=2	14.64	39.74	7	1.39561	0.405156	13.99	19.87	7	1.40063	0.366375	1.398
P40855	PEX19	sp|P40855|PEX19_HUMAN	Peroxisomal biogenesis factor 19 OS=Homo sapiens GN=PEX19 PE=1 SV=1	9.83	41.14	5	0.689045	0.252162	10.36	32.44	6	0.737273	0.204482	0.713
P40925	MDH1	sp|P40925|MDHC_HUMAN	Malate dehydrogenase, cytoplasmic OS=Homo sapiens GN=MDH1 PE=1 SV=4	29.52	57.19	15	1.65729	0.0604933	28.97	54.79	15	1.46585	0.0838966	1.562
P40926	MDH2	sp|P40926|MDHM_HUMAN	Malate dehydrogenase, mitochondrial OS=Homo sapiens GN=MDH2 PE=1 SV=3	35.78	68.93	18	1.19142	0.548572	36	63.61	18	1.13569	0.411588	1.164
P40939	HADHA	sp|P40939|ECHA_HUMAN	Trifunctional enzyme subunit alpha, mitochondrial OS=Homo sapiens GN=HADHA PE=1 SV=2	60.06	55.31	31	0.737416	0.0709938	60.97	55.05	30	0.741299	0.0941903	0.739
P41091	EIF2S3	sp|P41091|IF2G_HUMAN	Eukaryotic translation initiation factor 2 subunit 3 OS=Homo sapiens GN=EIF2S3 PE=1 SV=3	7.72	27.54	5	0.703919	0.710755	3	21.61	2	1.00864	0.968559	0.856
P41226	UBA7	sp|P41226|UBA7_HUMAN	Ubiquitin-like modifier-activating enzyme 7 OS=Homo sapiens GN=UBA7 PE=1 SV=2	5.29	16.8	3	1.16593	0.80989	5.34	10.67	3	1.60501	0.0335057	1.385
P41250	GARS	sp|P41250|SYG_HUMAN	Glycine--tRNA ligase OS=Homo sapiens GN=GARS PE=1 SV=3	7.22	28.82	4	0.822316	0.561294	16.59	33.42	8	0.828427	0.0361545	0.825
P41252	IARS	sp|P41252|SYIC_HUMAN	Isoleucine--tRNA ligase, cytoplasmic OS=Homo sapiens GN=IARS PE=1 SV=2	5.15	23.77	4	1.01774	0.9707	8.48	20.36	5	0.77986	0.708227	0.899
P42126	ECI1	sp|P42126|ECI1_HUMAN	Enoyl-CoA delta isomerase 1, mitochondrial OS=Homo sapiens GN=ECI1 PE=1 SV=1	11.69	40.07	7	1.0257	0.95649	10.93	34.77	6	0.992002	0.979587	1.009
P42167	TMPO	sp|P42167|LAP2B_HUMAN	Lamina-associated polypeptide 2, isoforms beta/gamma OS=Homo sapiens GN=TMPO PE=1 SV=2	4.08	31.5	2	1.03533	0.810265	6.07	28.63	3	1.09111	0.43182	1.063
P42224	STAT1	sp|P42224|STAT1_HUMAN	Signal transducer and activator of transcription 1-alpha/beta OS=Homo sapiens GN=STAT1 PE=1 SV=2	17.98	29.2	10	0.659693	0.0199104	20.1	32.8	10	0.612081	0.00827784	0.636
P42226	STAT6	sp|P42226|STAT6_HUMAN	Signal transducer and activator of transcription 6 OS=Homo sapiens GN=STAT6 PE=1 SV=1	6.46	15.47	4	0.952535	0.627926	4.49	15.47	2	0.932261	0.498936	0.942
P42330	AKR1C3	sp|P42330|AK1C3_HUMAN	Aldo-keto reductase family 1 member C3 OS=Homo sapiens GN=AKR1C3 PE=1 SV=4	25.69	61.61	12	0.599879	0.0162321	27.7	65.94	14	0.603985	0.0108038	0.602
P42677	RPS27	sp|P42677|RS27_HUMAN	40S ribosomal protein S27 OS=Homo sapiens GN=RPS27 PE=1 SV=3	3.06	40.48	2	0.365835	0.590728	2.85	40.48	2	0.418738	0.632867	0.392
P42704	LRPPRC	sp|P42704|LPPRC_HUMAN	Leucine-rich PPR motif-containing protein, mitochondrial OS=Homo sapiens GN=LRPPRC PE=1 SV=3	35.92	36.3	19	1.06568	0.600746	30.41	41.1	16	1.57751	0.538383	1.322
P42765	ACAA2	sp|P42765|THIM_HUMAN	3-ketoacyl-CoA thiolase, mitochondrial OS=Homo sapiens GN=ACAA2 PE=1 SV=2	41.54	67	22	0.776668	0.0928506	37.38	56.93	18	0.763032	0.0934671	0.77
P42766	RPL35	sp|P42766|RL35_HUMAN	60S ribosomal protein L35 OS=Homo sapiens GN=RPL35 PE=1 SV=2	3.31	21.95	2	0.911182	0.803259	4.5	31.71	3	0.780301	0.51119	0.846
P43034	PAFAH1B1	sp|P43034|LIS1_HUMAN	Platelet-activating factor acetylhydrolase IB subunit alpha OS=Homo sapiens GN=PAFAH1B1 PE=1 SV=2	16.16	50.98	9	1.05936	0.789567	15.7	51.22	8	1.05579	0.75402	1.058
P43121	MCAM	sp|P43121|MUC18_HUMAN	Cell surface glycoprotein MUC18 OS=Homo sapiens GN=MCAM PE=1 SV=2	32.14	41.49	16	0.899777	0.499429	34.49	42.26	18	0.904623	0.476415	0.902
P43251	BTD	sp|P43251|BTD_HUMAN	Biotinidase OS=Homo sapiens GN=BTD PE=1 SV=2	4	19.34	2	0.680852	0.820494	3.05	22.84	2	1.97419	0.721665	1.328
P43304	GPD2	sp|P43304|GPDM_HUMAN	Glycerol-3-phosphate dehydrogenase, mitochondrial OS=Homo sapiens GN=GPD2 PE=1 SV=3	8.52	31.5	4	0.455179	0.572616	9.56	33.84	5	0.57545	0.334405	0.515
P43487	RANBP1	sp|P43487|RANG_HUMAN	Ran-specific GTPase-activating protein OS=Homo sapiens GN=RANBP1 PE=1 SV=1	4.42	50.25	2	1.3718	0.601948	8.11	47.76	4	0.92717	0.940176	1.149
P43490	NAMPT	sp|P43490|NAMPT_HUMAN	Nicotinamide phosphoribosyltransferase OS=Homo sapiens GN=NAMPT PE=1 SV=1	25.51	53.77	14	0.591918	3.73905e-08	26.04	54.18	12	0.631015	0.0530795	0.611
P43652	AFM	sp|P43652|AFAM_HUMAN	Afamin OS=Homo sapiens GN=AFM PE=1 SV=1	28.18	48.91	13	2.18052	0.00365145	28.73	43.74	14	2.13472	0.0182108	2.158
P43686	PSMC4	sp|P43686|PRS6B_HUMAN	26S protease regulatory subunit 6B OS=Homo sapiens GN=PSMC4 PE=1 SV=2	8.43	34.69	4	1.45131	0.358065	8.17	33.49	5	1.12221	0.600003	1.287
P45379	TNNT2	sp|P45379|TNNT2_HUMAN	Troponin T, cardiac muscle OS=Homo sapiens GN=TNNT2 PE=1 SV=3	10.08	41.61	5	1.03807	0.964767	9.95	44.97	5	1.1526	0.781641	1.095
P45880	VDAC2	sp|P45880|VDAC2_HUMAN	Voltage-dependent anion-selective channel protein 2 OS=Homo sapiens GN=VDAC2 PE=1 SV=2	11.52	37.41	6	0.758365	0.0140611	12.42	41.16	7	0.755019	0.0112768	0.757
P45954	ACADSB	sp|P45954|ACDSB_HUMAN	Short/branched chain specific acyl-CoA dehydrogenase, mitochondrial OS=Homo sapiens GN=ACADSB PE=1 SV=1	3.26	32.18	2	0.788468	0.0517542	5.48	37.96	3	0.9247	0.859678	0.857
P45974	USP5	sp|P45974|UBP5_HUMAN	Ubiquitin carboxyl-terminal hydrolase 5 OS=Homo sapiens GN=USP5 PE=1 SV=2	20.51	36.01	9	1.27529	0.161662	26.53	33.45	14	1.30702	0.108078	1.291
P46063	RECQL	sp|P46063|RECQ1_HUMAN	ATP-dependent DNA helicase Q1 OS=Homo sapiens GN=RECQL PE=1 SV=3	4	20.34	2	1.21577	0.313545	4.9	23.57	3	2.31288	0.038124	1.764
P46108	CRK	sp|P46108|CRK_HUMAN	Adapter molecule crk OS=Homo sapiens GN=CRK PE=1 SV=2	17.58	56.91	9	0.67287	0.245382	18.5	56.58	9	0.784063	0.316983	0.728
P46109	CRKL	sp|P46109|CRKL_HUMAN	Crk-like protein OS=Homo sapiens GN=CRKL PE=1 SV=1	7.22	32.34	4	1.03674	0.97689	8.61	31.35	4	1.16025	0.794021	1.098
P46459	NSF	sp|P46459|NSF_HUMAN	Vesicle-fusing ATPase OS=Homo sapiens GN=NSF PE=1 SV=3	12.51	31.99	6	0.834216	0.723316	11.96	23.25	6	1.0792	0.786364	0.957
P46777	RPL5	sp|P46777|RL5_HUMAN	60S ribosomal protein L5 OS=Homo sapiens GN=RPL5 PE=1 SV=3	17.83	46.8	10	1.10861	0.764722	16.2	57.24	9	0.672009	0.113546	0.89
P46779	RPL28	sp|P46779|RL28_HUMAN	60S ribosomal protein L28 OS=Homo sapiens GN=RPL28 PE=1 SV=3	7.33	40.88	4	0.885354	0.892475	6.42	66.42	4	0.896437	0.905394	0.891
P46781	RPS9	sp|P46781|RS9_HUMAN	40S ribosomal protein S9 OS=Homo sapiens GN=RPS9 PE=1 SV=3	10.4	60.82	6	0.796297	0.633389	10.23	42.27	5	0.857553	0.807793	0.827
P46782	RPS5	sp|P46782|RS5_HUMAN	40S ribosomal protein S5 OS=Homo sapiens GN=RPS5 PE=1 SV=4	10.05	39.71	5	0.598919	0.188684	6.89	24.02	4	0.669556	0.429547	0.634
P46783	RPS10	sp|P46783|RS10_HUMAN	40S ribosomal protein S10 OS=Homo sapiens GN=RPS10 PE=1 SV=1	3.86	66.06	3	1.28354	0.618057	7.45	53.94	4	0.649969	0.60766	0.967
P46821	MAP1B	sp|P46821|MAP1B_HUMAN	Microtubule-associated protein 1B OS=Homo sapiens GN=MAP1B PE=1 SV=2	35.19	26.54	19	1.2404	0.082943	27.16	20.06	15	1.12034	0.645566	1.18
P46926	GNPDA1	sp|P46926|GNPI1_HUMAN	Glucosamine-6-phosphate isomerase 1 OS=Homo sapiens GN=GNPDA1 PE=1 SV=1	13.04	64.36	7	0.537467	0.141009	14.35	48.44	7	0.933197	0.939522	0.735
P46939	UTRN	sp|P46939|UTRO_HUMAN	Utrophin OS=Homo sapiens GN=UTRN PE=1 SV=2	10.34	19.43	8	2.14458	0.251089	13	20.07	7	1.68218	0.485528	1.913
P46940	IQGAP1	sp|P46940|IQGA1_HUMAN	Ras GTPase-activating-like protein IQGAP1 OS=Homo sapiens GN=IQGAP1 PE=1 SV=1	67.18	45.5	32	1.01888	0.910151	64.56	37.9	30	0.785368	0.0571505	0.902
P46976	GYG1	sp|P46976|GLYG_HUMAN	Glycogenin-1 OS=Homo sapiens GN=GYG1 PE=1 SV=4	9.13	29.43	5	1.40495	0.0665115	9.24	24	5	1.46542	0.151559	1.435
P46977	STT3A	sp|P46977|STT3A_HUMAN	Dolichyl-diphosphooligosaccharide--protein glycosyltransferase subunit STT3A OS=Homo sapiens GN=STT3A PE=1 SV=2	7.93	18.72	5	0.854692	0.0904375	9.58	24.11	5	1.21107	0.870059	1.033
P47755	CAPZA2	sp|P47755|CAZA2_HUMAN	F-actin-capping protein subunit alpha-2 OS=Homo sapiens GN=CAPZA2 PE=1 SV=3	14.43	44.76	7	1.20712	0.272387	15.93	43.01	8	1.29247	0.161892	1.25
P47756	CAPZB	sp|P47756|CAPZB_HUMAN	F-actin-capping protein subunit beta OS=Homo sapiens GN=CAPZB PE=1 SV=4	16.54	50.18	9	0.925666	0.596826	20.12	59.57	10	1.03218	0.838555	0.979
P47897	QARS	sp|P47897|SYQ_HUMAN	Glutamine--tRNA ligase OS=Homo sapiens GN=QARS PE=1 SV=1	11.84	35.1	7	0.878756	0.257583	15.24	29.94	8	0.694202	0.0202869	0.786
P47914	RPL29	sp|P47914|RL29_HUMAN	60S ribosomal protein L29 OS=Homo sapiens GN=RPL29 PE=1 SV=2	4	27.67	2	0.588721	0.294191	4.09	23.9	2	0.64053	0.359555	0.615
P47985	UQCRFS1	sp|P47985|UCRI_HUMAN	Cytochrome b-c1 complex subunit Rieske, mitochondrial OS=Homo sapiens GN=UQCRFS1 PE=1 SV=2	9.52	18.25	6	1.12102	0.178152	8.26	29.2	5	1.18942	0.296048	1.155
P48047	ATP5O	sp|P48047|ATPO_HUMAN	ATP synthase subunit O, mitochondrial OS=Homo sapiens GN=ATP5O PE=1 SV=1	14.06	51.17	7	0.683446	0.00371201	13.74	65.26	7	0.687709	0.470527	0.686
P48059	LIMS1	sp|P48059|LIMS1_HUMAN	LIM and senescent cell antigen-like-containing domain protein 1 OS=Homo sapiens GN=LIMS1 PE=1 SV=4	12.66	51.69	6	0.970354	0.837894	15.43	43.69	8	0.920156	0.461649	0.945
P48147	PREP	sp|P48147|PPCE_HUMAN	Prolyl endopeptidase OS=Homo sapiens GN=PREP PE=1 SV=2	14.85	25.92	8	1.34664	0.264561	15.52	24.51	8	1.46393	0.05627	1.405
P48163	ME1	sp|P48163|MAOX_HUMAN	NADP-dependent malic enzyme OS=Homo sapiens GN=ME1 PE=1 SV=1	22.25	40.38	12	0.595476	0.00751529	23.01	42.66	12	0.665694	0.0850233	0.631
P48444	ARCN1	sp|P48444|COPD_HUMAN	Coatomer subunit delta OS=Homo sapiens GN=ARCN1 PE=1 SV=1	14.53	59.49	7	0.559821	0.0467228	15.76	43.44	9	0.593539	0.0318564	0.577
P48449	LSS	sp|P48449|ERG7_HUMAN	Lanosterol synthase OS=Homo sapiens GN=LSS PE=1 SV=1	23.22	39.48	12	0.815171	0.00749793	21.36	36.07	11	0.730553	0.00323869	0.773
P48506	GCLC	sp|P48506|GSH1_HUMAN	Glutamate--cysteine ligase catalytic subunit OS=Homo sapiens GN=GCLC PE=1 SV=2	5.23	29.36	2	1.01724	0.988021	6.31	20.41	3	1.74654	0.584969	1.382
P48509	CD151	sp|P48509|CD151_HUMAN	CD151 antigen OS=Homo sapiens GN=CD151 PE=1 SV=3	5.18	25.69	4	1.02418	0.918115	7.26	25.69	4	0.984857	0.958098	1.005
P48637	GSS	sp|P48637|GSHB_HUMAN	Glutathione synthetase OS=Homo sapiens GN=GSS PE=1 SV=1	11.53	39.87	6	0.807565	0.592547	11.54	43.88	6	1.33049	0.48347	1.069
P48643	CCT5	sp|P48643|TCPE_HUMAN	T-complex protein 1 subunit epsilon OS=Homo sapiens GN=CCT5 PE=1 SV=1	18.64	41.96	11	0.908348	0.341859	25.81	43.07	14	0.912567	0.588211	0.91
P48681	NES	sp|P48681|NEST_HUMAN	Nestin OS=Homo sapiens GN=NES PE=1 SV=2	13.98	31.03	8	0.871597	0.256223	10.74	22.15	5	0.953798	0.666031	0.913
P48735	IDH2	sp|P48735|IDHP_HUMAN	Isocitrate dehydrogenase [NADP], mitochondrial OS=Homo sapiens GN=IDH2 PE=1 SV=2	35.18	64.6	16	1.53979	0.00337106	38.16	60.62	18	1.43373	0.0258544	1.487
P48739	PITPNB	sp|P48739|PIPNB_HUMAN	Phosphatidylinositol transfer protein beta isoform OS=Homo sapiens GN=PITPNB PE=1 SV=2	9.24	33.95	5	0.67039	0.298464	7.34	30.26	4	0.699109	0.399616	0.685
P49006	MARCKSL1	sp|P49006|MRP_HUMAN	MARCKS-related protein OS=Homo sapiens GN=MARCKSL1 PE=1 SV=2	5.65	19.49	3	0.976999	0.887636	6	21.03	3	0.925841	0.633832	0.951
P49189	ALDH9A1	sp|P49189|AL9A1_HUMAN	4-trimethylaminobutyraldehyde dehydrogenase OS=Homo sapiens GN=ALDH9A1 PE=1 SV=3	42.23	50.61	21	0.934876	0.628603	43.15	54.86	22	0.89552	0.532581	0.915
P49257	LMAN1	sp|P49257|LMAN1_HUMAN	Protein ERGIC-53 OS=Homo sapiens GN=LMAN1 PE=1 SV=2	13.41	47.06	7	1.10564	0.729703	11.17	44.9	8	0.774731	0.208879	0.94
P49327	FASN	sp|P49327|FAS_HUMAN	Fatty acid synthase OS=Homo sapiens GN=FASN PE=1 SV=3	216.51	59.62	109	0.318269	8.21669e-22	211.7	57.27	106	0.311598	8.5862e-30	0.315
P49354	FNTA	sp|P49354|FNTA_HUMAN	Protein farnesyltransferase/geranylgeranyltransferase type-1 subunit alpha OS=Homo sapiens GN=FNTA PE=1 SV=1	6.14	19.79	3	0.905415	0.445815	5.95	39.05	3	1.19791	0.194918	1.052
P49368	CCT3	sp|P49368|TCPG_HUMAN	T-complex protein 1 subunit gamma OS=Homo sapiens GN=CCT3 PE=1 SV=4	28.66	48.62	14	0.854962	0.188985	25.67	48.26	13	0.960708	0.829921	0.908
P49407	ARRB1	sp|P49407|ARRB1_HUMAN	Beta-arrestin-1 OS=Homo sapiens GN=ARRB1 PE=1 SV=2	9.24	26.56	5	0.691606	0.172632	9.35	32.06	5	0.72264	0.369347	0.707
P49411	TUFM	sp|P49411|EFTU_HUMAN	Elongation factor Tu, mitochondrial OS=Homo sapiens GN=TUFM PE=1 SV=2	24.46	39.38	11	0.814983	0.346953	24.27	49.34	12	0.749412	0.52454	0.782
P49419	ALDH7A1	sp|P49419|AL7A1_HUMAN	Alpha-aminoadipic semialdehyde dehydrogenase OS=Homo sapiens GN=ALDH7A1 PE=1 SV=5	30.37	53.62	15	0.964672	0.869766	30.36	47.68	15	0.967136	0.902443	0.966
P49588	AARS	sp|P49588|SYAC_HUMAN	Alanine--tRNA ligase, cytoplasmic OS=Homo sapiens GN=AARS PE=1 SV=2	24.09	39.15	11	0.92972	0.772224	22.09	24.69	11	0.768176	0.0450261	0.849
P49589	CARS	sp|P49589|SYCC_HUMAN	Cysteine--tRNA ligase, cytoplasmic OS=Homo sapiens GN=CARS PE=1 SV=3	2.55	28.74	2	1.03873	0.904019	6.91	28.74	3	1.09138	0.725166	1.065
P49591	SARS	sp|P49591|SYSC_HUMAN	Serine--tRNA ligase, cytoplasmic OS=Homo sapiens GN=SARS PE=1 SV=3	17.09	38.72	9	0.847014	0.302519	14.06	39.88	8	0.842628	0.162724	0.845
P49593	PPM1F	sp|P49593|PPM1F_HUMAN	Protein phosphatase 1F OS=Homo sapiens GN=PPM1F PE=1 SV=3	4.3	33.7	2	0.893838	0.522053	3.61	28.63	2	1.29673	0.344121	1.095
P49720	PSMB3	sp|P49720|PSB3_HUMAN	Proteasome subunit beta type-3 OS=Homo sapiens GN=PSMB3 PE=1 SV=2	5.33	18.05	4	0.781447	0.437594	7.23	26.34	4	0.580742	0.384129	0.681
P49721	PSMB2	sp|P49721|PSB2_HUMAN	Proteasome subunit beta type-2 OS=Homo sapiens GN=PSMB2 PE=1 SV=1	7.34	50.25	5	0.718447	0.697806	5.44	42.29	3	0.955662	0.83591	0.837
P49748	ACADVL	sp|P49748|ACADV_HUMAN	Very long-chain specific acyl-CoA dehydrogenase, mitochondrial OS=Homo sapiens GN=ACADVL PE=1 SV=1	50.38	49.77	25	0.976803	0.867335	45.83	46.56	22	0.909979	0.554901	0.943
P49755	TMED10	sp|P49755|TMEDA_HUMAN	Transmembrane emp24 domain-containing protein 10 OS=Homo sapiens GN=TMED10 PE=1 SV=2	9.85	41.1	6	0.847911	0.408125	10.06	46.12	6	0.824224	0.481512	0.836
P49773	HINT1	sp|P49773|HINT1_HUMAN	Histidine triad nucleotide-binding protein 1 OS=Homo sapiens GN=HINT1 PE=1 SV=2	6.08	45.24	3	1.13062	0.271678	6	47.62	3	1.10919	0.186469	1.12
P49821	NDUFV1	sp|P49821|NDUV1_HUMAN	NADH dehydrogenase [ubiquinone] flavoprotein 1, mitochondrial OS=Homo sapiens GN=NDUFV1 PE=1 SV=4	18.41	44.18	10	1.3002	0.182448	20.71	56.9	10	1.08791	0.259179	1.194
P49915	GMPS	sp|P49915|GUAA_HUMAN	GMP synthase [glutamine-hydrolyzing] OS=Homo sapiens GN=GMPS PE=1 SV=1	3.57	22.94	2	0.649709	0.454727	3.65	15.3	3	0.625855	0.557592	0.638
P49961	ENTPD1	sp|P49961|ENTP1_HUMAN	Ectonucleoside triphosphate diphosphohydrolase 1 OS=Homo sapiens GN=ENTPD1 PE=1 SV=1	5.25	11.76	3	1.2011	0.266792	5.12	13.53	3	1.26437	0.119578	1.233
P50135	HNMT	sp|P50135|HNMT_HUMAN	Histamine N-methyltransferase OS=Homo sapiens GN=HNMT PE=1 SV=1	4.91	34.59	4	1.12883	0.7096	4.62	29.45	3	1.09391	0.637801	1.111
P50148	GNAQ	sp|P50148|GNAQ_HUMAN	Guanine nucleotide-binding protein G(q) subunit alpha OS=Homo sapiens GN=GNAQ PE=1 SV=4	14.14	44.29	7	0.862077	0.68212	7.58	31.75	4	2.07702	0.123654	1.47
P50213	IDH3A	sp|P50213|IDH3A_HUMAN	Isocitrate dehydrogenase [NAD] subunit alpha, mitochondrial OS=Homo sapiens GN=IDH3A PE=1 SV=1	13.57	49.18	7	1.3494	0.522186	10.92	31.69	6	1.062	0.763653	1.206
P50225	SULT1A1	sp|P50225|ST1A1_HUMAN	Sulfotransferase 1A1 OS=Homo sapiens GN=SULT1A1 PE=1 SV=3	15.84	51.53	8	1.30665	0.872093	9.37	37.63	5	1.25382	0.236314	1.28
P50238	CRIP1	sp|P50238|CRIP1_HUMAN	Cysteine-rich protein 1 OS=Homo sapiens GN=CRIP1 PE=1 SV=3	4.26	84.42	2	0.837228	0.480638	2.72	63.64	2	0.816247	0.533189	0.827
P50395	GDI2	sp|P50395|GDIB_HUMAN	Rab GDP dissociation inhibitor beta OS=Homo sapiens GN=GDI2 PE=1 SV=2	46.46	68.54	23	0.944144	0.715487	41.72	76.18	21	0.930975	0.700667	0.938
P50440	GATM	sp|P50440|GATM_HUMAN	Glycine amidinotransferase, mitochondrial OS=Homo sapiens GN=GATM PE=1 SV=1	5.5	23.88	3	1.83361	0.360426	4.48	26.24	2	1.54499	0.409747	1.689
P50453	SERPINB9	sp|P50453|SPB9_HUMAN	Serpin B9 OS=Homo sapiens GN=SERPINB9 PE=1 SV=1	7.49	40.16	4	1.3205	0.0518616	7.82	35.64	5	1.40082	0.0422885	1.361
P50454	SERPINH1	sp|P50454|SERPH_HUMAN	Serpin H1 OS=Homo sapiens GN=SERPINH1 PE=1 SV=2	19.64	53.83	10	0.772585	0.0766258	23.81	47.37	12	0.775146	0.0566789	0.774
P50461	CSRP3	sp|P50461|CSRP3_HUMAN	Cysteine and glycine-rich protein 3 OS=Homo sapiens GN=CSRP3 PE=1 SV=1	10.26	56.19	6	4.15603	0.0042065	11.99	54.64	6	5.32393	0.193583	4.74
P50502	ST13	sp|P50502|F10A1_HUMAN	Hsc70-interacting protein OS=Homo sapiens GN=ST13 PE=1 SV=2	14.65	31.17	9	1.08911	0.736711	15.66	37.94	9	1.04773	0.823668	1.068
P50552	VASP	sp|P50552|VASP_HUMAN	Vasodilator-stimulated phosphoprotein OS=Homo sapiens GN=VASP PE=1 SV=3	18.19	35.26	9	0.962537	0.775976	13.26	39.47	7	0.823822	0.149955	0.893
P50570	DNM2	sp|P50570|DYN2_HUMAN	Dynamin-2 OS=Homo sapiens GN=DNM2 PE=1 SV=2	17.59	32.07	8	0.844121	0.17729	11.33	31.61	6	0.978413	0.888319	0.911
P50579	METAP2	sp|P50579|MAP2_HUMAN	Methionine aminopeptidase 2 OS=Homo sapiens GN=METAP2 PE=1 SV=1	4.22	29.29	2	2.63769	0.535234	4.06	27.41	2	0.928208	0.865185	1.783
P50895	BCAM	sp|P50895|BCAM_HUMAN	Basal cell adhesion molecule OS=Homo sapiens GN=BCAM PE=1 SV=2	20.89	43.15	11	1.37025	0.0917585	16.96	40.29	9	1.45359	0.0402293	1.412
P50897	PPT1	sp|P50897|PPT1_HUMAN	Palmitoyl-protein thioesterase 1 OS=Homo sapiens GN=PPT1 PE=1 SV=1	8.02	27.12	4	0.755361	0.126144	8.01	36.6	4	0.783168	0.32338	0.769
P50914	RPL14	sp|P50914|RL14_HUMAN	60S ribosomal protein L14 OS=Homo sapiens GN=RPL14 PE=1 SV=4	7	51.63	4	0.851193	0.186311	8.76	46.05	5	0.847059	0.273885	0.849
P50990	CCT8	sp|P50990|TCPQ_HUMAN	T-complex protein 1 subunit theta OS=Homo sapiens GN=CCT8 PE=1 SV=4	38.31	53.1	19	0.877433	0.324023	41.8	60.4	21	0.905992	0.565653	0.892
P50991	CCT4	sp|P50991|TCPD_HUMAN	T-complex protein 1 subunit delta OS=Homo sapiens GN=CCT4 PE=1 SV=4	29.31	52.5	15	0.68866	0.010539	27.93	60.85	14	0.711251	0.0374935	0.7
P50993	ATP1A2	sp|P50993|AT1A2_HUMAN	Sodium/potassium-transporting ATPase subunit alpha-2 OS=Homo sapiens GN=ATP1A2 PE=1 SV=1	19.33	27.65	10	1.97132	0.392502	22.61	30.49	11	1.19191	0.328077	1.582
P50995	ANXA11	sp|P50995|ANX11_HUMAN	Annexin A11 OS=Homo sapiens GN=ANXA11 PE=1 SV=1	29.44	39.6	15	1.19479	0.197802	26.02	40.79	13	1.14211	0.171129	1.168
P51148	RAB5C	sp|P51148|RAB5C_HUMAN	Ras-related protein Rab-5C OS=Homo sapiens GN=RAB5C PE=1 SV=2	16	45.37	8	0.75853	0.488166	15.96	56.48	8	0.785353	0.577197	0.772
P51149	RAB7A	sp|P51149|RAB7A_HUMAN	Ras-related protein Rab-7a OS=Homo sapiens GN=RAB7A PE=1 SV=1	22.63	68.6	11	0.640275	0.126616	24.69	79.71	13	0.745709	0.225692	0.693
P51151	RAB9A	sp|P51151|RAB9A_HUMAN	Ras-related protein Rab-9A OS=Homo sapiens GN=RAB9A PE=1 SV=1	8	30.85	4	0.881755	0.315922	6	32.34	3	0.796546	0.112744	0.839
P51153	RAB13	sp|P51153|RAB13_HUMAN	Ras-related protein Rab-13 OS=Homo sapiens GN=RAB13 PE=1 SV=1	8.06	49.75	4	0.969636	0.824991	7.38	46.8	4	0.809928	0.307962	0.89
P51178	PLCD1	sp|P51178|PLCD1_HUMAN	1-phosphatidylinositol 4,5-bisphosphate phosphodiesterase delta-1 OS=Homo sapiens GN=PLCD1 PE=1 SV=2	4.82	26.85	3	1.08716	0.622057	5.68	23.81	3	1.03595	0.779537	1.062
P51452	DUSP3	sp|P51452|DUS3_HUMAN	Dual specificity protein phosphatase 3 OS=Homo sapiens GN=DUSP3 PE=1 SV=1	11.74	62.7	6	1.11994	0.617277	12	61.62	6	0.982302	0.904088	1.051
P51553	IDH3G	sp|P51553|IDH3G_HUMAN	Isocitrate dehydrogenase [NAD] subunit gamma, mitochondrial OS=Homo sapiens GN=IDH3G PE=1 SV=1	7.15	39.69	4	1.03479	0.768912	7.9	38.93	4	0.999457	0.995437	1.017
P51571	SSR4	sp|P51571|SSRD_HUMAN	Translocon-associated protein subunit delta OS=Homo sapiens GN=SSR4 PE=1 SV=1	8.54	32.95	4	0.673726	0.391677	4.87	29.48	4	0.672609	0.315437	0.673
P51572	BCAP31	sp|P51572|BAP31_HUMAN	B-cell receptor-associated protein 31 OS=Homo sapiens GN=BCAP31 PE=1 SV=3	19.95	44.31	10	0.715829	0.078453	20.91	52.85	11	0.73367	0.038258	0.725
P51648	ALDH3A2	sp|P51648|AL3A2_HUMAN	Fatty aldehyde dehydrogenase OS=Homo sapiens GN=ALDH3A2 PE=1 SV=1	17.84	40.41	8	0.770418	0.065954	16.89	37.53	8	0.58608	0.0942791	0.678
P51649	ALDH5A1	sp|P51649|SSDH_HUMAN	Succinate-semialdehyde dehydrogenase, mitochondrial OS=Homo sapiens GN=ALDH5A1 PE=1 SV=2	6.42	18.5	3	1.19538	0.055393	6.05	30.28	3	0.937195	0.519935	1.066
P51659	HSD17B4	sp|P51659|DHB4_HUMAN	Peroxisomal multifunctional enzyme type 2 OS=Homo sapiens GN=HSD17B4 PE=1 SV=3	26.58	36.14	14	0.633248	0.0677996	21.33	29.35	11	0.716672	0.306903	0.675
P51665	PSMD7	sp|P51665|PSMD7_HUMAN	26S proteasome non-ATPase regulatory subunit 7 OS=Homo sapiens GN=PSMD7 PE=1 SV=2	8.18	22.84	4	1.09294	0.65017	6.55	25.93	3	0.879457	0.478485	0.986
P51687	SUOX	sp|P51687|SUOX_HUMAN	Sulfite oxidase, mitochondrial OS=Homo sapiens GN=SUOX PE=1 SV=2	5.03	36.33	3	0.886541	0.504556	6.36	22.94	3	0.981269	0.932421	0.934
P51692	STAT5B	sp|P51692|STA5B_HUMAN	Signal transducer and activator of transcription 5B OS=Homo sapiens GN=STAT5B PE=1 SV=2	21.44	29.1	11	0.813371	0.408121	17.15	31.26	8	0.829534	0.00622491	0.821
P51858	HDGF	sp|P51858|HDGF_HUMAN	Hepatoma-derived growth factor OS=Homo sapiens GN=HDGF PE=1 SV=1	5.9	31.25	3	1.02674	0.909874	5.7	45.83	3	1.19668	0.402175	1.112
P51884	LUM	sp|P51884|LUM_HUMAN	Lumican OS=Homo sapiens GN=LUM PE=1 SV=2	30.78	44.08	17	1.68147	0.0038374	29.49	36.98	15	1.61276	0.00213163	1.647
P51888	PRELP	sp|P51888|PRELP_HUMAN	Prolargin OS=Homo sapiens GN=PRELP PE=1 SV=1	25.62	57.07	12	1.64235	0.0462196	27.5	57.85	13	1.56693	0.0122612	1.605
P51911	CNN1	sp|P51911|CNN1_HUMAN	Calponin-1 OS=Homo sapiens GN=CNN1 PE=1 SV=2	29.65	64.31	15	1.37388	0.102827	27.7	66.67	14	1.38765	0.0878235	1.381
P51970	NDUFA8	sp|P51970|NDUA8_HUMAN	NADH dehydrogenase [ubiquinone] 1 alpha subcomplex subunit 8 OS=Homo sapiens GN=NDUFA8 PE=1 SV=3	2.45	23.84	2	1.12252	0.685132	3.89	48.84	3	0.998849	0.998189	1.061
P51991	HNRNPA3	sp|P51991|ROA3_HUMAN	Heterogeneous nuclear ribonucleoprotein A3 OS=Homo sapiens GN=HNRNPA3 PE=1 SV=2	4.18	21.43	2	1.3327	0.0283861	3.78	35.45	3	1.12174	0.453095	1.227
P52209	PGD	sp|P52209|6PGD_HUMAN	6-phosphogluconate dehydrogenase, decarboxylating OS=Homo sapiens GN=PGD PE=1 SV=3	34.23	51.55	17	0.776782	0.166751	33.34	48.45	17	0.755654	0.112234	0.766
P52272	HNRNPM	sp|P52272|HNRPM_HUMAN	Heterogeneous nuclear ribonucleoprotein M OS=Homo sapiens GN=HNRNPM PE=1 SV=3	7.81	39.86	5	0.895238	0.529661	12.46	58.9	7	0.90703	0.388053	0.901
P52306	RAP1GDS1	sp|P52306|GDS1_HUMAN	Rap1 GTPase-GDP dissociation stimulator 1 OS=Homo sapiens GN=RAP1GDS1 PE=1 SV=3	6.84	21.75	4	0.803426	0.149825	5.62	13.67	3	0.865697	0.251849	0.835
P52565	ARHGDIA	sp|P52565|GDIR1_HUMAN	Rho GDP-dissociation inhibitor 1 OS=Homo sapiens GN=ARHGDIA PE=1 SV=3	10.87	36.27	5	0.982843	0.961935	8.07	44.61	4	0.964425	0.933283	0.974
P52566	ARHGDIB	sp|P52566|GDIR2_HUMAN	Rho GDP-dissociation inhibitor 2 OS=Homo sapiens GN=ARHGDIB PE=1 SV=3	15.59	61.19	8	1.17134	0.717364	12.04	32.34	6	1.15821	0.800661	1.165
P52594	AGFG1	sp|P52594|AGFG1_HUMAN	Arf-GAP domain and FG repeat-containing protein 1 OS=Homo sapiens GN=AGFG1 PE=1 SV=2	4.04	11.39	2	0.837863	0.324346	3.59	11.21	2	0.815285	0.364124	0.827
P52597	HNRNPF	sp|P52597|HNRPF_HUMAN	Heterogeneous nuclear ribonucleoprotein F OS=Homo sapiens GN=HNRNPF PE=1 SV=3	8.74	29.64	4	0.547602	0.227724	6.29	36.63	4	0.485171	0.317667	0.516
P52758	HRSP12	sp|P52758|UK114_HUMAN	Ribonuclease UK114 OS=Homo sapiens GN=HRSP12 PE=1 SV=1	6.27	45.99	3	0.835775	0.339022	3.12	32.12	2	0.903131	0.733846	0.869
P52789	HK2	sp|P52789|HXK2_HUMAN	Hexokinase-2 OS=Homo sapiens GN=HK2 PE=1 SV=2	8.43	31.3	4	0.784996	0.567046	9.76	25.08	5	0.432742	0.113525	0.609
P52895	AKR1C2	sp|P52895|AK1C2_HUMAN	Aldo-keto reductase family 1 member C2 OS=Homo sapiens GN=AKR1C2 PE=1 SV=3	19.39	42.72	10	0.461961	0.0473402	19.25	52.01	9	0.475019	0.0198118	0.468
P52907	CAPZA1	sp|P52907|CAZA1_HUMAN	F-actin-capping protein subunit alpha-1 OS=Homo sapiens GN=CAPZA1 PE=1 SV=3	16.78	53.5	8	0.936908	0.709623	15.92	48.25	8	0.889705	0.461073	0.913
P52943	CRIP2	sp|P52943|CRIP2_HUMAN	Cysteine-rich protein 2 OS=Homo sapiens GN=CRIP2 PE=1 SV=1	12.36	63.46	6	1.26547	0.38974	9.59	63.94	6	1.46088	0.331106	1.363
P53004	BLVRA	sp|P53004|BIEA_HUMAN	Biliverdin reductase A OS=Homo sapiens GN=BLVRA PE=1 SV=2	12.18	48.31	7	1.2144	0.0660111	13.7	36.49	7	1.18322	0.0552991	1.199
P53007	SLC25A1	sp|P53007|TXTP_HUMAN	Tricarboxylate transport protein, mitochondrial OS=Homo sapiens GN=SLC25A1 PE=1 SV=2	15.01	32.15	8	0.519148	0.0109034	14.69	34.41	7	0.515951	0.0323363	0.518
P53041	PPP5C	sp|P53041|PPP5_HUMAN	Serine/threonine-protein phosphatase 5 OS=Homo sapiens GN=PPP5C PE=1 SV=1	10.19	30.06	5	0.7778	0.26403	10.64	39.08	5	1.04203	0.745418	0.91
P53396	ACLY	sp|P53396|ACLY_HUMAN	ATP-citrate synthase OS=Homo sapiens GN=ACLY PE=1 SV=3	40.38	43.96	18	0.462502	2.45824e-11	45.3	44.23	22	0.524888	0.000146883	0.494
P53597	SUCLG1	sp|P53597|SUCA_HUMAN	Succinyl-CoA ligase [ADP/GDP-forming] subunit alpha, mitochondrial OS=Homo sapiens GN=SUCLG1 PE=1 SV=4	8.88	33.24	4	0.938003	0.743689	9.13	36.42	5	0.982589	0.941346	0.96
P53618	COPB1	sp|P53618|COPB_HUMAN	Coatomer subunit beta OS=Homo sapiens GN=COPB1 PE=1 SV=3	20.53	33.79	10	0.94223	0.729452	22.97	32.11	12	1.00597	0.976584	0.974
P53621	COPA	sp|P53621|COPA_HUMAN	Coatomer subunit alpha OS=Homo sapiens GN=COPA PE=1 SV=2	36.62	40.69	18	0.60344	4.82785e-06	36.75	39.62	18	0.678753	0.00356256	0.641
P53634	CTSC	sp|P53634|CATC_HUMAN	Dipeptidyl peptidase 1 OS=Homo sapiens GN=CTSC PE=1 SV=2	10.41	14.04	5	0.739473	0.131973	10.28	20.3	5	0.77877	0.259857	0.759
P53990	IST1	sp|P53990|IST1_HUMAN	IST1 homolog OS=Homo sapiens GN=IST1 PE=1 SV=1	4.44	20.6	3	1.2106	0.405768	4.58	24.73	4	1.08803	0.286185	1.149
P53992	SEC24C	sp|P53992|SC24C_HUMAN	Protein transport protein Sec24C OS=Homo sapiens GN=SEC24C PE=1 SV=3	8.99	19.65	5	1.04015	0.837071	9.21	20.2	4	1.00766	0.965409	1.024
P53999	SUB1	sp|P53999|TCP4_HUMAN	Activated RNA polymerase II transcriptional coactivator p15 OS=Homo sapiens GN=SUB1 PE=1 SV=3	5.95	50.39	3	0.884237	0.725188	4.11	71.65	3	1.04876	0.768079	0.966
P54136	RARS	sp|P54136|SYRC_HUMAN	Arginine--tRNA ligase, cytoplasmic OS=Homo sapiens GN=RARS PE=1 SV=2	20.71	45	10	0.918433	0.852052	20.16	38.18	11	1.03517	0.841654	0.977
P54289	CACNA2D1	sp|P54289|CA2D1_HUMAN	Voltage-dependent calcium channel subunit alpha-2/delta-1 OS=Homo sapiens GN=CACNA2D1 PE=1 SV=3	17.01	27.29	8	1.37081	0.230491	12.6	21.49	6	1.04249	0.882575	1.207
P54577	YARS	sp|P54577|SYYC_HUMAN	Tyrosine--tRNA ligase, cytoplasmic OS=Homo sapiens GN=YARS PE=1 SV=4	3.92	37.12	3	1.21914	0.655915	5.57	20.64	4	1.1379	0.677627	1.179
P54578	USP14	sp|P54578|UBP14_HUMAN	Ubiquitin carboxyl-terminal hydrolase 14 OS=Homo sapiens GN=USP14 PE=1 SV=3	12.45	26.72	7	1.65194	0.172636	7.9	14.78	4	1.17869	0.543354	1.415
P54652	HSPA2	sp|P54652|HSP72_HUMAN	Heat shock-related 70 kDa protein 2 OS=Homo sapiens GN=HSPA2 PE=1 SV=1	32.9	43.66	17	1.07899	0.821117	25.15	39.91	11	1.8051	0.188014	1.442
P54709	ATP1B3	sp|P54709|AT1B3_HUMAN	Sodium/potassium-transporting ATPase subunit beta-3 OS=Homo sapiens GN=ATP1B3 PE=1 SV=1	3.5	36.2	2	0.908906	0.661494	4.6	35.13	3	0.781686	0.443178	0.845
P54725	RAD23A	sp|P54725|RD23A_HUMAN	UV excision repair protein RAD23 homolog A OS=Homo sapiens GN=RAD23A PE=1 SV=1	4.4	13.22	3	1.18637	0.795868	2.59	13.5	2	0.95014	0.932151	1.068
P54727	RAD23B	sp|P54727|RD23B_HUMAN	UV excision repair protein RAD23 homolog B OS=Homo sapiens GN=RAD23B PE=1 SV=1	11.74	26.65	6	1.03359	0.922418	6.22	27.38	3	1.01468	0.976033	1.024
P54819	AK2	sp|P54819|KAD2_HUMAN	Adenylate kinase 2, mitochondrial OS=Homo sapiens GN=AK2 PE=1 SV=2	19.91	61.09	11	0.749396	0.15483	20.36	63.6	10	0.677273	0.0462147	0.713
P54920	NAPA	sp|P54920|SNAA_HUMAN	Alpha-soluble NSF attachment protein OS=Homo sapiens GN=NAPA PE=1 SV=3	24.79	69.83	13	0.710196	0.0350505	24.35	68.14	12	0.803578	0.112777	0.757
P55010	EIF5	sp|P55010|IF5_HUMAN	Eukaryotic translation initiation factor 5 OS=Homo sapiens GN=EIF5 PE=1 SV=2	7	27.15	4	0.940173	0.731118	9.9	31.79	5	0.855431	0.317918	0.898
P55036	PSMD4	sp|P55036|PSMD4_HUMAN	26S proteasome non-ATPase regulatory subunit 4 OS=Homo sapiens GN=PSMD4 PE=1 SV=1	5.79	20.42	3	0.751871	0.189858	4.17	14.06	2	1.10863	0.705222	0.93
P55058	PLTP	sp|P55058|PLTP_HUMAN	Phospholipid transfer protein OS=Homo sapiens GN=PLTP PE=1 SV=1	9.45	36.51	5	0.957754	0.712735	8.11	34.69	4	0.873164	0.209634	0.915
P55060	CSE1L	sp|P55060|XPO2_HUMAN	Exportin-2 OS=Homo sapiens GN=CSE1L PE=1 SV=3	8.65	13.29	5	0.810525	0.0618443	8.44	19.05	5	0.864209	0.141196	0.837
P55072	VCP	sp|P55072|TERA_HUMAN	Transitional endoplasmic reticulum ATPase OS=Homo sapiens GN=VCP PE=1 SV=4	73.5	68.49	36	0.950561	0.518068	68.36	63.9	34	0.95791	0.670248	0.954
P55084	HADHB	sp|P55084|ECHB_HUMAN	Trifunctional enzyme subunit beta, mitochondrial OS=Homo sapiens GN=HADHB PE=1 SV=3	26.56	51.48	14	0.774006	0.396165	28.94	47.89	15	0.785222	0.337795	0.78
P55209	NAP1L1	sp|P55209|NP1L1_HUMAN	Nucleosome assembly protein 1-like 1 OS=Homo sapiens GN=NAP1L1 PE=1 SV=1	9.68	22.51	5	0.899224	0.369338	7.06	22.51	5	0.766855	0.271399	0.833
P55268	LAMB2	sp|P55268|LAMB2_HUMAN	Laminin subunit beta-2 OS=Homo sapiens GN=LAMB2 PE=1 SV=2	47.07	42.71	22	1.05096	0.599443	42.54	31.76	21	0.920871	0.479476	0.986
P55290	CDH13	sp|P55290|CAD13_HUMAN	Cadherin-13 OS=Homo sapiens GN=CDH13 PE=1 SV=1	7.08	15.43	4	1.20796	0.0934708	7.77	8.836	4	1.17652	0.259382	1.192
P55786	NPEPPS	sp|P55786|PSA_HUMAN	Puromycin-sensitive aminopeptidase OS=Homo sapiens GN=NPEPPS PE=1 SV=2	39.77	40.59	19	0.961398	0.67621	43.47	44.18	20	0.959028	0.693928	0.96
P55809	OXCT1	sp|P55809|SCOT1_HUMAN	Succinyl-CoA:3-ketoacid coenzyme A transferase 1, mitochondrial OS=Homo sapiens GN=OXCT1 PE=1 SV=1	17.2	43.27	9	1.12729	0.609255	11.33	30.58	6	1.2351	0.325014	1.181
P55884	EIF3B	sp|P55884|EIF3B_HUMAN	Eukaryotic translation initiation factor 3 subunit B OS=Homo sapiens GN=EIF3B PE=1 SV=3	14.67	39.07	8	0.629175	0.0283633	15.07	35.63	8	0.685219	0.0186807	0.657
P55899	FCGRT	sp|P55899|FCGRN_HUMAN	IgG receptor FcRn large subunit p51 OS=Homo sapiens GN=FCGRT PE=1 SV=1	9.13	25.75	5	0.914341	0.90373	8.94	19.45	5	1.11064	0.853728	1.012
P56134	ATP5J2	sp|P56134|ATPK_HUMAN	ATP synthase subunit f, mitochondrial OS=Homo sapiens GN=ATP5J2 PE=1 SV=3	3.42	29.79	2	0.653102	0.149832	4	25.53	2	0.685587	0.163026	0.669
P56199	ITGA1	sp|P56199|ITA1_HUMAN	Integrin alpha-1 OS=Homo sapiens GN=ITGA1 PE=1 SV=2	14.35	18.32	8	1.17947	0.143708	13.03	18.49	7	1.05188	0.680209	1.116
P56537	EIF6	sp|P56537|IF6_HUMAN	Eukaryotic translation initiation factor 6 OS=Homo sapiens GN=EIF6 PE=1 SV=1	6.2	22.86	3	0.870686	0.311567	4.59	31.02	4	0.849051	0.412726	0.86
P58546	MTPN	sp|P58546|MTPN_HUMAN	Myotrophin OS=Homo sapiens GN=MTPN PE=1 SV=2	4.97	38.98	3	0.94764	0.907031	4	44.92	2	0.963258	0.956901	0.955
P59998	ARPC4	sp|P59998|ARPC4_HUMAN	Actin-related protein 2/3 complex subunit 4 OS=Homo sapiens GN=ARPC4 PE=1 SV=3	7.1	50.6	4	0.72175	0.0221148	5.22	35.71	3	0.730033	0.0291885	0.726
P60033	CD81	sp|P60033|CD81_HUMAN	CD81 antigen OS=Homo sapiens GN=CD81 PE=1 SV=1	8	32.63	4	1.12196	0.550262	8	30.93	4	1.0563	0.527016	1.089
P60174	TPI1	sp|P60174|TPIS_HUMAN	Triosephosphate isomerase OS=Homo sapiens GN=TPI1 PE=1 SV=3	39.92	77.27	20	1.17676	0.255798	37	86.36	19	1.12498	0.697635	1.151
P60228	EIF3E	sp|P60228|EIF3E_HUMAN	Eukaryotic translation initiation factor 3 subunit E OS=Homo sapiens GN=EIF3E PE=1 SV=1	4.42	15.96	2	2.13139	0.530658	4.06	21.12	2	2.33129	0.529593	2.231
P60660	MYL6	sp|P60660|MYL6_HUMAN	Myosin light polypeptide 6 OS=Homo sapiens GN=MYL6 PE=1 SV=2	19.68	66.23	10	1.72782	0.0225422	20	70.2	10	1.66561	0.0327215	1.697
P60842	EIF4A1	sp|P60842|IF4A1_HUMAN	Eukaryotic initiation factor 4A-I OS=Homo sapiens GN=EIF4A1 PE=1 SV=1	22.23	41.87	12	0.653406	0.121263	23.77	38.67	12	0.639391	0.154392	0.646
P60866	RPS20	sp|P60866|RS20_HUMAN	40S ribosomal protein S20 OS=Homo sapiens GN=RPS20 PE=1 SV=1	5.66	46.22	4	0.925438	0.791705	5.13	45.38	3	0.729297	0.358502	0.827
P60900	PSMA6	sp|P60900|PSA6_HUMAN	Proteasome subunit alpha type-6 OS=Homo sapiens GN=PSMA6 PE=1 SV=1	18.91	52.85	10	1.20024	0.451136	16.91	47.15	9	1.14205	0.49684	1.171
P60903	S100A10	sp|P60903|S10AA_HUMAN	Protein S100-A10 OS=Homo sapiens GN=S100A10 PE=1 SV=2	3.53	49.48	2	1.13696	0.941254	5.53	44.33	3	1.44522	0.846951	1.291
P60953	CDC42	sp|P60953|CDC42_HUMAN	Cell division control protein 42 homolog OS=Homo sapiens GN=CDC42 PE=1 SV=2	11.2	40.84	6	1.15842	0.255767	9.45	38.22	5	1.10462	0.600073	1.132
P60981	DSTN	sp|P60981|DEST_HUMAN	Destrin OS=Homo sapiens GN=DSTN PE=1 SV=3	19.01	55.76	12	1.52832	0.289524	19.31	54.55	12	1.37751	0.423978	1.453
P61006	RAB8A	sp|P61006|RAB8A_HUMAN	Ras-related protein Rab-8A OS=Homo sapiens GN=RAB8A PE=1 SV=1	15.29	47.83	8	1.06658	0.593967	15.04	59.42	8	1.06061	0.790539	1.064
P61019	RAB2A	sp|P61019|RAB2A_HUMAN	Ras-related protein Rab-2A OS=Homo sapiens GN=RAB2A PE=1 SV=1	18.67	50.94	9	0.825741	0.245031	18.39	68.87	9	0.849455	0.075309	0.838
P61020	RAB5B	sp|P61020|RAB5B_HUMAN	Ras-related protein Rab-5B OS=Homo sapiens GN=RAB5B PE=1 SV=1	14	58.14	7	1.09901	0.640248	13.64	53.49	7	1.63671	0.234793	1.368
P61026	RAB10	sp|P61026|RAB10_HUMAN	Ras-related protein Rab-10 OS=Homo sapiens GN=RAB10 PE=1 SV=1	11.4	45	6	0.712656	0.487998	10.69	66	5	0.883879	0.299593	0.798
P61081	UBE2M	sp|P61081|UBC12_HUMAN	NEDD8-conjugating enzyme Ubc12 OS=Homo sapiens GN=UBE2M PE=1 SV=1	3.5	31.15	2	1.07249	0.618711	3.13	38.8	2	1.13696	0.391974	1.105
P61088	UBE2N	sp|P61088|UBE2N_HUMAN	Ubiquitin-conjugating enzyme E2 N OS=Homo sapiens GN=UBE2N PE=1 SV=1	11.56	50.66	6	1.38201	0.201161	10.93	43.42	6	1.4113	0.31591	1.397
P61106	RAB14	sp|P61106|RAB14_HUMAN	Ras-related protein Rab-14 OS=Homo sapiens GN=RAB14 PE=1 SV=4	21.94	70.7	10	0.907708	0.687453	23.32	64.65	12	0.814928	0.495559	0.861
P61158	ACTR3	sp|P61158|ARP3_HUMAN	Actin-related protein 3 OS=Homo sapiens GN=ACTR3 PE=1 SV=3	31.83	66.99	16	0.889089	0.0910914	24.7	43.54	13	0.831529	0.273921	0.86
P61160	ACTR2	sp|P61160|ARP2_HUMAN	Actin-related protein 2 OS=Homo sapiens GN=ACTR2 PE=1 SV=1	22.26	46.95	11	0.908932	0.551936	23.63	46.95	12	0.860054	0.267722	0.884
P61163	ACTR1A	sp|P61163|ACTZ_HUMAN	Alpha-centractin OS=Homo sapiens GN=ACTR1A PE=1 SV=1	15.35	52.93	8	0.808711	0.452419	15.26	43.88	8	0.8443	0.507447	0.827
P61201	COPS2	sp|P61201|CSN2_HUMAN	COP9 signalosome complex subunit 2 OS=Homo sapiens GN=COPS2 PE=1 SV=1	13.71	30.47	7	0.962558	0.710945	13.01	33.41	6	0.882517	0.27238	0.923
P61221	ABCE1	sp|P61221|ABCE1_HUMAN	ATP-binding cassette sub-family E member 1 OS=Homo sapiens GN=ABCE1 PE=1 SV=1	7.51	10.02	4	0.936358	0.944408	3.95	18.53	2	0.993115	0.995442	0.965
P61224	RAP1B	sp|P61224|RAP1B_HUMAN	Ras-related protein Rap-1b OS=Homo sapiens GN=RAP1B PE=1 SV=1	16.24	47.83	8	0.827473	0.634521	18.16	70.65	9	1.10427	0.50574	0.966
P61247	RPS3A	sp|P61247|RS3A_HUMAN	40S ribosomal protein S3a OS=Homo sapiens GN=RPS3A PE=1 SV=2	10.81	66.67	6	0.546813	0.133515	10.17	65.53	6	0.708557	0.0961115	0.628
P61313	RPL15	sp|P61313|RL15_HUMAN	60S ribosomal protein L15 OS=Homo sapiens GN=RPL15 PE=1 SV=2	6.2	38.73	3	0.602961	0.0390203	6.32	30.88	3	0.622922	0.0260894	0.613
P61353	RPL27	sp|P61353|RL27_HUMAN	60S ribosomal protein L27 OS=Homo sapiens GN=RPL27 PE=1 SV=2	3.33	48.53	2	0.761589	0.526688	4.04	49.26	3	1.00795	0.990852	0.885
P61457	PCBD1	sp|P61457|PHS_HUMAN	Pterin-4-alpha-carbinolamine dehydratase OS=Homo sapiens GN=PCBD1 PE=1 SV=2	6.49	68.27	4	0.662665	0.149237	3.4	55.77	2	0.670231	0.550376	0.666
P61586	RHOA	sp|P61586|RHOA_HUMAN	Transforming protein RhoA OS=Homo sapiens GN=RHOA PE=1 SV=1	18.76	49.22	11	1.01182	0.952266	15.56	45.6	10	1.05746	0.778433	1.035
P61604	HSPE1	sp|P61604|CH10_HUMAN	10 kDa heat shock protein, mitochondrial OS=Homo sapiens GN=HSPE1 PE=1 SV=2	21.05	77.45	11	0.704761	0.0398278	18.74	77.45	10	0.714909	0.0457614	0.71
P61626	LYZ	sp|P61626|LYSC_HUMAN	Lysozyme C OS=Homo sapiens GN=LYZ PE=1 SV=1	4.78	64.86	2	0.540767	0.0945942	6.47	61.49	3	0.438669	0.515015	0.49
P61764	STXBP1	sp|P61764|STXB1_HUMAN	Syntaxin-binding protein 1 OS=Homo sapiens GN=STXBP1 PE=1 SV=1	5.08	27.78	5	0.895613	0.172584	6.79	32.49	4	0.775654	0.232949	0.836
P61769	B2M	sp|P61769|B2MG_HUMAN	Beta-2-microglobulin OS=Homo sapiens GN=B2M PE=1 SV=1	5.33	66.39	3	1.66706	0.21685	5.72	30.25	3	1.58736	0.270184	1.627
P61916	NPC2	sp|P61916|NPC2_HUMAN	Epididymal secretory protein E1 OS=Homo sapiens GN=NPC2 PE=1 SV=1	4.02	29.14	2	0.448342	0.128883	6	44.37	3	0.47945	0.0137245	0.464
P61970	NUTF2	sp|P61970|NTF2_HUMAN	Nuclear transport factor 2 OS=Homo sapiens GN=NUTF2 PE=1 SV=1	5.75	56.69	3	0.838459	0.869728	6.07	56.69	3	0.950955	0.972154	0.895
P61978	HNRNPK	sp|P61978|HNRPK_HUMAN	Heterogeneous nuclear ribonucleoprotein K OS=Homo sapiens GN=HNRNPK PE=1 SV=1	21.8	46.22	11	1.09512	0.703673	16.58	40.82	9	1.45324	0.475094	1.274
P61981	YWHAG	sp|P61981|1433G_HUMAN	14-3-3 protein gamma OS=Homo sapiens GN=YWHAG PE=1 SV=2	27.18	68.42	13	0.970208	0.845193	28.87	66.4	14	0.923553	0.677667	0.947
P62070	RRAS2	sp|P62070|RRAS2_HUMAN	Ras-related protein R-Ras2 OS=Homo sapiens GN=RRAS2 PE=1 SV=1	9.84	53.43	5	0.828016	0.675232	8.07	50.49	4	0.999118	0.997802	0.914
P62081	RPS7	sp|P62081|RS7_HUMAN	40S ribosomal protein S7 OS=Homo sapiens GN=RPS7 PE=1 SV=1	9.26	42.27	5	0.579023	0.147782	9.04	52.06	5	0.561878	0.0543199	0.57
P62140	PPP1CB	sp|P62140|PP1B_HUMAN	Serine/threonine-protein phosphatase PP1-beta catalytic subunit OS=Homo sapiens GN=PPP1CB PE=1 SV=3	17.98	53.21	9	1.13154	0.625183	17.57	52.29	9	0.916563	0.534076	1.024
P62158	CALM1	sp|P62158|CALM_HUMAN	Calmodulin OS=Homo sapiens GN=CALM1 PE=1 SV=2	4	43.62	2	2.81335	0.0705999	4.01	34.9	2	2.93316	0.122699	2.873
P62191	PSMC1	sp|P62191|PRS4_HUMAN	26S protease regulatory subunit 4 OS=Homo sapiens GN=PSMC1 PE=1 SV=1	15.36	42.5	9	1.108	0.393014	8.31	40.45	4	1.35212	0.109016	1.23
P62195	PSMC5	sp|P62195|PRS8_HUMAN	26S protease regulatory subunit 8 OS=Homo sapiens GN=PSMC5 PE=1 SV=1	15.18	49.75	8	0.850944	0.53485	10.53	46.55	6	1.07913	0.611124	0.965
P62241	RPS8	sp|P62241|RS8_HUMAN	40S ribosomal protein S8 OS=Homo sapiens GN=RPS8 PE=1 SV=2	16.99	60.1	8	0.712622	0.0477196	12.79	54.81	6	0.574968	0.0761705	0.644
P62244	RPS15A	sp|P62244|RS15A_HUMAN	40S ribosomal protein S15a OS=Homo sapiens GN=RPS15A PE=1 SV=2	6.87	58.46	5	0.851243	0.62407	4.91	50.77	3	0.641464	0.140757	0.746
P62249	RPS16	sp|P62249|RS16_HUMAN	40S ribosomal protein S16 OS=Homo sapiens GN=RPS16 PE=1 SV=2	7.43	60.96	4	0.759332	0.0189851	9.46	70.55	6	0.761496	0.01164	0.76
P62258	YWHAE	sp|P62258|1433E_HUMAN	14-3-3 protein epsilon OS=Homo sapiens GN=YWHAE PE=1 SV=1	29.45	74.51	15	1.07485	0.682917	30.45	64.71	15	1.15424	0.629278	1.115
P62263	RPS14	sp|P62263|RS14_HUMAN	40S ribosomal protein S14 OS=Homo sapiens GN=RPS14 PE=1 SV=3	10.96	45.7	6	0.655457	0.130188	11.27	43.05	6	0.736528	0.0811636	0.696
P62266	RPS23	sp|P62266|RS23_HUMAN	40S ribosomal protein S23 OS=Homo sapiens GN=RPS23 PE=1 SV=3	4.02	32.17	2	0.728696	0.685372	6.54	23.78	3	0.822657	0.791867	0.776
P62269	RPS18	sp|P62269|RS18_HUMAN	40S ribosomal protein S18 OS=Homo sapiens GN=RPS18 PE=1 SV=3	12.17	65.13	6	0.645295	0.0339339	8.89	53.29	6	0.694191	0.0721067	0.67
P62277	RPS13	sp|P62277|RS13_HUMAN	40S ribosomal protein S13 OS=Homo sapiens GN=RPS13 PE=1 SV=2	9.76	49.67	5	0.53529	0.0154818	8.84	43.71	5	0.597619	0.0681526	0.566
P62280	RPS11	sp|P62280|RS11_HUMAN	40S ribosomal protein S11 OS=Homo sapiens GN=RPS11 PE=1 SV=3	9.08	63.29	5	0.589722	0.0141512	6.71	62.03	4	0.67582	0.0768829	0.633
P62318	SNRPD3	sp|P62318|SMD3_HUMAN	Small nuclear ribonucleoprotein Sm D3 OS=Homo sapiens GN=SNRPD3 PE=1 SV=1	3.1	28.57	2	1.22911	0.620681	2.46	34.13	2	1.01788	0.970188	1.123
P62328	TMSB4X	sp|P62328|TYB4_HUMAN	Thymosin beta-4 OS=Homo sapiens GN=TMSB4X PE=1 SV=2	5.54	56.82	3	1.55105	0.304471	7.23	72.73	4	1.98727	0.432146	1.769
P62333	PSMC6	sp|P62333|PRS10_HUMAN	26S protease regulatory subunit 10B OS=Homo sapiens GN=PSMC6 PE=1 SV=1	13.2	54.76	6	1.1891	0.39882	15.32	44.22	7	0.965282	0.898186	1.077
P62424	RPL7A	sp|P62424|RL7A_HUMAN	60S ribosomal protein L7a OS=Homo sapiens GN=RPL7A PE=1 SV=2	15.93	42.86	8	0.693387	0.00316053	16.55	46.99	8	0.732437	0.00223695	0.713
P62495	ETF1	sp|P62495|ERF1_HUMAN	Eukaryotic peptide chain release factor subunit 1 OS=Homo sapiens GN=ETF1 PE=1 SV=3	7.45	31.35	5	0.780452	0.407818	4.03	11.44	2	0.728495	0.0720038	0.754
P62701	RPS4X	sp|P62701|RS4X_HUMAN	40S ribosomal protein S4, X isoform OS=Homo sapiens GN=RPS4X PE=1 SV=2	17.51	50.95	9	0.631826	0.343139	15.07	47.53	8	0.695214	0.153235	0.664
P62750	RPL23A	sp|P62750|RL23A_HUMAN	60S ribosomal protein L23a OS=Homo sapiens GN=RPL23A PE=1 SV=1	7.36	52.56	4	0.529994	0.118659	8.6	35.9	4	0.596279	0.0764922	0.563
P62753	RPS6	sp|P62753|RS6_HUMAN	40S ribosomal protein S6 OS=Homo sapiens GN=RPS6 PE=1 SV=1	12.48	56.22	6	0.515297	0.262608	8.53	40.96	4	0.353341	0.0901401	0.434
P62805	HIST1H4A	sp|P62805|H4_HUMAN	Histone H4 OS=Homo sapiens GN=HIST1H4A PE=1 SV=2	15.44	54.37	9	1.57012	0.0181798	13.35	55.34	7	1.58349	0.0252672	1.577
P62820	RAB1A	sp|P62820|RAB1A_HUMAN	Ras-related protein Rab-1A OS=Homo sapiens GN=RAB1A PE=1 SV=3	20.51	73.17	10	0.58984	0.14822	16.56	75.61	8	0.529533	0.142157	0.56
P62826	RAN	sp|P62826|RAN_HUMAN	GTP-binding nuclear protein Ran OS=Homo sapiens GN=RAN PE=1 SV=3	16.03	50.46	8	0.956313	0.821924	20.59	50.46	11	0.948774	0.721037	0.953
P62829	RPL23	sp|P62829|RL23_HUMAN	60S ribosomal protein L23 OS=Homo sapiens GN=RPL23 PE=1 SV=1	6.6	60.71	4	0.722439	0.115059	8.6	60	5	0.624213	0.056456	0.673
P62834	RAP1A	sp|P62834|RAP1A_HUMAN	Ras-related protein Rap-1A OS=Homo sapiens GN=RAP1A PE=1 SV=1	15.12	50.54	8	1.09656	0.810096	17.2	65.76	9	0.857545	0.669802	0.977
P62847	RPS24	sp|P62847|RS24_HUMAN	40S ribosomal protein S24 OS=Homo sapiens GN=RPS24 PE=1 SV=1	6	41.35	3	0.482659	0.83112	5.22	30.83	3	0.500263	0.840559	0.491
P62851	RPS25	sp|P62851|RS25_HUMAN	40S ribosomal protein S25 OS=Homo sapiens GN=RPS25 PE=1 SV=1	4.66	31.2	3	0.745638	0.158022	3	32.8	3	0.753171	0.560439	0.749
P62857	RPS28	sp|P62857|RS28_HUMAN	40S ribosomal protein S28 OS=Homo sapiens GN=RPS28 PE=1 SV=1	2.76	31.88	2	0.668019	0.685343	3.45	50.72	2	0.743214	0.90543	0.706
P62861	FAU	sp|P62861|RS30_HUMAN	40S ribosomal protein S30 OS=Homo sapiens GN=FAU PE=1 SV=1	3.59	42.37	2	0.736994	0.533959	3.11	18.64	2	0.818374	0.71489	0.778
P62873	GNB1	sp|P62873|GBB1_HUMAN	Guanine nucleotide-binding protein G(I)/G(S)/G(T) subunit beta-1 OS=Homo sapiens GN=GNB1 PE=1 SV=3	20.11	41.18	10	0.912541	0.940105	20	37.65	10	0.985245	0.932902	0.949
P62879	GNB2	sp|P62879|GBB2_HUMAN	Guanine nucleotide-binding protein G(I)/G(S)/G(T) subunit beta-2 OS=Homo sapiens GN=GNB2 PE=1 SV=3	18.29	46.47	9	0.967766	0.876231	20	40.59	10	0.834802	0.297768	0.901
P62888	RPL30	sp|P62888|RL30_HUMAN	60S ribosomal protein L30 OS=Homo sapiens GN=RPL30 PE=1 SV=2	8.8	69.57	4	0.648784	0.0142309	8.15	71.3	4	0.442274	0.223721	0.546
P62899	RPL31	sp|P62899|RL31_HUMAN	60S ribosomal protein L31 OS=Homo sapiens GN=RPL31 PE=1 SV=1	3.83	32	2	0.762342	0.422412	7.12	48	4	0.715681	0.151494	0.739
P62906	RPL10A	sp|P62906|RL10A_HUMAN	60S ribosomal protein L10a OS=Homo sapiens GN=RPL10A PE=1 SV=2	9.27	38.25	5	0.673252	0.0110277	10.5	42.86	5	0.708668	0.0123792	0.691
P62910	RPL32	sp|P62910|RL32_HUMAN	60S ribosomal protein L32 OS=Homo sapiens GN=RPL32 PE=1 SV=2	7.52	34.07	5	1.03313	0.93756	5.79	50.37	3	0.700438	0.115586	0.867
P62913	RPL11	sp|P62913|RL11_HUMAN	60S ribosomal protein L11 OS=Homo sapiens GN=RPL11 PE=1 SV=2	6.46	40.45	4	0.789691	0.119771	6.02	38.76	3	0.801682	0.301262	0.796
P62917	RPL8	sp|P62917|RL8_HUMAN	60S ribosomal protein L8 OS=Homo sapiens GN=RPL8 PE=1 SV=2	6.27	29.57	3	0.567702	0.0108277	6.03	22.57	3	1.0929	0.934861	0.83
P62937	PPIA	sp|P62937|PPIA_HUMAN	Peptidyl-prolyl cis-trans isomerase A OS=Homo sapiens GN=PPIA PE=1 SV=2	21.49	90.3	11	0.893302	0.76338	19.18	90.3	12	0.906069	0.684344	0.9
P62942	FKBP1A	sp|P62942|FKB1A_HUMAN	Peptidyl-prolyl cis-trans isomerase FKBP1A OS=Homo sapiens GN=FKBP1A PE=1 SV=2	4.12	50.93	2	0.945384	0.938474	6.32	37.96	4	0.853165	0.848522	0.899
P62979	RPS27A	sp|P62979|RS27A_HUMAN	Ubiquitin-40S ribosomal protein S27a OS=Homo sapiens GN=RPS27A PE=1 SV=2	13.93	62.18	7	1.01627	0.937072	12.11	50	6	1.24274	0.288567	1.13
P62993	GRB2	sp|P62993|GRB2_HUMAN	Growth factor receptor-bound protein 2 OS=Homo sapiens GN=GRB2 PE=1 SV=1	6.69	57.6	4	0.68323	0.0142766	11.62	62.67	6	0.623273	0.00719135	0.653
P63000	RAC1	sp|P63000|RAC1_HUMAN	Ras-related C3 botulinum toxin substrate 1 OS=Homo sapiens GN=RAC1 PE=1 SV=1	12.74	45.83	7	1.06669	0.747667	13.19	48.96	7	0.934578	0.705003	1.001
P63010	AP2B1	sp|P63010|AP2B1_HUMAN	AP-2 complex subunit beta OS=Homo sapiens GN=AP2B1 PE=1 SV=1	25.46	24.33	13	1.27964	0.436595	26.32	32.55	14	1.45387	0.249364	1.367
P63096	GNAI1	sp|P63096|GNAI1_HUMAN	Guanine nucleotide-binding protein G(i) subunit alpha-1 OS=Homo sapiens GN=GNAI1 PE=1 SV=2	18.84	39.27	11	0.763292	0.89458	14.28	31.92	8	0.944669	0.857425	0.854
P63104	YWHAZ	sp|P63104|1433Z_HUMAN	14-3-3 protein zeta/delta OS=Homo sapiens GN=YWHAZ PE=1 SV=1	28.37	69.8	14	1.14133	0.299923	32.37	70.61	16	1.02898	0.914905	1.085
P63151	PPP2R2A	sp|P63151|2ABA_HUMAN	Serine/threonine-protein phosphatase 2A 55 kDa regulatory subunit B alpha isoform OS=Homo sapiens GN=PPP2R2A PE=1 SV=1	5.84	23.94	3	0.645416	0.663136	7.44	29.98	4	1.26963	0.479343	0.958
P63220	RPS21	sp|P63220|RS21_HUMAN	40S ribosomal protein S21 OS=Homo sapiens GN=RPS21 PE=1 SV=1	7.56	45.78	4	0.691845	0.384715	2.6	34.94	2	0.778121	0.306554	0.735
P63241	EIF5A	sp|P63241|IF5A1_HUMAN	Eukaryotic translation initiation factor 5A-1 OS=Homo sapiens GN=EIF5A PE=1 SV=2	8.43	58.44	5	1.11522	0.610355	12.32	61.69	6	1.13859	0.336032	1.127
P63244	GNB2L1	sp|P63244|GBLP_HUMAN	Guanine nucleotide-binding protein subunit beta-2-like 1 OS=Homo sapiens GN=GNB2L1 PE=1 SV=3	23.85	58.36	12	0.947739	0.580035	24.16	69.72	13	0.973156	0.729998	0.96
P63261	ACTG1	sp|P63261|ACTG_HUMAN	Actin, cytoplasmic 2 OS=Homo sapiens GN=ACTG1 PE=1 SV=1	59.92	71.47	34	1.1384	0.557005	60.75	65.33	35	1.05132	0.920503	1.095
P67809	YBX1	sp|P67809|YBOX1_HUMAN	Nuclease-sensitive element-binding protein 1 OS=Homo sapiens GN=YBX1 PE=1 SV=3	10.61	51.23	6	0.883819	0.701919	11.54	56.17	6	0.809512	0.39002	0.847
P67936	TPM4	sp|P67936|TPM4_HUMAN	Tropomyosin alpha-4 chain OS=Homo sapiens GN=TPM4 PE=1 SV=3	54.56	87.9	27	1.20375	0.3991	55.92	82.26	28	1.0614	0.776157	1.133
P68036	UBE2L3	sp|P68036|UB2L3_HUMAN	Ubiquitin-conjugating enzyme E2 L3 OS=Homo sapiens GN=UBE2L3 PE=1 SV=1	6	55.19	3	1.1846	0.1819	7.32	53.25	4	1.56998	0.2955	1.377
P68133	ACTA1	sp|P68133|ACTS_HUMAN	Actin, alpha skeletal muscle OS=Homo sapiens GN=ACTA1 PE=1 SV=1	61.58	69.23	36	1.92531	0.475053	62.35	69.23	35	4.43332	0.154482	3.179
P68366	TUBA4A	sp|P68366|TBA4A_HUMAN	Tubulin alpha-4A chain OS=Homo sapiens GN=TUBA4A PE=1 SV=1	38.65	59.38	19	0.866655	0.760379	37.7	58.93	19	1.64464	0.337287	1.256
P68402	PAFAH1B2	sp|P68402|PA1B2_HUMAN	Platelet-activating factor acetylhydrolase IB subunit beta OS=Homo sapiens GN=PAFAH1B2 PE=1 SV=1	3.68	19.65	2	0.855465	0.626719	6	31	3	0.890455	0.549286	0.873
P68871	HBB	sp|P68871|HBB_HUMAN	Hemoglobin subunit beta OS=Homo sapiens GN=HBB PE=1 SV=2	30	91.16	17	2.51011	0.0370278	28.58	91.16	16	2.3106	0.0361936	2.41
P69891	HBG1	sp|P69891|HBG1_HUMAN	Hemoglobin subunit gamma-1 OS=Homo sapiens GN=HBG1 PE=1 SV=2	12.41	67.35	6	3.06733	0.000268384	16.6	69.39	9	2.83304	0.000655686	2.95
P69905	HBA1	sp|P69905|HBA_HUMAN	Hemoglobin subunit alpha OS=Homo sapiens GN=HBA1 PE=1 SV=2	16.53	76.06	9	1.73764	0.0844067	16.27	67.61	9	1.71384	0.118197	1.726
P78344	EIF4G2	sp|P78344|IF4G2_HUMAN	Eukaryotic translation initiation factor 4 gamma 2 OS=Homo sapiens GN=EIF4G2 PE=1 SV=1	7.5	23.48	4	0.655547	0.434161	5.12	17.86	3	1.01486	0.960944	0.835
P78371	CCT2	sp|P78371|TCPB_HUMAN	T-complex protein 1 subunit beta OS=Homo sapiens GN=CCT2 PE=1 SV=4	24.96	38.69	12	0.75719	0.125752	20.8	48.04	10	0.741863	0.054065	0.75
P78417	GSTO1	sp|P78417|GSTO1_HUMAN	Glutathione S-transferase omega-1 OS=Homo sapiens GN=GSTO1 PE=1 SV=2	13.88	66.8	8	1.50911	0.00787326	13.87	58.92	7	1.42011	0.000325544	1.465
P78527	PRKDC	sp|P78527|PRKDC_HUMAN	DNA-dependent protein kinase catalytic subunit OS=Homo sapiens GN=PRKDC PE=1 SV=3	5.41	18.46	7	1.11152	0.783794	7.83	16.76	4	2.31455	0.478116	1.713
P80108	GPLD1	sp|P80108|PHLD_HUMAN	Phosphatidylinositol-glycan-specific phospholipase D OS=Homo sapiens GN=GPLD1 PE=1 SV=3	5.77	20.12	3	2.06129	0.258107	4.59	12.98	3	2.01259	0.0894408	2.037
P80303	NUCB2	sp|P80303|NUCB2_HUMAN	Nucleobindin-2 OS=Homo sapiens GN=NUCB2 PE=1 SV=2	4.89	32.14	3	0.987011	0.916705	7.44	35.95	4	0.989496	0.932885	0.988
P80723	BASP1	sp|P80723|BASP1_HUMAN	Brain acid soluble protein 1 OS=Homo sapiens GN=BASP1 PE=1 SV=2	14.31	71.81	7	1.48981	0.00133444	10.04	50.66	5	1.4272	0.0213864	1.459
P80748		sp|P80748|LV302_HUMAN	Ig lambda chain V-III region LOI OS=Homo sapiens PE=1 SV=1	5.77	45.95	3	1.39033	0.640235	7.69	45.95	5	1.00182	0.987532	1.196
P82909	MRPS36	sp|P82909|RT36_HUMAN	28S ribosomal protein S36, mitochondrial OS=Homo sapiens GN=MRPS36 PE=1 SV=2	4.01	57.28	2	0.779663	0.319441	8	57.28	4	0.854109	0.458425	0.817
P83731	RPL24	sp|P83731|RL24_HUMAN	60S ribosomal protein L24 OS=Homo sapiens GN=RPL24 PE=1 SV=1	4.58	31.21	3	0.570941	0.0679298	4.33	31.21	2	0.904239	0.895253	0.738
P84077	ARF1	sp|P84077|ARF1_HUMAN	ADP-ribosylation factor 1 OS=Homo sapiens GN=ARF1 PE=1 SV=2	10.85	43.65	6	1.30502	0.278304	11.9	58.01	7	1.17809	0.697213	1.242
P84085	ARF5	sp|P84085|ARF5_HUMAN	ADP-ribosylation factor 5 OS=Homo sapiens GN=ARF5 PE=1 SV=2	6.59	31.67	3	1.37753	0.733199	6.28	48.89	4	1.25867	0.383743	1.318
P84095	RHOG	sp|P84095|RHOG_HUMAN	Rho-related GTP-binding protein RhoG OS=Homo sapiens GN=RHOG PE=1 SV=1	16.1	62.83	8	1.0655	0.965166	14.12	51.83	7	1.00312	0.997833	1.034
P84098	RPL19	sp|P84098|RL19_HUMAN	60S ribosomal protein L19 OS=Homo sapiens GN=RPL19 PE=1 SV=1	7.77	28.57	4	0.335832	0.246527	6.87	37.24	4	0.469817	0.509706	0.403
P98082	DAB2	sp|P98082|DAB2_HUMAN	Disabled homolog 2 OS=Homo sapiens GN=DAB2 PE=1 SV=3	4.97	23.64	3	0.600646	0.208351	3.33	18.05	2	0.592326	0.362535	0.596
P98095	FBLN2	sp|P98095|FBLN2_HUMAN	Fibulin-2 OS=Homo sapiens GN=FBLN2 PE=1 SV=2	11.85	23.73	7	0.996058	0.963798	13.62	19	7	0.956282	0.574957	0.976
P98160	HSPG2	sp|P98160|PGBM_HUMAN	Basement membrane-specific heparan sulfate proteoglycan core protein OS=Homo sapiens GN=HSPG2 PE=1 SV=4	85.62	31.36	45	0.953156	0.707178	85.37	29.38	46	0.796945	0.121016	0.875
P99999	CYCS	sp|P99999|CYC_HUMAN	Cytochrome c OS=Homo sapiens GN=CYCS PE=1 SV=2	17.15	64.76	9	1.17769	0.361945	16.6	64.76	8	1.24519	0.439057	1.211
Q00325	SLC25A3	sp|Q00325|MPCP_HUMAN	Phosphate carrier protein, mitochondrial OS=Homo sapiens GN=SLC25A3 PE=1 SV=2	14.85	42.82	8	0.956086	0.764567	11.41	37.57	8	0.996048	0.992606	0.976
Q00341	HDLBP	sp|Q00341|VIGLN_HUMAN	Vigilin OS=Homo sapiens GN=HDLBP PE=1 SV=2	13.85	25.39	6	0.864431	0.820508	8.48	22.48	4	0.676563	0.0154404	0.77
Q00577	PURA	sp|Q00577|PURA_HUMAN	Transcriptional activator protein Pur-alpha OS=Homo sapiens GN=PURA PE=1 SV=2	5.01	45.34	3	1.10462	0.372321	2.73	36.02	2	0.955155	0.808604	1.03
Q00610	CLTC	sp|Q00610|CLH1_HUMAN	Clathrin heavy chain 1 OS=Homo sapiens GN=CLTC PE=1 SV=5	86.84	46.81	41	0.7133	1.47316e-06	87.18	40.36	42	0.754492	0.0123465	0.734
Q00688	FKBP3	sp|Q00688|FKBP3_HUMAN	Peptidyl-prolyl cis-trans isomerase FKBP3 OS=Homo sapiens GN=FKBP3 PE=1 SV=1	9.82	33.93	5	0.826235	0.0900455	10.13	28.57	5	0.725433	0.191092	0.776
Q00765	REEP5	sp|Q00765|REEP5_HUMAN	Receptor expression-enhancing protein 5 OS=Homo sapiens GN=REEP5 PE=1 SV=3	11.76	27.51	6	1.33119	0.0802328	10.74	28.04	6	0.990331	0.996306	1.161
Q00839	HNRNPU	sp|Q00839|HNRPU_HUMAN	Heterogeneous nuclear ribonucleoprotein U OS=Homo sapiens GN=HNRNPU PE=1 SV=6	24.7	39.15	12	1.10481	0.351135	24.27	36.24	12	1.01973	0.89423	1.062
Q01082	SPTBN1	sp|Q01082|SPTB2_HUMAN	Spectrin beta chain, non-erythrocytic 1 OS=Homo sapiens GN=SPTBN1 PE=1 SV=2	118.65	56.35	58	1.13509	0.153974	113.96	54.36	56	1.12403	0.206229	1.13
Q01105	SET	sp|Q01105|SET_HUMAN	Protein SET OS=Homo sapiens GN=SET PE=1 SV=3	4	16.9	2	1.06395	0.644054	6.16	18.28	3	0.954238	0.76197	1.009
Q01469	FABP5	sp|Q01469|FABP5_HUMAN	Fatty acid-binding protein, epidermal OS=Homo sapiens GN=FABP5 PE=1 SV=3	26.06	78.52	13	0.636427	0.0866245	27.24	81.48	14	0.600197	0.039823	0.618
Q01518	CAP1	sp|Q01518|CAP1_HUMAN	Adenylyl cyclase-associated protein 1 OS=Homo sapiens GN=CAP1 PE=1 SV=5	43.39	60.63	22	1.26417	0.0145281	40.51	62.11	20	1.19968	0.0913275	1.232
Q01813	PFKP	sp|Q01813|PFKAP_HUMAN	ATP-dependent 6-phosphofructokinase, platelet type OS=Homo sapiens GN=PFKP PE=1 SV=2	19.71	35.59	8	1.89853	0.0159731	23.56	35.46	12	1.94831	0.0661973	1.923
Q01995	TAGLN	sp|Q01995|TAGL_HUMAN	Transgelin OS=Homo sapiens GN=TAGLN PE=1 SV=4	44.06	93.03	21	0.892646	0.597588	39.48	88.56	20	0.883694	0.477224	0.888
Q02218	OGDH	sp|Q02218|ODO1_HUMAN	2-oxoglutarate dehydrogenase, mitochondrial OS=Homo sapiens GN=OGDH PE=1 SV=3	48.3	41.64	24	0.869269	0.261767	46.33	44.67	22	0.895173	0.240955	0.882
Q02252	ALDH6A1	sp|Q02252|MMSA_HUMAN	Methylmalonate-semialdehyde dehydrogenase [acylating], mitochondrial OS=Homo sapiens GN=ALDH6A1 PE=1 SV=2	43.55	50.09	22	0.636404	0.0431962	38.83	46.92	20	0.642897	0.00585744	0.64
Q02543	RPL18A	sp|Q02543|RL18A_HUMAN	60S ribosomal protein L18a OS=Homo sapiens GN=RPL18A PE=1 SV=2	10.8	53.98	6	0.949633	0.906497	13.58	62.5	7	1.07147	0.877777	1.011
Q02750	MAP2K1	sp|Q02750|MP2K1_HUMAN	Dual specificity mitogen-activated protein kinase kinase 1 OS=Homo sapiens GN=MAP2K1 PE=1 SV=2	6.49	21.63	3	1.16727	0.675238	5.66	20.36	3	0.919841	0.694494	1.044
Q02790	FKBP4	sp|Q02790|FKBP4_HUMAN	Peptidyl-prolyl cis-trans isomerase FKBP4 OS=Homo sapiens GN=FKBP4 PE=1 SV=3	12.22	39.65	6	0.666062	0.285075	12.69	38.78	7	0.664302	0.142864	0.665
Q02818	NUCB1	sp|Q02818|NUCB1_HUMAN	Nucleobindin-1 OS=Homo sapiens GN=NUCB1 PE=1 SV=4	15.05	42.3	7	1.083	0.633261	11.65	26.9	6	1.04864	0.775235	1.066
Q02878	RPL6	sp|Q02878|RL6_HUMAN	60S ribosomal protein L6 OS=Homo sapiens GN=RPL6 PE=1 SV=3	24.55	52.43	13	0.668313	0.119336	17.2	50.69	8	0.608655	0.124339	0.638
Q02952	AKAP12	sp|Q02952|AKA12_HUMAN	A-kinase anchor protein 12 OS=Homo sapiens GN=AKAP12 PE=1 SV=4	82.51	39.84	41	1.00374	0.973437	74.34	40.4	37	1.12066	0.427988	1.062
Q02978	SLC25A11	sp|Q02978|M2OM_HUMAN	Mitochondrial 2-oxoglutarate/malate carrier protein OS=Homo sapiens GN=SLC25A11 PE=1 SV=3	16.57	36.62	10	0.733574	0.237788	14.45	47.13	8	1.06235	0.865308	0.898
Q02985	CFHR3	sp|Q02985|FHR3_HUMAN	Complement factor H-related protein 3 OS=Homo sapiens GN=CFHR3 PE=1 SV=2	11.84	25.76	6	0.918049	0.593474	11.6	17.58	6	0.850234	0.372917	0.884
Q03135	CAV1	sp|Q03135|CAV1_HUMAN	Caveolin-1 OS=Homo sapiens GN=CAV1 PE=1 SV=4	10.97	48.88	5	1.27189	0.178687	13.87	41.01	7	1.45836	0.0175678	1.365
Q03154	ACY1	sp|Q03154|ACY1_HUMAN	Aminoacylase-1 OS=Homo sapiens GN=ACY1 PE=1 SV=1	6.05	20.83	3	0.975191	0.833591	7.71	25.49	4	1.06873	0.63554	1.022
Q03169	TNFAIP2	sp|Q03169|TNAP2_HUMAN	Tumor necrosis factor alpha-induced protein 2 OS=Homo sapiens GN=TNFAIP2 PE=2 SV=2	5.88	20.34	3	1.06109	0.927194	6.97	19.72	4	1.16685	0.782927	1.114
Q03252	LMNB2	sp|Q03252|LMNB2_HUMAN	Lamin-B2 OS=Homo sapiens GN=LMNB2 PE=1 SV=4	15.43	45.97	9	1.64419	0.283813	15.34	36.13	8	1.80303	0.329127	1.724
Q03518	TAP1	sp|Q03518|TAP1_HUMAN	Antigen peptide transporter 1 OS=Homo sapiens GN=TAP1 PE=1 SV=2	5.49	17.82	3	0.627277	0.8125	4.83	20.05	3	0.60699	0.287692	0.617
Q03591	CFHR1	sp|Q03591|FHR1_HUMAN	Complement factor H-related protein 1 OS=Homo sapiens GN=CFHR1 PE=1 SV=2	14	42.73	7	1.24348	0.258932	14.66	46.97	7	1.18946	0.252892	1.216
Q04446	GBE1	sp|Q04446|GLGB_HUMAN	1,4-alpha-glucan-branching enzyme OS=Homo sapiens GN=GBE1 PE=1 SV=3	26.04	36.75	13	0.795606	0.0926139	30.13	40.74	16	0.676902	0.030662	0.736
Q04637	EIF4G1	sp|Q04637|IF4G1_HUMAN	Eukaryotic translation initiation factor 4 gamma 1 OS=Homo sapiens GN=EIF4G1 PE=1 SV=4	13.47	19.07	7	1.01938	0.974436	10.05	16.26	5	0.855181	0.671276	0.937
Q04760	GLO1	sp|Q04760|LGUL_HUMAN	Lactoylglutathione lyase OS=Homo sapiens GN=GLO1 PE=1 SV=4	9.3	50.54	5	1.14607	0.453104	9.38	50	5	1.27523	0.285913	1.211
Q04837	SSBP1	sp|Q04837|SSBP_HUMAN	Single-stranded DNA-binding protein, mitochondrial OS=Homo sapiens GN=SSBP1 PE=1 SV=1	4.52	50.68	2	0.953664	0.803274	3.64	51.35	3	0.946922	0.780344	0.95
Q04917	YWHAH	sp|Q04917|1433F_HUMAN	14-3-3 protein eta OS=Homo sapiens GN=YWHAH PE=1 SV=4	22.39	65.04	11	1.30148	0.194659	23.57	66.26	11	1.26329	0.369101	1.282
Q05469	LIPE	sp|Q05469|LIPS_HUMAN	Hormone-sensitive lipase OS=Homo sapiens GN=LIPE PE=1 SV=4	65.95	47.03	33	0.777102	5.62958e-05	64.9	46.56	31	0.728479	0.00827897	0.753
Q05639	EEF1A2	sp|Q05639|EF1A2_HUMAN	Elongation factor 1-alpha 2 OS=Homo sapiens GN=EEF1A2 PE=1 SV=1	20.98	36.93	10	3.66949	0.0788155	19.01	30.02	10	11.3321	0.192941	7.501
Q05655	PRKCD	sp|Q05655|KPCD_HUMAN	Protein kinase C delta type OS=Homo sapiens GN=PRKCD PE=1 SV=2	11.19	29.59	6	0.777512	0.535498	10.47	39.05	5	0.665914	0.122799	0.722
Q05682	CALD1	sp|Q05682|CALD1_HUMAN	Caldesmon OS=Homo sapiens GN=CALD1 PE=1 SV=3	64.96	58.64	32	1.44885	0.0376286	53.58	50.69	24	1.53854	0.000938768	1.494
Q05707	COL14A1	sp|Q05707|COEA1_HUMAN	Collagen alpha-1(XIV) chain OS=Homo sapiens GN=COL14A1 PE=1 SV=3	30.51	23.11	16	1.12404	0.572647	34.81	24.39	17	1.16085	0.555325	1.142
Q06033	ITIH3	sp|Q06033|ITIH3_HUMAN	Inter-alpha-trypsin inhibitor heavy chain H3 OS=Homo sapiens GN=ITIH3 PE=1 SV=2	11.38	25.39	7	0.911192	0.49624	8.76	23.82	5	0.830494	0.407601	0.871
Q06124	PTPN11	sp|Q06124|PTN11_HUMAN	Tyrosine-protein phosphatase non-receptor type 11 OS=Homo sapiens GN=PTPN11 PE=1 SV=2	11.28	38.86	7	1.18645	0.567497	11.1	32.33	6	1.92243	0.0985665	1.554
Q06210	GFPT1	sp|Q06210|GFPT1_HUMAN	Glutamine--fructose-6-phosphate aminotransferase [isomerizing] 1 OS=Homo sapiens GN=GFPT1 PE=1 SV=3	11.12	31.19	6	0.563918	0.0319792	16.1	30.19	10	0.614017	0.144713	0.589
Q06278	AOX1	sp|Q06278|AOXA_HUMAN	Aldehyde oxidase OS=Homo sapiens GN=AOX1 PE=1 SV=2	14.13	16.67	7	1.20759	0.61904	12.9	18.98	6	0.855275	0.571566	1.031
Q06323	PSME1	sp|Q06323|PSME1_HUMAN	Proteasome activator complex subunit 1 OS=Homo sapiens GN=PSME1 PE=1 SV=1	16.27	62.65	8	0.988227	0.951832	14.74	68.27	7	1.13523	0.796366	1.062
Q06828	FMOD	sp|Q06828|FMOD_HUMAN	Fibromodulin OS=Homo sapiens GN=FMOD PE=1 SV=2	7.44	24.2	4	1.33699	0.0185155	7.85	27.39	4	1.49168	0.111588	1.414
Q06830	PRDX1	sp|Q06830|PRDX1_HUMAN	Peroxiredoxin-1 OS=Homo sapiens GN=PRDX1 PE=1 SV=1	35.45	76.38	18	0.977806	0.923464	34.97	67.84	17	1.00174	0.994631	0.99
Q07020	RPL18	sp|Q07020|RL18_HUMAN	60S ribosomal protein L18 OS=Homo sapiens GN=RPL18 PE=1 SV=2	10.23	55.85	5	0.930352	0.458593	9.27	42.55	5	0.900576	0.360313	0.915
Q07065	CKAP4	sp|Q07065|CKAP4_HUMAN	Cytoskeleton-associated protein 4 OS=Homo sapiens GN=CKAP4 PE=1 SV=2	20.94	52.82	11	0.896993	0.3365	24.86	53.65	13	0.933275	0.522756	0.915
Q07157	TJP1	sp|Q07157|ZO1_HUMAN	Tight junction protein ZO-1 OS=Homo sapiens GN=TJP1 PE=1 SV=3	8.05	18.02	4	1.96761	0.727377	7.73	18.31	4	1.79068	0.211444	1.879
Q07507	DPT	sp|Q07507|DERM_HUMAN	Dermatopontin OS=Homo sapiens GN=DPT PE=1 SV=2	8.29	35.82	6	2.30473	0.0618226	8.69	34.83	5	1.55419	0.28492	1.929
Q07866	KLC1	sp|Q07866|KLC1_HUMAN	Kinesin light chain 1 OS=Homo sapiens GN=KLC1 PE=1 SV=2	9.61	43.63	6	1.38479	0.387841	7.47	31.59	4	0.959966	0.927601	1.172
Q07954	LRP1	sp|Q07954|LRP1_HUMAN	Prolow-density lipoprotein receptor-related protein 1 OS=Homo sapiens GN=LRP1 PE=1 SV=2	82.37	29.75	46	0.606465	2.24625e-06	95.48	29.78	50	0.689382	8.95483e-06	0.648
Q07955	SRSF1	sp|Q07955|SRSF1_HUMAN	Serine/arginine-rich splicing factor 1 OS=Homo sapiens GN=SRSF1 PE=1 SV=2	4.87	35.08	3	2.56126	0.389775	3.74	42.34	3	1.01252	0.958497	1.787
Q07960	ARHGAP1	sp|Q07960|RHG01_HUMAN	Rho GTPase-activating protein 1 OS=Homo sapiens GN=ARHGAP1 PE=1 SV=1	18.24	51.94	9	1.32239	0.314483	20.7	57.63	10	1.29863	0.3677	1.311
Q08209	PPP3CA	sp|Q08209|PP2BA_HUMAN	Serine/threonine-protein phosphatase 2B catalytic subunit alpha isoform OS=Homo sapiens GN=PPP3CA PE=1 SV=1	12.6	31.29	6	1.0126	0.986054	8.84	17.47	5	0.973994	0.892707	0.993
Q08211	DHX9	sp|Q08211|DHX9_HUMAN	ATP-dependent RNA helicase A OS=Homo sapiens GN=DHX9 PE=1 SV=4	11	18.98	7	0.911742	0.281211	13.44	23.31	7	0.961728	0.796625	0.937
Q08257	CRYZ	sp|Q08257|QOR_HUMAN	Quinone oxidoreductase OS=Homo sapiens GN=CRYZ PE=1 SV=1	20.32	60.79	10	1.2903	0.254456	19.48	62.31	10	1.01364	0.950773	1.152
Q08380	LGALS3BP	sp|Q08380|LG3BP_HUMAN	Galectin-3-binding protein OS=Homo sapiens GN=LGALS3BP PE=1 SV=1	19.5	40	11	1.22247	0.139125	18.36	30.94	10	1.20806	0.150494	1.215
Q08431	MFGE8	sp|Q08431|MFGM_HUMAN	Lactadherin OS=Homo sapiens GN=MFGE8 PE=1 SV=2	19.85	55.56	10	1.42976	0.00192651	19.24	41.34	10	1.43504	0.000138854	1.432
Q08722	CD47	sp|Q08722|CD47_HUMAN	Leukocyte surface antigen CD47 OS=Homo sapiens GN=CD47 PE=1 SV=1	5.2	8.669	3	1.34479	0.214284	5.29	12.07	3	1.33774	0.170073	1.341
Q09028	RBBP4	sp|Q09028|RBBP4_HUMAN	Histone-binding protein RBBP4 OS=Homo sapiens GN=RBBP4 PE=1 SV=3	4.25	18.59	3	1.09903	0.906429	3.7	20	3	0.889891	0.89644	0.994
Q09666	AHNAK	sp|Q09666|AHNK_HUMAN	Neuroblast differentiation-associated protein AHNAK OS=Homo sapiens GN=AHNAK PE=1 SV=2	420.09	74.58	209	1.44186	2.01594e-14	417.05	74.09	209	1.40161	6.42605e-13	1.422
Q0ZGT2	NEXN	sp|Q0ZGT2|NEXN_HUMAN	Nexilin OS=Homo sapiens GN=NEXN PE=1 SV=1	11.24	24	5	1.17691	0.528989	11.32	30.22	6	1.05154	0.899215	1.114
Q10567	AP1B1	sp|Q10567|AP1B1_HUMAN	AP-1 complex subunit beta-1 OS=Homo sapiens GN=AP1B1 PE=1 SV=2	17.31	19.92	9	1.05415	0.874766	18.27	25.08	9	0.791499	0.366544	0.923
Q10588	BST1	sp|Q10588|BST1_HUMAN	ADP-ribosyl cyclase/cyclic ADP-ribose hydrolase 2 OS=Homo sapiens GN=BST1 PE=1 SV=2	8.62	34.91	5	1.29666	0.0372951	4.64	13.52	3	1.10179	0.56879	1.199
Q10713	PMPCA	sp|Q10713|MPPA_HUMAN	Mitochondrial-processing peptidase subunit alpha OS=Homo sapiens GN=PMPCA PE=1 SV=2	2.91	14.86	2	0.824142	0.31851	3.38	14.86	2	0.608322	0.470296	0.716
Q12765	SCRN1	sp|Q12765|SCRN1_HUMAN	Secernin-1 OS=Homo sapiens GN=SCRN1 PE=1 SV=2	7.5	33.82	4	1.17863	0.099435	5.13	29.71	2	1.1429	0.132839	1.161
Q12797	ASPH	sp|Q12797|ASPH_HUMAN	Aspartyl/asparaginyl beta-hydroxylase OS=Homo sapiens GN=ASPH PE=1 SV=3	25.9	40.5	12	0.808726	0.137793	30.86	36.15	16	0.837301	0.0965212	0.823
Q12805	EFEMP1	sp|Q12805|FBLN3_HUMAN	EGF-containing fibulin-like extracellular matrix protein 1 OS=Homo sapiens GN=EFEMP1 PE=1 SV=2	23.1	47.67	12	0.846238	0.407981	23.79	47.26	12	0.883578	0.609849	0.865
Q12846	STX4	sp|Q12846|STX4_HUMAN	Syntaxin-4 OS=Homo sapiens GN=STX4 PE=1 SV=2	7.27	31.99	4	1.13607	0.952843	3.58	29.29	3	0.542284	0.434196	0.839
Q12882	DPYD	sp|Q12882|DPYD_HUMAN	Dihydropyrimidine dehydrogenase [NADP(+)] OS=Homo sapiens GN=DPYD PE=1 SV=2	10.59	16.39	5	1.2672	0.419024	8.6	18.73	6	1.07255	0.814102	1.17
Q12904	AIMP1	sp|Q12904|AIMP1_HUMAN	Aminoacyl tRNA synthase complex-interacting multifunctional protein 1 OS=Homo sapiens GN=AIMP1 PE=1 SV=2	6.26	35.58	4	0.902362	0.513486	4.1	33.97	2	0.704415	0.253395	0.803
Q12906	ILF3	sp|Q12906|ILF3_HUMAN	Interleukin enhancer-binding factor 3 OS=Homo sapiens GN=ILF3 PE=1 SV=3	16.26	31.54	8	0.909763	0.725294	17.71	24.27	10	0.889982	0.412189	0.9
Q12907	LMAN2	sp|Q12907|LMAN2_HUMAN	Vesicular integral-membrane protein VIP36 OS=Homo sapiens GN=LMAN2 PE=1 SV=1	7.3	44.38	4	0.940659	0.733047	6.97	32.87	4	1.11535	0.468883	1.028
Q12931	TRAP1	sp|Q12931|TRAP1_HUMAN	Heat shock protein 75 kDa, mitochondrial OS=Homo sapiens GN=TRAP1 PE=1 SV=3	21.21	43.47	10	0.583375	0.00140852	22.42	48.86	11	0.77049	0.264029	0.677
Q13011	ECH1	sp|Q13011|ECH1_HUMAN	Delta(3,5)-Delta(2,4)-dienoyl-CoA isomerase, mitochondrial OS=Homo sapiens GN=ECH1 PE=1 SV=2	24.08	64.02	12	0.957054	0.68197	25.75	64.33	13	0.999879	0.999339	0.978
Q13045	FLII	sp|Q13045|FLII_HUMAN	Protein flightless-1 homolog OS=Homo sapiens GN=FLII PE=1 SV=2	6.29	17.42	3	0.91042	0.958354	5.1	18.28	3	0.708238	0.215379	0.809
Q13057	COASY	sp|Q13057|COASY_HUMAN	Bifunctional coenzyme A synthase OS=Homo sapiens GN=COASY PE=1 SV=4	10.97	25.71	6	1.2279	0.393588	12.06	21.28	6	1.13105	0.601625	1.179
Q13085	ACACA	sp|Q13085|ACACA_HUMAN	Acetyl-CoA carboxylase 1 OS=Homo sapiens GN=ACACA PE=1 SV=2	45.86	29.2	24	0.581606	0.0221611	45.63	28.39	24	0.487116	8.11536e-07	0.534
Q13098	GPS1	sp|Q13098|CSN1_HUMAN	COP9 signalosome complex subunit 1 OS=Homo sapiens GN=GPS1 PE=1 SV=4	7.05	33.2	4	1.41882	0.485901	9.37	32.18	5	0.934194	0.50035	1.177
Q13126	MTAP	sp|Q13126|MTAP_HUMAN	S-methyl-5'-thioadenosine phosphorylase OS=Homo sapiens GN=MTAP PE=1 SV=2	9.64	46.64	5	0.904992	0.547719	9.08	38.52	5	0.881003	0.338201	0.893
Q13162	PRDX4	sp|Q13162|PRDX4_HUMAN	Peroxiredoxin-4 OS=Homo sapiens GN=PRDX4 PE=1 SV=1	15.28	60.15	8	1.21884	0.350756	20.42	50.92	10	1.2871	0.158812	1.253
Q13177	PAK2	sp|Q13177|PAK2_HUMAN	Serine/threonine-protein kinase PAK 2 OS=Homo sapiens GN=PAK2 PE=1 SV=3	8.49	32.63	5	0.697509	0.0299249	11.17	36.26	6	0.869044	0.552732	0.783
Q13200	PSMD2	sp|Q13200|PSMD2_HUMAN	26S proteasome non-ATPase regulatory subunit 2 OS=Homo sapiens GN=PSMD2 PE=1 SV=3	18.28	41.3	9	0.894864	0.726091	27.45	30.4	14	0.918418	0.585233	0.907
Q13228	SELENBP1	sp|Q13228|SBP1_HUMAN	Selenium-binding protein 1 OS=Homo sapiens GN=SELENBP1 PE=1 SV=2	62.89	74.79	34	0.930846	0.636876	64.09	78.6	32	0.888201	0.440326	0.91
Q13232	NME3	sp|Q13232|NDK3_HUMAN	Nucleoside diphosphate kinase 3 OS=Homo sapiens GN=NME3 PE=1 SV=2	4.01	28.99	2	1.12854	0.673289	4.43	36.09	3	2.83622	0.229601	1.982
Q13263	TRIM28	sp|Q13263|TIF1B_HUMAN	Transcription intermediary factor 1-beta OS=Homo sapiens GN=TRIM28 PE=1 SV=5	11.6	25.63	6	0.803789	0.148773	9.2	29.7	4	0.856413	0.251756	0.83
Q13283	G3BP1	sp|Q13283|G3BP1_HUMAN	Ras GTPase-activating protein-binding protein 1 OS=Homo sapiens GN=G3BP1 PE=1 SV=1	5.45	31.97	3	0.716237	0.519187	8.19	35.41	4	0.986625	0.985996	0.851
Q13347	EIF3I	sp|Q13347|EIF3I_HUMAN	Eukaryotic translation initiation factor 3 subunit I OS=Homo sapiens GN=EIF3I PE=1 SV=1	10.56	29.54	6	0.870249	0.210332	10.8	36.62	6	0.846157	0.0653695	0.858
Q13363	CTBP1	sp|Q13363|CTBP1_HUMAN	C-terminal-binding protein 1 OS=Homo sapiens GN=CTBP1 PE=1 SV=2	2.69	19.32	2	1.0226	0.937867	6.23	22.73	3	0.950691	0.799037	0.987
Q13409	DYNC1I2	sp|Q13409|DC1I2_HUMAN	Cytoplasmic dynein 1 intermediate chain 2 OS=Homo sapiens GN=DYNC1I2 PE=1 SV=3	11.66	23.51	7	0.679779	0.213554	13.56	25.55	8	0.610975	0.198718	0.645
Q13418	ILK	sp|Q13418|ILK_HUMAN	Integrin-linked protein kinase OS=Homo sapiens GN=ILK PE=1 SV=2	27.79	61.95	12	0.900316	0.54789	28.4	61.06	14	0.757025	0.0316185	0.829
Q13423	NNT	sp|Q13423|NNTM_HUMAN	NAD(P) transhydrogenase, mitochondrial OS=Homo sapiens GN=NNT PE=1 SV=3	47.27	32.5	25	1.08889	0.671538	35.44	26.98	17	1.22571	0.00150675	1.157
Q13425	SNTB2	sp|Q13425|SNTB2_HUMAN	Beta-2-syntrophin OS=Homo sapiens GN=SNTB2 PE=1 SV=1	6.54	31.11	3	0.860422	0.429966	9.41	22.59	5	1.09328	0.58211	0.977
Q13428	TCOF1	sp|Q13428|TCOF_HUMAN	Treacle protein OS=Homo sapiens GN=TCOF1 PE=1 SV=3	5.43	19.49	3	0.426871	0.636897	3.12	16.4	2	0.307863	0.106314	0.367
Q13442	PDAP1	sp|Q13442|HAP28_HUMAN	28 kDa heat- and acid-stable phosphoprotein OS=Homo sapiens GN=PDAP1 PE=1 SV=1	6.03	48.62	3	1.26862	0.250639	5.89	38.67	3	1.27413	0.42763	1.271
Q13451	FKBP5	sp|Q13451|FKBP5_HUMAN	Peptidyl-prolyl cis-trans isomerase FKBP5 OS=Homo sapiens GN=FKBP5 PE=1 SV=2	16.42	46.83	10	1.8746	0.234108	15.8	54.49	9	1.3504	0.503895	1.612
Q13464	ROCK1	sp|Q13464|ROCK1_HUMAN	Rho-associated protein kinase 1 OS=Homo sapiens GN=ROCK1 PE=1 SV=1	4.03	27.18	2	0.443902	0.712095	8.77	21.12	5	1.28592	0.241143	0.865
Q13492	PICALM	sp|Q13492|PICAL_HUMAN	Phosphatidylinositol-binding clathrin assembly protein OS=Homo sapiens GN=PICALM PE=1 SV=2	9.57	19.94	5	0.894931	0.452098	9.89	17.94	5	0.927159	0.590185	0.911
Q13509	TUBB3	sp|Q13509|TBB3_HUMAN	Tubulin beta-3 chain OS=Homo sapiens GN=TUBB3 PE=1 SV=2	45.84	60.44	25	1.95202	0.003238	46.56	59.56	24	1.91062	0.00516707	1.931
Q13510	ASAH1	sp|Q13510|ASAH1_HUMAN	Acid ceramidase OS=Homo sapiens GN=ASAH1 PE=1 SV=5	17.58	32.66	10	0.713148	0.0995116	13.74	30.13	8	1.03313	0.644881	0.873
Q13557	CAMK2D	sp|Q13557|KCC2D_HUMAN	Calcium/calmodulin-dependent protein kinase type II subunit delta OS=Homo sapiens GN=CAMK2D PE=1 SV=3	11.71	27.86	6	0.982968	0.949957	12.82	33.87	7	0.954392	0.737814	0.969
Q13561	DCTN2	sp|Q13561|DCTN2_HUMAN	Dynactin subunit 2 OS=Homo sapiens GN=DCTN2 PE=1 SV=4	23.31	54.36	12	0.863364	0.371412	25.91	61.1	13	0.91794	0.536481	0.891
Q13564	NAE1	sp|Q13564|ULA1_HUMAN	NEDD8-activating enzyme E1 regulatory subunit OS=Homo sapiens GN=NAE1 PE=1 SV=1	9.68	25.66	5	1.42511	0.0501929	6.94	28.84	4	1.56053	0.0629876	1.493
Q13576	IQGAP2	sp|Q13576|IQGA2_HUMAN	Ras GTPase-activating-like protein IQGAP2 OS=Homo sapiens GN=IQGAP2 PE=1 SV=4	5.01	26.22	3	1.03949	0.91286	5.71	23.11	4	1.87845	0.587959	1.459
Q13596	SNX1	sp|Q13596|SNX1_HUMAN	Sorting nexin-1 OS=Homo sapiens GN=SNX1 PE=1 SV=3	20.47	39.46	11	0.799047	0.173106	16.34	29.69	8	0.782301	0.175987	0.791
Q13630	TSTA3	sp|Q13630|FCL_HUMAN	GDP-L-fucose synthase OS=Homo sapiens GN=TSTA3 PE=1 SV=1	4.72	24.3	2	0.293069	0.39092	6.31	33.96	3	0.983024	0.993906	0.638
Q13636	RAB31	sp|Q13636|RAB31_HUMAN	Ras-related protein Rab-31 OS=Homo sapiens GN=RAB31 PE=1 SV=1	7.21	27.32	4	1.0597	0.835536	4.33	60.31	3	0.901132	0.646887	0.98
Q13642	FHL1	sp|Q13642|FHL1_HUMAN	Four and a half LIM domains protein 1 OS=Homo sapiens GN=FHL1 PE=1 SV=4	28.07	46.75	14	1.46554	0.118488	26.14	63.16	13	1.62038	0.301662	1.543
Q13683	ITGA7	sp|Q13683|ITA7_HUMAN	Integrin alpha-7 OS=Homo sapiens GN=ITGA7 PE=1 SV=3	23.75	29.3	12	0.821402	0.0174533	20.89	34.38	10	0.757629	0.127794	0.79
Q13765	NACA	sp|Q13765|NACA_HUMAN	Nascent polypeptide-associated complex subunit alpha OS=Homo sapiens GN=NACA PE=1 SV=1	8.78	34.42	5	0.592736	0.167535	7.24	31.16	4	0.670275	0.379569	0.632
Q13813	SPTAN1	sp|Q13813|SPTN1_HUMAN	Spectrin alpha chain, non-erythrocytic 1 OS=Homo sapiens GN=SPTAN1 PE=1 SV=3	148.99	57.85	75	1.1844	0.00533512	149.12	57	76	1.2335	0.00029687	1.209
Q13838	DDX39B	sp|Q13838|DX39B_HUMAN	Spliceosome RNA helicase DDX39B OS=Homo sapiens GN=DDX39B PE=1 SV=1	16.82	36.45	9	0.769353	0.094555	11.6	40.19	6	0.710554	0.049648	0.74
Q13884	SNTB1	sp|Q13884|SNTB1_HUMAN	Beta-1-syntrophin OS=Homo sapiens GN=SNTB1 PE=1 SV=3	3.55	30.3	2	1.64673	0.454464	2.84	23.42	2	2.81289	0.416135	2.23
Q13885	TUBB2A	sp|Q13885|TBB2A_HUMAN	Tubulin beta-2A chain OS=Homo sapiens GN=TUBB2A PE=1 SV=1	57.39	74.38	31	1.30983	0.732535	59.24	76.63	31	1.45854	0.674707	1.384
Q13976	PRKG1	sp|Q13976|KGP1_HUMAN	cGMP-dependent protein kinase 1 OS=Homo sapiens GN=PRKG1 PE=1 SV=3	16.35	29.21	9	1.45993	0.00664392	12.05	31.74	6	1.28371	0.0473648	1.372
Q14012	CAMK1	sp|Q14012|KCC1A_HUMAN	Calcium/calmodulin-dependent protein kinase type 1 OS=Homo sapiens GN=CAMK1 PE=1 SV=1	2.87	15.68	2	0.819943	0.556117	3.06	27.57	3	1.04851	0.760593	0.934
Q14103	HNRNPD	sp|Q14103|HNRPD_HUMAN	Heterogeneous nuclear ribonucleoprotein D0 OS=Homo sapiens GN=HNRNPD PE=1 SV=1	18.9	41.13	10	0.606586	0.459892	12.24	50.42	6	1.0509	0.958917	0.829
Q14108	SCARB2	sp|Q14108|SCRB2_HUMAN	Lysosome membrane protein 2 OS=Homo sapiens GN=SCARB2 PE=1 SV=2	14.77	27.2	8	0.761486	0.105037	10.64	27.82	5	0.765861	0.187447	0.764
Q14112	NID2	sp|Q14112|NID2_HUMAN	Nidogen-2 OS=Homo sapiens GN=NID2 PE=1 SV=3	29.03	31.27	15	1.2369	0.0391022	34.49	31.35	18	1.23335	0.183904	1.235
Q14118	DAG1	sp|Q14118|DAG1_HUMAN	Dystroglycan OS=Homo sapiens GN=DAG1 PE=1 SV=2	4.81	17.32	3	1.24799	0.579651	4.38	9.162	2	1.65249	0.140791	1.45
Q14152	EIF3A	sp|Q14152|EIF3A_HUMAN	Eukaryotic translation initiation factor 3 subunit A OS=Homo sapiens GN=EIF3A PE=1 SV=1	15.76	34.08	8	0.667842	0.0766435	12.46	33.94	7	0.644221	0.0703035	0.656
Q14165	MLEC	sp|Q14165|MLEC_HUMAN	Malectin OS=Homo sapiens GN=MLEC PE=1 SV=1	8.16	27.74	4	0.86459	0.101876	7.57	34.59	4	0.889283	0.203935	0.877
Q14166	TTLL12	sp|Q14166|TTL12_HUMAN	Tubulin--tyrosine ligase-like protein 12 OS=Homo sapiens GN=TTLL12 PE=1 SV=2	6.47	29.35	4	0.978288	0.955599	7.42	26.55	4	1.26353	0.410093	1.121
Q14195	DPYSL3	sp|Q14195|DPYL3_HUMAN	Dihydropyrimidinase-related protein 3 OS=Homo sapiens GN=DPYSL3 PE=1 SV=1	35.34	56.14	18	1.50836	0.00757818	31.96	52.28	15	1.49413	0.00136066	1.501
Q14203	DCTN1	sp|Q14203|DCTN1_HUMAN	Dynactin subunit 1 OS=Homo sapiens GN=DCTN1 PE=1 SV=3	25.93	34.59	12	0.909495	0.602521	33.98	42.96	17	0.972883	0.851747	0.941
Q14204	DYNC1H1	sp|Q14204|DYHC1_HUMAN	Cytoplasmic dynein 1 heavy chain 1 OS=Homo sapiens GN=DYNC1H1 PE=1 SV=5	127.88	40.55	77	0.770075	4.75877e-05	141.68	40.06	79	0.805158	0.000742291	0.788
Q14240	EIF4A2	sp|Q14240|IF4A2_HUMAN	Eukaryotic initiation factor 4A-II OS=Homo sapiens GN=EIF4A2 PE=1 SV=2	20.61	50.86	11	1.24741	0.566122	24.25	42.01	12	1.31734	0.297066	1.282
Q14247	CTTN	sp|Q14247|SRC8_HUMAN	Src substrate cortactin OS=Homo sapiens GN=CTTN PE=1 SV=2	9.96	36.36	5	1.01057	0.981886	10.94	35.64	9	1.28382	0.328054	1.147
Q14254	FLOT2	sp|Q14254|FLOT2_HUMAN	Flotillin-2 OS=Homo sapiens GN=FLOT2 PE=1 SV=2	19.7	47.66	10	0.93186	0.588617	18	32.48	9	0.901656	0.50755	0.917
Q14258	TRIM25	sp|Q14258|TRI25_HUMAN	E3 ubiquitin/ISG15 ligase TRIM25 OS=Homo sapiens GN=TRIM25 PE=1 SV=2	6.52	21.75	3	0.673775	0.251488	7.54	19.05	4	0.840735	0.720528	0.757
Q14315	FLNC	sp|Q14315|FLNC_HUMAN	Filamin-C OS=Homo sapiens GN=FLNC PE=1 SV=3	48.02	34.83	25	1.23167	0.108005	45.42	29.94	24	1.51499	0.0818222	1.373
Q14344	GNA13	sp|Q14344|GNA13_HUMAN	Guanine nucleotide-binding protein subunit alpha-13 OS=Homo sapiens GN=GNA13 PE=1 SV=2	6.34	28.65	3	0.89605	0.226152	8.12	22.02	4	0.864368	0.154911	0.88
Q14515	SPARCL1	sp|Q14515|SPRL1_HUMAN	SPARC-like protein 1 OS=Homo sapiens GN=SPARCL1 PE=1 SV=2	15.4	32.08	8	0.926413	0.806499	17.13	41.42	9	1.05507	0.662167	0.991
Q14558	PRPSAP1	sp|Q14558|KPRA_HUMAN	Phosphoribosyl pyrophosphate synthase-associated protein 1 OS=Homo sapiens GN=PRPSAP1 PE=1 SV=2	5.7	26.69	3	0.830112	0.726459	5.86	23.03	3	0.940147	0.831164	0.885
Q14624	ITIH4	sp|Q14624|ITIH4_HUMAN	Inter-alpha-trypsin inhibitor heavy chain H4 OS=Homo sapiens GN=ITIH4 PE=1 SV=4	45.14	35.91	23	1.04902	0.756706	46.15	36.45	23	0.994565	0.974823	1.022
Q14697	GANAB	sp|Q14697|GANAB_HUMAN	Neutral alpha-glucosidase AB OS=Homo sapiens GN=GANAB PE=1 SV=3	50.21	45.13	24	0.940415	0.461432	48.08	46.08	24	0.909673	0.572942	0.925
Q14699	RFTN1	sp|Q14699|RFTN1_HUMAN	Raftlin OS=Homo sapiens GN=RFTN1 PE=1 SV=4	9.08	29.58	5	0.847974	0.093786	7.77	32.7	5	0.991664	0.977388	0.92
Q14764	MVP	sp|Q14764|MVP_HUMAN	Major vault protein OS=Homo sapiens GN=MVP PE=1 SV=4	26.34	36.84	13	0.982925	0.897614	31.06	41.66	15	1.02053	0.877328	1.002
Q14847	LASP1	sp|Q14847|LASP1_HUMAN	LIM and SH3 domain protein 1 OS=Homo sapiens GN=LASP1 PE=1 SV=2	16.33	66.28	8	1.10471	0.460392	14.45	65.9	8	1.1084	0.561006	1.107
Q14894	CRYM	sp|Q14894|CRYM_HUMAN	Ketimine reductase mu-crystallin OS=Homo sapiens GN=CRYM PE=1 SV=1	8.31	31.21	4	3.79908	0.125509	4.44	21.97	2	3.05508	0.0754395	3.427
Q14896	MYBPC3	sp|Q14896|MYPC3_HUMAN	Myosin-binding protein C, cardiac-type OS=Homo sapiens GN=MYBPC3 PE=1 SV=4	30.23	32.89	14	1.69166	0.0898215	26.5	27.94	13	1.91618	0.00599088	1.804
Q14914	PTGR1	sp|Q14914|PTGR1_HUMAN	Prostaglandin reductase 1 OS=Homo sapiens GN=PTGR1 PE=1 SV=2	20.44	45.59	11	0.78636	0.271622	19.2	45.9	11	0.932614	0.568371	0.859
Q14974	KPNB1	sp|Q14974|IMB1_HUMAN	Importin subunit beta-1 OS=Homo sapiens GN=KPNB1 PE=1 SV=2	20.63	30.25	11	0.888378	0.602623	26.09	29.68	13	1.07041	0.748344	0.979
Q14980	NUMA1	sp|Q14980|NUMA1_HUMAN	Nuclear mitotic apparatus protein 1 OS=Homo sapiens GN=NUMA1 PE=1 SV=2	3.29	25.34	2	1.32316	0.600899	14.67	27.28	7	0.632072	0.372241	0.978
Q14BN4	SLMAP	sp|Q14BN4|SLMAP_HUMAN	Sarcolemmal membrane-associated protein OS=Homo sapiens GN=SLMAP PE=1 SV=1	7.96	25.48	4	1.40004	0.254035	8.96	23.55	5	1.22497	0.498931	1.313
Q15008	PSMD6	sp|Q15008|PSMD6_HUMAN	26S proteasome non-ATPase regulatory subunit 6 OS=Homo sapiens GN=PSMD6 PE=1 SV=1	14.34	49.1	7	1.02383	0.858612	17.53	37.28	9	0.945147	0.732252	0.984
Q15019	SEPT2	sp|Q15019|SEPT2_HUMAN	Septin-2 OS=Homo sapiens GN=SEPT2 PE=1 SV=1	23.11	61.22	12	0.951666	0.670393	21.07	55.68	11	0.953082	0.597556	0.952
Q15046	KARS	sp|Q15046|SYK_HUMAN	Lysine--tRNA ligase OS=Homo sapiens GN=KARS PE=1 SV=3	7.42	22.11	4	1.0503	0.877246	8.36	26.47	5	0.844299	0.649722	0.947
Q15063	POSTN	sp|Q15063|POSTN_HUMAN	Periostin OS=Homo sapiens GN=POSTN PE=1 SV=2	8.62	18.3	5	0.662293	0.113573	18.36	25.96	9	0.624061	0.130925	0.643
Q15067	ACOX1	sp|Q15067|ACOX1_HUMAN	Peroxisomal acyl-coenzyme A oxidase 1 OS=Homo sapiens GN=ACOX1 PE=1 SV=3	1.87	15.45	2	0.90481	0.576598	6.83	19.85	4	0.456833	0.542231	0.681
Q15075	EEA1	sp|Q15075|EEA1_HUMAN	Early endosome antigen 1 OS=Homo sapiens GN=EEA1 PE=1 SV=2	31.17	42.81	15	1.26368	0.483127	22.9	44.01	10	1.16705	0.292349	1.215
Q15084	PDIA6	sp|Q15084|PDIA6_HUMAN	Protein disulfide-isomerase A6 OS=Homo sapiens GN=PDIA6 PE=1 SV=1	22.11	42.95	11	0.787053	0.0954229	21.25	47.27	11	0.839449	0.288589	0.813
Q15113	PCOLCE	sp|Q15113|PCOC1_HUMAN	Procollagen C-endopeptidase enhancer 1 OS=Homo sapiens GN=PCOLCE PE=1 SV=2	4.48	14.48	2	1.03216	0.817661	4.17	16.26	2	1.25443	0.958388	1.143
Q15121	PEA15	sp|Q15121|PEA15_HUMAN	Astrocytic phosphoprotein PEA-15 OS=Homo sapiens GN=PEA15 PE=1 SV=2	5.33	37.69	3	1.41244	0.393579	6.05	47.69	3	1.27879	0.419236	1.346
Q15124	PGM5	sp|Q15124|PGM5_HUMAN	Phosphoglucomutase-like protein 5 OS=Homo sapiens GN=PGM5 PE=1 SV=2	40.36	64.37	19	1.16521	0.205563	39.93	51.85	21	1.18554	0.219549	1.175
Q15149	PLEC	sp|Q15149|PLEC_HUMAN	Plectin OS=Homo sapiens GN=PLEC PE=1 SV=3	49.2	32.49	32	1.50089	0.019873	57.8	32.43	36	1.50176	0.00091375	1.501
Q15165	PON2	sp|Q15165|PON2_HUMAN	Serum paraoxonase/arylesterase 2 OS=Homo sapiens GN=PON2 PE=1 SV=3	3.11	17.23	2	0.502566	0.491703	5.56	16.95	3	0.517189	0.503791	0.51
Q15181	PPA1	sp|Q15181|IPYR_HUMAN	Inorganic pyrophosphatase OS=Homo sapiens GN=PPA1 PE=1 SV=2	18.48	66.78	9	0.666086	0.175932	20.14	72.66	11	0.733126	0.274331	0.7
Q15185	PTGES3	sp|Q15185|TEBP_HUMAN	Prostaglandin E synthase 3 OS=Homo sapiens GN=PTGES3 PE=1 SV=1	8.06	35.62	5	0.969611	0.891362	6.23	36.25	3	0.931933	0.579746	0.951
Q15286	RAB35	sp|Q15286|RAB35_HUMAN	Ras-related protein Rab-35 OS=Homo sapiens GN=RAB35 PE=1 SV=1	6.43	29.85	3	0.913608	0.529023	7.23	39.3	4	1.1467	0.52028	1.03
Q15293	RCN1	sp|Q15293|RCN1_HUMAN	Reticulocalbin-1 OS=Homo sapiens GN=RCN1 PE=1 SV=1	19.11	58.01	10	1.04656	0.870874	20.26	68.28	10	1.13288	0.333123	1.09
Q15363	TMED2	sp|Q15363|TMED2_HUMAN	Transmembrane emp24 domain-containing protein 2 OS=Homo sapiens GN=TMED2 PE=1 SV=1	3.74	26.87	2	0.645093	0.161439	4	30.35	2	0.767836	0.242225	0.706
Q15365	PCBP1	sp|Q15365|PCBP1_HUMAN	Poly(rC)-binding protein 1 OS=Homo sapiens GN=PCBP1 PE=1 SV=2	11.73	45.22	6	0.55619	0.0908601	17.68	57.87	10	0.644807	0.112772	0.6
Q15366	PCBP2	sp|Q15366|PCBP2_HUMAN	Poly(rC)-binding protein 2 OS=Homo sapiens GN=PCBP2 PE=1 SV=1	8.24	37.53	5	0.898565	0.227483	11.84	31.78	6	0.97275	0.883025	0.936
Q15404	RSU1	sp|Q15404|RSU1_HUMAN	Ras suppressor protein 1 OS=Homo sapiens GN=RSU1 PE=1 SV=3	16.02	55.96	8	0.897593	0.507971	19.35	45.85	9	0.926821	0.470746	0.912
Q15417	CNN3	sp|Q15417|CNN3_HUMAN	Calponin-3 OS=Homo sapiens GN=CNN3 PE=1 SV=1	15.88	47.72	8	1.41854	0.244757	13.22	31.91	7	1.18664	0.466031	1.303
Q15435	PPP1R7	sp|Q15435|PP1R7_HUMAN	Protein phosphatase 1 regulatory subunit 7 OS=Homo sapiens GN=PPP1R7 PE=1 SV=1	12.62	52.22	7	1.07602	0.503423	16.87	53.89	9	1.24213	0.0785806	1.159
Q15436	SEC23A	sp|Q15436|SC23A_HUMAN	Protein transport protein Sec23A OS=Homo sapiens GN=SEC23A PE=1 SV=2	13.89	30.98	7	0.777149	0.304845	15.49	27.19	9	0.989708	0.949424	0.883
Q15582	TGFBI	sp|Q15582|BGH3_HUMAN	Transforming growth factor-beta-induced protein ig-h3 OS=Homo sapiens GN=TGFBI PE=1 SV=1	29.81	38.36	16	1.66996	2.31288e-05	26.12	32.36	13	1.60847	0.00186894	1.639
Q15631	TSN	sp|Q15631|TSN_HUMAN	Translin OS=Homo sapiens GN=TSN PE=1 SV=1	6.5	39.04	4	1.01843	0.889598	7.99	42.11	4	0.797572	0.417233	0.908
Q15661	TPSAB1	sp|Q15661|TRYB1_HUMAN	Tryptase alpha/beta-1 OS=Homo sapiens GN=TPSAB1 PE=1 SV=1	12.11	33.09	6	1.99173	0.00707974	14	33.09	7	1.93108	0.00199381	1.961
Q15746	MYLK	sp|Q15746|MYLK_HUMAN	Myosin light chain kinase, smooth muscle OS=Homo sapiens GN=MYLK PE=1 SV=4	36.28	23.2	18	1.39029	0.0541056	25.85	26.49	14	1.61707	0.0491953	1.504
Q15758	SLC1A5	sp|Q15758|AAAT_HUMAN	Neutral amino acid transporter B(0) OS=Homo sapiens GN=SLC1A5 PE=1 SV=2	9.01	17.19	5	1.04423	0.843061	10.08	15.34	6	1.41687	0.30916	1.231
Q15836	VAMP3	sp|Q15836|VAMP3_HUMAN	Vesicle-associated membrane protein 3 OS=Homo sapiens GN=VAMP3 PE=1 SV=3	6.51	56	3	1.03063	0.935431	8.21	63	4	1.01916	0.954698	1.025
Q15848	ADIPOQ	sp|Q15848|ADIPO_HUMAN	Adiponectin OS=Homo sapiens GN=ADIPOQ PE=1 SV=1	4	23.36	2	1.53706	0.214182	4	25	2	1.32665	0.248583	1.432
Q15907	RAB11B	sp|Q15907|RB11B_HUMAN	Ras-related protein Rab-11B OS=Homo sapiens GN=RAB11B PE=1 SV=4	15.45	58.26	8	1.13141	0.712297	15.56	61.01	7	1.12174	0.714982	1.127
Q15942	ZYX	sp|Q15942|ZYX_HUMAN	Zyxin OS=Homo sapiens GN=ZYX PE=1 SV=1	18.61	31.29	11	1.14326	0.1033	15.31	28.15	9	1.11389	0.238546	1.129
Q16134	ETFDH	sp|Q16134|ETFD_HUMAN	Electron transfer flavoprotein-ubiquinone oxidoreductase, mitochondrial OS=Homo sapiens GN=ETFDH PE=1 SV=2	33.8	48.3	18	1.18567	0.282018	31.61	49.43	16	0.785715	0.48268	0.986
Q16181	SEPT7	sp|Q16181|SEPT7_HUMAN	Septin-7 OS=Homo sapiens GN=SEPT7 PE=1 SV=2	22.22	42.33	11	0.861143	0.509505	23.18	53.09	12	0.855204	0.120377	0.858
Q16186	ADRM1	sp|Q16186|ADRM1_HUMAN	Proteasomal ubiquitin receptor ADRM1 OS=Homo sapiens GN=ADRM1 PE=1 SV=2	5	17.44	3	0.879212	0.25444	5.18	14.99	3	0.846693	0.226612	0.863
Q16222	UAP1	sp|Q16222|UAP1_HUMAN	UDP-N-acetylhexosamine pyrophosphorylase OS=Homo sapiens GN=UAP1 PE=1 SV=3	4.44	28.16	3	0.928118	0.803029	11.7	25.67	6	0.936434	0.699352	0.932
Q16270	IGFBP7	sp|Q16270|IBP7_HUMAN	Insulin-like growth factor-binding protein 7 OS=Homo sapiens GN=IGFBP7 PE=1 SV=1	6	24.47	3	1.27975	0.455351	7.18	33.69	4	1.39797	0.5114	1.339
Q16363	LAMA4	sp|Q16363|LAMA4_HUMAN	Laminin subunit alpha-4 OS=Homo sapiens GN=LAMA4 PE=1 SV=4	45.63	32.47	22	0.903977	0.22856	47.22	31.1	23	0.753598	0.0851211	0.829
Q16401	PSMD5	sp|Q16401|PSMD5_HUMAN	26S proteasome non-ATPase regulatory subunit 5 OS=Homo sapiens GN=PSMD5 PE=1 SV=3	10.44	25.99	5	1.18573	0.05787	14.91	33.93	7	1.24629	0.638154	1.216
Q16527	CSRP2	sp|Q16527|CSRP2_HUMAN	Cysteine and glycine-rich protein 2 OS=Homo sapiens GN=CSRP2 PE=1 SV=3	11.14	57.51	6	0.880371	0.598831	10.17	62.18	5	0.781497	0.682304	0.831
Q16531	DDB1	sp|Q16531|DDB1_HUMAN	DNA damage-binding protein 1 OS=Homo sapiens GN=DDB1 PE=1 SV=1	18.32	21.84	9	0.741252	0.219445	16.47	23.33	7	0.842217	0.42729	0.792
Q16539	MAPK14	sp|Q16539|MK14_HUMAN	Mitogen-activated protein kinase 14 OS=Homo sapiens GN=MAPK14 PE=1 SV=3	6.32	25.83	3	2.0298	0.434065	4.34	25	2	2.22248	0.491325	2.126
Q16543	CDC37	sp|Q16543|CDC37_HUMAN	Hsp90 co-chaperone Cdc37 OS=Homo sapiens GN=CDC37 PE=1 SV=1	17.07	48.94	8	0.979318	0.96227	16.44	40.74	8	0.874707	0.579295	0.927
Q16555	DPYSL2	sp|Q16555|DPYL2_HUMAN	Dihydropyrimidinase-related protein 2 OS=Homo sapiens GN=DPYSL2 PE=1 SV=1	41.65	66.43	21	1.28303	0.0076215	43.76	62.76	22	1.31128	0.200263	1.297
Q16563	SYPL1	sp|Q16563|SYPL1_HUMAN	Synaptophysin-like protein 1 OS=Homo sapiens GN=SYPL1 PE=1 SV=1	2.9	18.15	2	1.1079	0.758851	4.01	15.06	2	1.0581	0.630338	1.083
Q16576	RBBP7	sp|Q16576|RBBP7_HUMAN	Histone-binding protein RBBP7 OS=Homo sapiens GN=RBBP7 PE=1 SV=1	3.85	22.12	2	0.65954	0.274107	3.7	24.94	3	0.743586	0.209028	0.702
Q16643	DBN1	sp|Q16643|DREB_HUMAN	Drebrin OS=Homo sapiens GN=DBN1 PE=1 SV=4	12.69	29.12	7	1.36263	0.126177	7.57	23.27	5	1.44536	0.0587144	1.404
Q16647	PTGIS	sp|Q16647|PTGIS_HUMAN	Prostacyclin synthase OS=Homo sapiens GN=PTGIS PE=1 SV=1	16.37	34.4	8	1.32706	0.199216	16.03	35.8	8	1.27222	0.328056	1.3
Q16658	FSCN1	sp|Q16658|FSCN1_HUMAN	Fascin OS=Homo sapiens GN=FSCN1 PE=1 SV=3	14.38	36.11	8	0.804437	0.00454497	16.6	40.37	9	0.887108	0.048903	0.846
Q16666	IFI16	sp|Q16666|IF16_HUMAN	Gamma-interferon-inducible protein 16 OS=Homo sapiens GN=IFI16 PE=1 SV=3	2.79	20.64	2	0.726494	0.478891	4.15	25.22	2	0.670138	0.247998	0.698
Q16698	DECR1	sp|Q16698|DECR_HUMAN	2,4-dienoyl-CoA reductase, mitochondrial OS=Homo sapiens GN=DECR1 PE=1 SV=1	23.75	53.73	12	0.760361	0.157019	21.18	52.24	11	0.825115	0.283607	0.793
Q16762	TST	sp|Q16762|THTR_HUMAN	Thiosulfate sulfurtransferase OS=Homo sapiens GN=TST PE=1 SV=4	17.7	41.41	9	0.779039	0.0189504	13.36	64.65	7	0.756026	0.00162943	0.768
Q16775	HAGH	sp|Q16775|GLO2_HUMAN	Hydroxyacylglutathione hydrolase, mitochondrial OS=Homo sapiens GN=HAGH PE=1 SV=2	9.48	33.12	6	1.22284	0.120396	11.64	44.48	7	1.20312	0.428026	1.213
Q16795	NDUFA9	sp|Q16795|NDUA9_HUMAN	NADH dehydrogenase [ubiquinone] 1 alpha subcomplex subunit 9, mitochondrial OS=Homo sapiens GN=NDUFA9 PE=1 SV=2	11.55	33.95	6	1.31091	0.0261002	11.2	32.36	6	0.984268	0.944994	1.148
Q16799	RTN1	sp|Q16799|RTN1_HUMAN	Reticulon-1 OS=Homo sapiens GN=RTN1 PE=1 SV=1	5.45	22.04	3	1.15859	0.64803	2.9	19.46	2	0.99966	0.999154	1.079
Q16822	PCK2	sp|Q16822|PCKGM_HUMAN	Phosphoenolpyruvate carboxykinase [GTP], mitochondrial OS=Homo sapiens GN=PCK2 PE=1 SV=3	35.48	46.09	18	0.535033	0.000251345	28.41	49.22	14	0.54117	0.000639768	0.538
Q16836	HADH	sp|Q16836|HCDH_HUMAN	Hydroxyacyl-coenzyme A dehydrogenase, mitochondrial OS=Homo sapiens GN=HADH PE=1 SV=3	22.57	52.87	11	0.588556	0.0792646	24.18	56.69	13	0.60098	0.126443	0.595
Q16851	UGP2	sp|Q16851|UGPA_HUMAN	UTP--glucose-1-phosphate uridylyltransferase OS=Homo sapiens GN=UGP2 PE=1 SV=5	29.41	49.41	15	1.07581	0.490784	32.8	54.33	17	1.20687	0.136003	1.141
Q16853	AOC3	sp|Q16853|AOC3_HUMAN	Membrane primary amine oxidase OS=Homo sapiens GN=AOC3 PE=1 SV=3	33.33	31.98	16	0.837917	0.498731	33.98	28.57	18	0.85805	0.562032	0.848
Q16881	TXNRD1	sp|Q16881|TRXR1_HUMAN	Thioredoxin reductase 1, cytoplasmic OS=Homo sapiens GN=TXNRD1 PE=1 SV=3	12.9	23.27	7	1.02151	0.941254	14.89	31.9	7	1.30128	0.241595	1.161
Q16891	IMMT	sp|Q16891|MIC60_HUMAN	MICOS complex subunit MIC60 OS=Homo sapiens GN=IMMT PE=1 SV=1	36.42	47.89	17	0.927999	0.57032	37.4	46.44	17	0.768363	0.093611	0.848
Q1KMD3	HNRNPUL2	sp|Q1KMD3|HNRL2_HUMAN	Heterogeneous nuclear ribonucleoprotein U-like protein 2 OS=Homo sapiens GN=HNRNPUL2 PE=1 SV=1	9.91	24.36	5	0.802343	0.285956	10.24	18.88	5	1.27554	0.59365	1.039
Q27J81	INF2	sp|Q27J81|INF2_HUMAN	Inverted formin-2 OS=Homo sapiens GN=INF2 PE=1 SV=2	6.64	25.86	3	0.981677	0.967555	7.55	17.21	4	1.25217	0.355347	1.117
Q2TAA2	IAH1	sp|Q2TAA2|IAH1_HUMAN	Isoamyl acetate-hydrolyzing esterase 1 homolog OS=Homo sapiens GN=IAH1 PE=1 SV=1	4.96	21.77	4	1.72081	0.426903	8.02	39.92	4	2.59699	0.360159	2.159
Q32MZ4	LRRFIP1	sp|Q32MZ4|LRRF1_HUMAN	Leucine-rich repeat flightless-interacting protein 1 OS=Homo sapiens GN=LRRFIP1 PE=1 SV=2	6.48	17.57	3	0.563044	0.189831	10.05	29.46	5	0.781992	0.574879	0.673
Q3LXA3	TKFC	sp|Q3LXA3|TKFC_HUMAN	Triokinase/FMN cyclase OS=Homo sapiens GN=TKFC PE=1 SV=2	15.3	33.74	8	1.03659	0.852099	14.02	32.17	7	1.02767	0.79327	1.032
Q3SY69	ALDH1L2	sp|Q3SY69|AL1L2_HUMAN	Mitochondrial 10-formyltetrahydrofolate dehydrogenase OS=Homo sapiens GN=ALDH1L2 PE=1 SV=2	12.08	23.08	6	1.75202	0.208512	11.83	22.32	6	1.62987	0.495677	1.691
Q4KMQ2	ANO6	sp|Q4KMQ2|ANO6_HUMAN	Anoctamin-6 OS=Homo sapiens GN=ANO6 PE=1 SV=2	3	15.71	2	0.770134	0.208794	5.56	13.63	3	0.883044	0.51745	0.827
Q53EL6	PDCD4	sp|Q53EL6|PDCD4_HUMAN	Programmed cell death protein 4 OS=Homo sapiens GN=PDCD4 PE=1 SV=2	7.52	21.75	4	1.34526	0.646838	6.03	21.96	4	1.02594	0.78718	1.186
Q53GG5	PDLIM3	sp|Q53GG5|PDLI3_HUMAN	PDZ and LIM domain protein 3 OS=Homo sapiens GN=PDLIM3 PE=1 SV=1	7.3	57.97	4	1.20127	0.65534	5.13	40.66	3	1.25673	0.587724	1.229
Q53GQ0	HSD17B12	sp|Q53GQ0|DHB12_HUMAN	Very-long-chain 3-oxoacyl-CoA reductase OS=Homo sapiens GN=HSD17B12 PE=1 SV=2	6.48	29.17	3	1.10791	0.774687	10.11	31.73	5	1.01004	0.971418	1.059
Q53TN4	CYBRD1	sp|Q53TN4|CYBR1_HUMAN	Cytochrome b reductase 1 OS=Homo sapiens GN=CYBRD1 PE=1 SV=1	6.75	19.58	4	1.21776	0.153663	3.36	19.58	2	1.1612	0.398807	1.189
Q562R1	ACTBL2	sp|Q562R1|ACTBL_HUMAN	Beta-actin-like protein 2 OS=Homo sapiens GN=ACTBL2 PE=1 SV=2	17.55	36.17	9	5.1571	0.436843	18.81	40.16	10	5.61394	0.350004	5.386
Q5EB52	MEST	sp|Q5EB52|MEST_HUMAN	Mesoderm-specific transcript homolog protein OS=Homo sapiens GN=MEST PE=2 SV=2	3.6	20	2	0.923542	0.899725	2.64	16.42	2	0.81792	0.685247	0.871
Q5HYK3	COQ5	sp|Q5HYK3|COQ5_HUMAN	2-methoxy-6-polyprenyl-1,4-benzoquinol methylase, mitochondrial OS=Homo sapiens GN=COQ5 PE=1 SV=2	7.86	26.3	4	0.967661	0.899467	1.93	25.08	2	1.05701	0.898198	1.012
Q5JRX3	PITRM1	sp|Q5JRX3|PREP_HUMAN	Presequence protease, mitochondrial OS=Homo sapiens GN=PITRM1 PE=1 SV=3	10.54	32.3	5	1.11019	0.798426	10.37	29.22	6	1.15436	0.762115	1.132
Q5JTV8	TOR1AIP1	sp|Q5JTV8|TOIP1_HUMAN	Torsin-1A-interacting protein 1 OS=Homo sapiens GN=TOR1AIP1 PE=1 SV=2	6.03	24.01	3	0.873214	0.842244	8.01	33.79	4	1.54382	0.127799	1.209
Q5JWF2	GNAS	sp|Q5JWF2|GNAS1_HUMAN	Guanine nucleotide-binding protein G(s) subunit alpha isoforms XLas OS=Homo sapiens GN=GNAS PE=1 SV=2	12.63	19.09	7	0.821685	0.260194	15.54	22.57	7	0.886427	0.0888355	0.854
Q5T013	HYI	sp|Q5T013|HYI_HUMAN	Putative hydroxypyruvate isomerase OS=Homo sapiens GN=HYI PE=1 SV=2	8.02	35.74	4	0.836994	0.72577	4	35.02	2	0.582749	0.68035	0.71
Q5TDH0	DDI2	sp|Q5TDH0|DDI2_HUMAN	Protein DDI1 homolog 2 OS=Homo sapiens GN=DDI2 PE=1 SV=1	5.66	26.32	4	0.724884	0.494085	4.82	24.31	3	0.307789	0.562246	0.516
Q5VT66	MARC1	sp|Q5VT66|MARC1_HUMAN	Mitochondrial amidoxime-reducing component 1 OS=Homo sapiens GN=MARC1 PE=1 SV=1	13	35.61	7	1.74033	0.424336	11.62	31.75	6	1.35953	0.815265	1.55
Q5VWZ2	LYPLAL1	sp|Q5VWZ2|LYPL1_HUMAN	Lysophospholipase-like protein 1 OS=Homo sapiens GN=LYPLAL1 PE=1 SV=3	6.01	35.44	3	1.21223	0.147221	6.71	36.29	4	1.06054	0.598259	1.136
Q5VYK3	ECM29	sp|Q5VYK3|ECM29_HUMAN	Proteasome-associated protein ECM29 homolog OS=Homo sapiens GN=ECM29 PE=1 SV=2	7.11	19.4	5	1.23279	0.715605	5.49	12.41	3	0.679454	0.26765	0.956
Q63ZY3	KANK2	sp|Q63ZY3|KANK2_HUMAN	KN motif and ankyrin repeat domain-containing protein 2 OS=Homo sapiens GN=KANK2 PE=1 SV=1	7.88	19.04	5	0.880603	0.203675	10.07	19.04	5	0.937373	0.632721	0.909
Q641Q2	FAM21A	sp|Q641Q2|FA21A_HUMAN	WASH complex subunit FAM21A OS=Homo sapiens GN=FAM21A PE=1 SV=3	7.63	22.15	4	1.14137	0.696428	9.05	18.27	5	0.950879	0.633968	1.046
Q66K14	TBC1D9B	sp|Q66K14|TBC9B_HUMAN	TBC1 domain family member 9B OS=Homo sapiens GN=TBC1D9B PE=1 SV=3	6.19	21.28	3	0.883772	0.678332	5.17	23.68	4	0.97675	0.929456	0.93
Q687X5	STEAP4	sp|Q687X5|STEA4_HUMAN	Metalloreductase STEAP4 OS=Homo sapiens GN=STEAP4 PE=1 SV=1	12.25	32.46	6	1.04374	0.892914	11.49	26.8	6	0.932128	0.450248	0.988
Q6DD88	ATL3	sp|Q6DD88|ATLA3_HUMAN	Atlastin-3 OS=Homo sapiens GN=ATL3 PE=1 SV=1	20.58	40.48	11	0.96202	0.65341	18.34	36.41	10	0.871046	0.428644	0.917
Q6IB77	GLYAT	sp|Q6IB77|GLYAT_HUMAN	Glycine N-acyltransferase OS=Homo sapiens GN=GLYAT PE=1 SV=3	6.57	45.95	3	0.550961	0.0183393	4.39	21.96	3	0.703944	0.189793	0.627
Q6IBS0	TWF2	sp|Q6IBS0|TWF2_HUMAN	Twinfilin-2 OS=Homo sapiens GN=TWF2 PE=1 SV=2	11.63	47.85	8	0.844088	0.318388	9.75	45.27	5	1.12828	0.433228	0.986
Q6NUK1	SLC25A24	sp|Q6NUK1|SCMC1_HUMAN	Calcium-binding mitochondrial carrier protein SCaMC-1 OS=Homo sapiens GN=SLC25A24 PE=1 SV=2	12.76	34.17	7	0.887547	0.487376	9.41	38.78	5	0.920921	0.557989	0.904
Q6NUM9	RETSAT	sp|Q6NUM9|RETST_HUMAN	All-trans-retinol 13,14-reductase OS=Homo sapiens GN=RETSAT PE=1 SV=2	25.18	41.48	13	0.775245	0.0514988	23.58	46.23	11	0.879747	0.811578	0.827
Q6NVY1	HIBCH	sp|Q6NVY1|HIBCH_HUMAN	3-hydroxyisobutyryl-CoA hydrolase, mitochondrial OS=Homo sapiens GN=HIBCH PE=1 SV=2	21.03	43.01	11	0.7564	0.348177	17.25	46.37	9	0.729521	0.401423	0.743
Q6NZI2	PTRF	sp|Q6NZI2|PTRF_HUMAN	Polymerase I and transcript release factor OS=Homo sapiens GN=PTRF PE=1 SV=1	30.25	49.74	15	0.939422	0.683273	28.52	40	14	0.999288	0.996503	0.969
Q6P1N9	TATDN1	sp|Q6P1N9|TATD1_HUMAN	Putative deoxyribonuclease TATDN1 OS=Homo sapiens GN=TATDN1 PE=1 SV=2	3.44	37.04	2	1.07261	0.753815	5.86	42.09	3	0.916614	0.967196	0.995
Q6UVK1	CSPG4	sp|Q6UVK1|CSPG4_HUMAN	Chondroitin sulfate proteoglycan 4 OS=Homo sapiens GN=CSPG4 PE=1 SV=2	25.94	19.42	13	0.6979	0.0816991	27.81	18.69	15	0.730704	0.134205	0.714
Q6UXB8	PI16	sp|Q6UXB8|PI16_HUMAN	Peptidase inhibitor 16 OS=Homo sapiens GN=PI16 PE=1 SV=1	6.07	16.2	3	1.3096	0.167168	6.31	17.06	3	1.2759	0.246749	1.293
Q6UXV4	APOOL	sp|Q6UXV4|MIC27_HUMAN	MICOS complex subunit MIC27 OS=Homo sapiens GN=APOOL PE=1 SV=1	6.14	42.16	3	1.03695	0.877018	9.37	38.06	5	0.988694	0.931792	1.013
Q6XQN6	NAPRT	sp|Q6XQN6|PNCB_HUMAN	Nicotinate phosphoribosyltransferase OS=Homo sapiens GN=NAPRT PE=1 SV=2	6.66	18.96	4	0.902328	0.341959	4.86	26.39	3	0.784297	0.340838	0.843
Q6YN16	HSDL2	sp|Q6YN16|HSDL2_HUMAN	Hydroxysteroid dehydrogenase-like protein 2 OS=Homo sapiens GN=HSDL2 PE=1 SV=1	18.52	34.69	9	0.909072	0.618124	17.63	42.82	9	1.09502	0.395024	1.002
Q6YP21	CCBL2	sp|Q6YP21|KAT3_HUMAN	Kynurenine--oxoglutarate transaminase 3 OS=Homo sapiens GN=CCBL2 PE=1 SV=1	5.18	16.08	3	1.68089	0.207965	4.87	19.82	3	1.29842	0.571166	1.49
Q709C8	VPS13C	sp|Q709C8|VP13C_HUMAN	Vacuolar protein sorting-associated protein 13C OS=Homo sapiens GN=VPS13C PE=1 SV=1	10.86	17.56	8	1.34799	0.45766	10.6	16.25	6	0.830377	0.483496	1.089
Q7KZF4	SND1	sp|Q7KZF4|SND1_HUMAN	Staphylococcal nuclease domain-containing protein 1 OS=Homo sapiens GN=SND1 PE=1 SV=1	15.6	27.69	8	0.59972	0.0889707	9.35	15.71	5	0.639735	0.360707	0.62
Q7L1Q6	BZW1	sp|Q7L1Q6|BZW1_HUMAN	Basic leucine zipper and W2 domain-containing protein 1 OS=Homo sapiens GN=BZW1 PE=1 SV=1	3.74	21.96	2	1.8512	0.160433	2.95	22.2	2	2.03713	0.155009	1.944
Q7L2H7	EIF3M	sp|Q7L2H7|EIF3M_HUMAN	Eukaryotic translation initiation factor 3 subunit M OS=Homo sapiens GN=EIF3M PE=1 SV=1	5	29.14	3	0.460175	0.222894	5.67	38.5	5	0.961108	0.954311	0.711
Q7L523	RRAGA	sp|Q7L523|RRAGA_HUMAN	Ras-related GTP-binding protein A OS=Homo sapiens GN=RRAGA PE=1 SV=1	7.16	27.8	4	0.699984	0.0191478	4.19	30.67	3	0.757359	0.0769952	0.729
Q7L576	CYFIP1	sp|Q7L576|CYFP1_HUMAN	Cytoplasmic FMR1-interacting protein 1 OS=Homo sapiens GN=CYFIP1 PE=1 SV=1	23.63	27.45	13	1.11442	0.549352	19.41	26.66	10	1.29828	0.276319	1.206
Q7L5N1	COPS6	sp|Q7L5N1|CSN6_HUMAN	COP9 signalosome complex subunit 6 OS=Homo sapiens GN=COPS6 PE=1 SV=1	5.42	22.32	3	0.847749	0.375377	5.78	26.3	3	1.14018	0.829262	0.994
Q7Z3D6	C14orf159	sp|Q7Z3D6|CN159_HUMAN	UPF0317 protein C14orf159, mitochondrial OS=Homo sapiens GN=C14orf159 PE=1 SV=2	10.02	32.63	6	1.29365	0.411819	10.36	27.11	6	2.14113	0.137313	1.717
Q7Z406	MYH14	sp|Q7Z406|MYH14_HUMAN	Myosin-14 OS=Homo sapiens GN=MYH14 PE=1 SV=2	38.32	34.54	19	3.50113	0.707613	32.81	36.39	16	3.92976	0.620769	3.715
Q7Z434	MAVS	sp|Q7Z434|MAVS_HUMAN	Mitochondrial antiviral-signaling protein OS=Homo sapiens GN=MAVS PE=1 SV=2	4.55	10.19	3	2.50296	0.357442	5.74	10.19	4	1.94864	0.390185	2.226
Q7Z4H3	HDDC2	sp|Q7Z4H3|HDDC2_HUMAN	HD domain-containing protein 2 OS=Homo sapiens GN=HDDC2 PE=1 SV=1	3.96	25	2	1.19999	0.834678	6.08	38.73	3	0.773557	0.376552	0.987
Q7Z4H8	KDELC2	sp|Q7Z4H8|KDEL2_HUMAN	KDEL motif-containing protein 2 OS=Homo sapiens GN=KDELC2 PE=1 SV=2	3.57	15.78	2	1.86962	0.593964	5.69	23.08	3	1.46877	0.0429513	1.669
Q7Z4W1	DCXR	sp|Q7Z4W1|DCXR_HUMAN	L-xylulose reductase OS=Homo sapiens GN=DCXR PE=1 SV=2	17.23	57.79	10	0.433338	0.0196756	19.19	51.64	9	0.457714	0.143346	0.446
Q7Z5L7	PODN	sp|Q7Z5L7|PODN_HUMAN	Podocan OS=Homo sapiens GN=PODN PE=1 SV=2	6.94	17.78	4	1.21501	0.260974	4.07	12.4	2	1.2527	0.357388	1.234
Q7Z5R6	APBB1IP	sp|Q7Z5R6|AB1IP_HUMAN	Amyloid beta A4 precursor protein-binding family B member 1-interacting protein OS=Homo sapiens GN=APBB1IP PE=1 SV=1	3.92	18.17	3	0.65821	0.0897941	4.06	9.459	2	7.35431	0.315202	4.006
Q7Z6Z7	HUWE1	sp|Q7Z6Z7|HUWE1_HUMAN	E3 ubiquitin-protein ligase HUWE1 OS=Homo sapiens GN=HUWE1 PE=1 SV=3	25.54	16.39	16	0.828119	0.136087	35.07	20.85	21	0.925306	0.625244	0.877
Q7Z7G0	ABI3BP	sp|Q7Z7G0|TARSH_HUMAN	Target of Nesh-SH3 OS=Homo sapiens GN=ABI3BP PE=1 SV=1	12.84	18.98	6	1.59279	0.0329739	12.32	15.72	7	2.34856	0.230946	1.971
Q86TD4	SRL	sp|Q86TD4|SRCA_HUMAN	Sarcalumenin OS=Homo sapiens GN=SRL PE=2 SV=2	6.87	16.85	4	2.42049	0.014003	5.43	13.73	3	1.31787	0.483018	1.869
Q86UP2	KTN1	sp|Q86UP2|KTN1_HUMAN	Kinectin OS=Homo sapiens GN=KTN1 PE=1 SV=1	23.99	34.71	13	0.823293	0.665213	18.51	32.2	8	0.928361	0.769646	0.876
Q86UU1	PHLDB1	sp|Q86UU1|PHLB1_HUMAN	Pleckstrin homology-like domain family B member 1 OS=Homo sapiens GN=PHLDB1 PE=1 SV=1	7.26	27.81	4	1.12492	0.792975	3.37	16.19	3	1.02555	0.980788	1.075
Q86UX7	FERMT3	sp|Q86UX7|URP2_HUMAN	Fermitin family homolog 3 OS=Homo sapiens GN=FERMT3 PE=1 SV=1	17.18	32.98	9	0.715351	0.0550228	17.68	38.83	8	0.732636	0.0315063	0.724
Q86VB7	CD163	sp|Q86VB7|C163A_HUMAN	Scavenger receptor cysteine-rich type 1 protein M130 OS=Homo sapiens GN=CD163 PE=1 SV=2	37.86	42.47	18	0.702362	0.0311035	34.62	38.84	18	0.735688	0.342757	0.719
Q86VP6	CAND1	sp|Q86VP6|CAND1_HUMAN	Cullin-associated NEDD8-dissociated protein 1 OS=Homo sapiens GN=CAND1 PE=1 SV=2	46.15	37.07	22	1.00372	0.975316	41.91	36.26	20	1.0586	0.627963	1.031
Q86WA6	BPHL	sp|Q86WA6|BPHL_HUMAN	Valacyclovir hydrolase OS=Homo sapiens GN=BPHL PE=1 SV=1	7.17	26.46	5	0.727953	0.161443	4.95	23.02	4	0.610686	0.10671	0.669
Q86X76	NIT1	sp|Q86X76|NIT1_HUMAN	Nitrilase homolog 1 OS=Homo sapiens GN=NIT1 PE=1 SV=2	5.63	41.59	3	1.17638	0.91116	8.2	41.59	4	0.888557	0.481221	1.032
Q86Y82	STX12	sp|Q86Y82|STX12_HUMAN	Syntaxin-12 OS=Homo sapiens GN=STX12 PE=1 SV=1	10.03	33.33	6	1.88852	0.0403614	10.41	46.38	5	1.84005	0.134329	1.864
Q8IUZ5	PHYKPL	sp|Q8IUZ5|AT2L2_HUMAN	5-phosphohydroxy-L-lysine phospho-lyase OS=Homo sapiens GN=PHYKPL PE=1 SV=1	6.79	37.33	4	0.713084	0.831173	9.28	23.33	5	0.780724	0.81934	0.747
Q8IV08	PLD3	sp|Q8IV08|PLD3_HUMAN	Phospholipase D3 OS=Homo sapiens GN=PLD3 PE=1 SV=1	6	16.73	3	0.689328	0.167034	2.63	17.14	2	0.704558	0.191695	0.697
Q8IW45	CARKD	sp|Q8IW45|NNRD_HUMAN	ATP-dependent (S)-NAD(P)H-hydrate dehydratase OS=Homo sapiens GN=CARKD PE=1 SV=1	5.38	35.45	4	0.937299	0.808011	3.92	34.87	3	1.01616	0.926888	0.977
Q8IWA5	SLC44A2	sp|Q8IWA5|CTL2_HUMAN	Choline transporter-like protein 2 OS=Homo sapiens GN=SLC44A2 PE=1 SV=3	12.26	23.65	7	1.04841	0.86786	9.46	24.36	5	1.03458	0.891483	1.041
Q8IWE2	FAM114A1	sp|Q8IWE2|NXP20_HUMAN	Protein NOXP20 OS=Homo sapiens GN=FAM114A1 PE=1 SV=2	7.2	20.07	4	0.820728	0.493042	8.09	23.98	4	0.909548	0.576811	0.865
Q8IZ83	ALDH16A1	sp|Q8IZ83|A16A1_HUMAN	Aldehyde dehydrogenase family 16 member A1 OS=Homo sapiens GN=ALDH16A1 PE=1 SV=2	8.54	14.59	5	0.844344	0.101543	9.97	18.7	5	0.856696	0.0483034	0.851
Q8N1G4	LRRC47	sp|Q8N1G4|LRC47_HUMAN	Leucine-rich repeat-containing protein 47 OS=Homo sapiens GN=LRRC47 PE=1 SV=1	12.91	40.99	8	0.951927	0.805745	15.87	36.71	8	0.853656	0.395093	0.903
Q8N335	GPD1L	sp|Q8N335|GPD1L_HUMAN	Glycerol-3-phosphate dehydrogenase 1-like protein OS=Homo sapiens GN=GPD1L PE=1 SV=1	11.2	45.58	6	0.876327	0.806102	10.45	49.29	6	1.07242	0.930413	0.974
Q8N392	ARHGAP18	sp|Q8N392|RHG18_HUMAN	Rho GTPase-activating protein 18 OS=Homo sapiens GN=ARHGAP18 PE=1 SV=3	4.28	22.78	2	1.58019	0.687653	3.62	24.13	2	1.38902	0.778577	1.485
Q8NBF2	NHLRC2	sp|Q8NBF2|NHLC2_HUMAN	NHL repeat-containing protein 2 OS=Homo sapiens GN=NHLRC2 PE=1 SV=1	7.15	22.87	3	1.63238	0.154899	10.46	19.7	5	1.29639	0.249299	1.464
Q8NBJ5	COLGALT1	sp|Q8NBJ5|GT251_HUMAN	Procollagen galactosyltransferase 1 OS=Homo sapiens GN=COLGALT1 PE=1 SV=1	7.18	32.96	4	1.14063	0.835285	3.83	15.92	2	1.34766	0.283355	1.244
Q8NBJ7	SUMF2	sp|Q8NBJ7|SUMF2_HUMAN	Sulfatase-modifying factor 2 OS=Homo sapiens GN=SUMF2 PE=1 SV=2	8.04	41.2	4	1.19384	0.660702	7.76	33.55	4	0.930457	0.64409	1.062
Q8NBS9	TXNDC5	sp|Q8NBS9|TXND5_HUMAN	Thioredoxin domain-containing protein 5 OS=Homo sapiens GN=TXNDC5 PE=1 SV=2	19.65	45.6	10	0.97088	0.770594	20.59	42.13	10	0.957756	0.649757	0.964
Q8NBX0	SCCPDH	sp|Q8NBX0|SCPDL_HUMAN	Saccharopine dehydrogenase-like oxidoreductase OS=Homo sapiens GN=SCCPDH PE=1 SV=1	4.01	12.59	2	1.02661	0.874851	6.65	18.18	4	0.998669	0.986426	1.013
Q8NC51	SERBP1	sp|Q8NC51|PAIRB_HUMAN	Plasminogen activator inhibitor 1 RNA-binding protein OS=Homo sapiens GN=SERBP1 PE=1 SV=2	6.39	26.23	3	1.04565	0.818992	7.16	20.83	4	0.990393	0.909504	1.018
Q8NCW5	APOA1BP	sp|Q8NCW5|NNRE_HUMAN	NAD(P)H-hydrate epimerase OS=Homo sapiens GN=APOA1BP PE=1 SV=2	10.85	46.18	6	1.15754	0.704452	11.08	40.63	6	1.05295	0.887141	1.105
Q8NI60	ADCK3	sp|Q8NI60|ADCK3_HUMAN	Atypical kinase ADCK3, mitochondrial OS=Homo sapiens GN=ADCK3 PE=1 SV=1	9.12	30.76	4	0.83315	0.567918	5.92	25.19	4	0.755728	0.311744	0.794
Q8TC12	RDH11	sp|Q8TC12|RDH11_HUMAN	Retinol dehydrogenase 11 OS=Homo sapiens GN=RDH11 PE=1 SV=2	4.62	24.21	2	1.0389	0.89017	4.25	33.65	2	1.07473	0.547581	1.057
Q8TCD5	NT5C	sp|Q8TCD5|NT5C_HUMAN	5'(3')-deoxyribonucleotidase, cytosolic type OS=Homo sapiens GN=NT5C PE=1 SV=2	4.08	27.86	2	1.34287	0.357536	2.76	24.88	2	1.27441	0.465814	1.309
Q8TCT9	HM13	sp|Q8TCT9|HM13_HUMAN	Minor histocompatibility antigen H13 OS=Homo sapiens GN=HM13 PE=1 SV=1	7.89	22.28	5	0.72754	0.223646	2.81	11.67	2	1.16618	0.547635	0.947
Q8TD19	NEK9	sp|Q8TD19|NEK9_HUMAN	Serine/threonine-protein kinase Nek9 OS=Homo sapiens GN=NEK9 PE=1 SV=2	4.16	17.06	2	2.07928	0.37993	6.28	21.45	3	1.52999	0.397465	1.805
Q8TD30	GPT2	sp|Q8TD30|ALAT2_HUMAN	Alanine aminotransferase 2 OS=Homo sapiens GN=GPT2 PE=1 SV=1	5.01	21.99	3	1.22589	0.888356	3.74	25.24	3	1.26094	0.778637	1.243
Q8TDQ7	GNPDA2	sp|Q8TDQ7|GNPI2_HUMAN	Glucosamine-6-phosphate isomerase 2 OS=Homo sapiens GN=GNPDA2 PE=1 SV=1	12.02	42.03	6	1.27847	0.576758	10.22	36.23	5	1.52033	0.425633	1.399
Q8TDX7	NEK7	sp|Q8TDX7|NEK7_HUMAN	Serine/threonine-protein kinase Nek7 OS=Homo sapiens GN=NEK7 PE=1 SV=1	6.61	35.1	3	1.09155	0.759198	4.94	33.44	3	1.18149	0.568619	1.137
Q8WTS1	ABHD5	sp|Q8WTS1|ABHD5_HUMAN	1-acylglycerol-3-phosphate O-acyltransferase ABHD5 OS=Homo sapiens GN=ABHD5 PE=1 SV=1	8.92	38.97	5	0.540003	0.37811	12.93	44.99	7	0.48597	0.162791	0.513
Q8WUM4	PDCD6IP	sp|Q8WUM4|PDC6I_HUMAN	Programmed cell death 6-interacting protein OS=Homo sapiens GN=PDCD6IP PE=1 SV=1	32.92	41.24	16	0.985955	0.893827	34.32	39.98	16	0.954434	0.834826	0.97
Q8WUP2	FBLIM1	sp|Q8WUP2|FBLI1_HUMAN	Filamin-binding LIM protein 1 OS=Homo sapiens GN=FBLIM1 PE=1 SV=2	12.32	32.17	7	0.852263	0.341776	9.52	39.41	5	0.768506	0.178736	0.81
Q8WUY1	THEM6	sp|Q8WUY1|THEM6_HUMAN	Protein THEM6 OS=Homo sapiens GN=THEM6 PE=1 SV=2	2.52	45.67	2	0.902019	0.35092	3.01	56.25	2	0.822454	0.238237	0.862
Q8WW12	PCNP	sp|Q8WW12|PCNP_HUMAN	PEST proteolytic signal-containing nuclear protein OS=Homo sapiens GN=PCNP PE=1 SV=2	4.6	33.15	3	1.6588	0.598656	6	47.19	3	0.988903	0.929207	1.324
Q8WWA0	ITLN1	sp|Q8WWA0|ITLN1_HUMAN	Intelectin-1 OS=Homo sapiens GN=ITLN1 PE=1 SV=1	10.11	42.81	6	0.445392	0.0204164	12.68	37.38	7	0.337321	0.0257598	0.391
Q8WWM9	CYGB	sp|Q8WWM9|CYGB_HUMAN	Cytoglobin OS=Homo sapiens GN=CYGB PE=1 SV=1	2.83	28.42	2	0.599026	0.121953	4.75	40	3	0.597161	0.261004	0.598
Q8WX93	PALLD	sp|Q8WX93|PALLD_HUMAN	Palladin OS=Homo sapiens GN=PALLD PE=1 SV=3	14.91	26.32	7	2.55094	0.00164116	11.31	24.15	6	2.1821	0.00196858	2.367
Q92499	DDX1	sp|Q92499|DDX1_HUMAN	ATP-dependent RNA helicase DDX1 OS=Homo sapiens GN=DDX1 PE=1 SV=2	7.2	16.08	4	1.17187	0.529149	3.64	19.32	2	1.31057	0.471462	1.241
Q92522	H1FX	sp|Q92522|H1X_HUMAN	Histone H1x OS=Homo sapiens GN=H1FX PE=1 SV=1	6.01	44.6	3	1.05623	0.901121	6.62	40.85	3	1.10602	0.563273	1.081
Q92575	UBXN4	sp|Q92575|UBXN4_HUMAN	UBX domain-containing protein 4 OS=Homo sapiens GN=UBXN4 PE=1 SV=2	3.81	23.82	2	1.02403	0.874426	5.71	22.44	3	0.910779	0.759339	0.967
Q92597	NDRG1	sp|Q92597|NDRG1_HUMAN	Protein NDRG1 OS=Homo sapiens GN=NDRG1 PE=1 SV=1	11.04	36.55	6	1.5572	0.0301425	12.27	32.74	7	1.35687	0.273342	1.457
Q92598	HSPH1	sp|Q92598|HS105_HUMAN	Heat shock protein 105 kDa OS=Homo sapiens GN=HSPH1 PE=1 SV=1	22.41	26.11	11	0.631771	0.112551	21.72	28.67	11	0.724648	0.0316156	0.678
Q92599	SEPT8	sp|Q92599|SEPT8_HUMAN	Septin-8 OS=Homo sapiens GN=SEPT8 PE=1 SV=4	7.58	18.22	4	1.13746	0.618054	5.32	31.06	3	1.19204	0.356412	1.165
Q92616	GCN1L1	sp|Q92616|GCN1L_HUMAN	Translational activator GCN1 OS=Homo sapiens GN=GCN1L1 PE=1 SV=6	7.53	16.02	4	0.716706	0.325613	7.29	17.56	4	0.671451	0.408665	0.694
Q92629	SGCD	sp|Q92629|SGCD_HUMAN	Delta-sarcoglycan OS=Homo sapiens GN=SGCD PE=1 SV=2	2.79	35.64	2	1.08561	0.780006	3.69	43.6	2	0.907439	0.521525	0.997
Q92688	ANP32B	sp|Q92688|AN32B_HUMAN	Acidic leucine-rich nuclear phosphoprotein 32 family member B OS=Homo sapiens GN=ANP32B PE=1 SV=1	6.29	27.89	4	1.65544	0.559228	8.19	31.08	4	1.92235	0.367534	1.789
Q92781	RDH5	sp|Q92781|RDH1_HUMAN	11-cis retinol dehydrogenase OS=Homo sapiens GN=RDH5 PE=1 SV=1	7.17	35.53	3	1.14855	0.185664	10.99	40.57	6	1.25367	0.230078	1.201
Q92841	DDX17	sp|Q92841|DDX17_HUMAN	Probable ATP-dependent RNA helicase DDX17 OS=Homo sapiens GN=DDX17 PE=1 SV=2	14.76	31.55	8	1.29018	0.605298	10.89	22.09	6	2.33988	0.216005	1.815
Q92882	OSTF1	sp|Q92882|OSTF1_HUMAN	Osteoclast-stimulating factor 1 OS=Homo sapiens GN=OSTF1 PE=1 SV=2	6.05	30.37	3	0.8065	0.125407	6.89	46.73	3	0.700489	0.695931	0.753
Q92890	UFD1L	sp|Q92890|UFD1_HUMAN	Ubiquitin fusion degradation protein 1 homolog OS=Homo sapiens GN=UFD1L PE=1 SV=3	5.24	19.87	3	1.0416	0.694714	2.95	41.37	2	1.27469	0.258459	1.158
Q92900	UPF1	sp|Q92900|RENT1_HUMAN	Regulator of nonsense transcripts 1 OS=Homo sapiens GN=UPF1 PE=1 SV=2	6.4	18.42	5	1.13565	0.783657	7.56	18.6	4	0.766279	0.143655	0.951
Q92930	RAB8B	sp|Q92930|RAB8B_HUMAN	Ras-related protein Rab-8B OS=Homo sapiens GN=RAB8B PE=1 SV=2	13.23	58.45	7	0.99968	0.99956	13.94	77.29	8	0.899893	0.864177	0.95
Q92945	KHSRP	sp|Q92945|FUBP2_HUMAN	Far upstream element-binding protein 2 OS=Homo sapiens GN=KHSRP PE=1 SV=4	11.72	35.86	6	1.19605	0.0934103	14.49	39.66	8	1.12476	0.211269	1.16
Q92947	GCDH	sp|Q92947|GCDH_HUMAN	Glutaryl-CoA dehydrogenase, mitochondrial OS=Homo sapiens GN=GCDH PE=1 SV=1	14.32	41.55	8	0.566271	0.503644	10.39	32.19	5	0.744223	0.216761	0.655
Q92973	TNPO1	sp|Q92973|TNPO1_HUMAN	Transportin-1 OS=Homo sapiens GN=TNPO1 PE=1 SV=2	9.84	24.05	6	0.987579	0.97183	7.24	19.6	5	1.16321	0.693781	1.075
Q93008	USP9X	sp|Q93008|USP9X_HUMAN	Probable ubiquitin carboxyl-terminal hydrolase FAF-X OS=Homo sapiens GN=USP9X PE=1 SV=3	10.34	19.14	6	1.04119	0.833366	1.3	13.19	3	5.97651	0.408699	3.509
Q93052	LPP	sp|Q93052|LPP_HUMAN	Lipoma-preferred partner OS=Homo sapiens GN=LPP PE=1 SV=1	33.24	37.75	17	1.33608	0.00327374	28.9	38.89	14	1.17834	0.326334	1.257
Q969G5	PRKCDBP	sp|Q969G5|PRDBP_HUMAN	Protein kinase C delta-binding protein OS=Homo sapiens GN=PRKCDBP PE=1 SV=3	13.75	45.59	7	1.00592	0.967257	11.39	40.61	6	0.996347	0.984202	1.001
Q969H8	MYDGF	sp|Q969H8|MYDGF_HUMAN	Myeloid-derived growth factor OS=Homo sapiens GN=MYDGF PE=1 SV=1	5.14	30.06	3	0.889887	0.456383	4.62	30.06	3	0.958522	0.673497	0.924
Q969V3	NCLN	sp|Q969V3|NCLN_HUMAN	Nicalin OS=Homo sapiens GN=NCLN PE=1 SV=2	7.88	30.37	4	0.922126	0.749128	7.37	29.13	4	0.891045	0.605053	0.907
Q969Z3	MARC2	sp|Q969Z3|MARC2_HUMAN	Mitochondrial amidoxime reducing component 2 OS=Homo sapiens GN=MARC2 PE=1 SV=1	7.25	36.42	3	2.21694	0.210204	6.26	28.36	3	1.38069	0.513315	1.799
Q96A33	CCDC47	sp|Q96A33|CCD47_HUMAN	Coiled-coil domain-containing protein 47 OS=Homo sapiens GN=CCDC47 PE=1 SV=1	6.25	34.58	4	0.684719	0.210638	5.63	27.54	4	0.776598	0.318827	0.731
Q96AC1	FERMT2	sp|Q96AC1|FERM2_HUMAN	Fermitin family homolog 2 OS=Homo sapiens GN=FERMT2 PE=1 SV=1	60.66	49.85	30	0.870483	0.301757	57.13	52.06	29	1.00318	0.979062	0.937
Q96AD5	PNPLA2	sp|Q96AD5|PLPL2_HUMAN	Patatin-like phospholipase domain-containing protein 2 OS=Homo sapiens GN=PNPLA2 PE=1 SV=1	8.66	20.04	4	0.858135	0.602255	5.74	18.06	4	0.670389	0.0314175	0.764
Q96B97	SH3KBP1	sp|Q96B97|SH3K1_HUMAN	SH3 domain-containing kinase-binding protein 1 OS=Homo sapiens GN=SH3KBP1 PE=1 SV=2	11.32	41.65	6	1.11246	0.52127	15.9	41.95	9	0.829176	0.261931	0.971
Q96BJ3	AIDA	sp|Q96BJ3|AIDA_HUMAN	Axin interactor, dorsalization-associated protein OS=Homo sapiens GN=AIDA PE=1 SV=1	4.99	20.59	3	1.02931	0.781693	5.5	20.59	3	1.29904	0.603893	1.164
Q96CM8	ACSF2	sp|Q96CM8|ACSF2_HUMAN	Acyl-CoA synthetase family member 2, mitochondrial OS=Homo sapiens GN=ACSF2 PE=1 SV=2	22.54	41.3	11	0.859805	0.595387	26.09	40.65	13	0.690325	0.0502496	0.775
Q96CN7	ISOC1	sp|Q96CN7|ISOC1_HUMAN	Isochorismatase domain-containing protein 1 OS=Homo sapiens GN=ISOC1 PE=1 SV=3	14.07	38.93	7	1.05381	0.665224	12.63	30.54	6	1.05613	0.721126	1.055
Q96CW1	AP2M1	sp|Q96CW1|AP2M1_HUMAN	AP-2 complex subunit mu OS=Homo sapiens GN=AP2M1 PE=1 SV=2	10.35	32.18	6	0.690414	0.00383111	9.02	34.02	6	0.712001	0.0377095	0.701
Q96CX2	KCTD12	sp|Q96CX2|KCD12_HUMAN	BTB/POZ domain-containing protein KCTD12 OS=Homo sapiens GN=KCTD12 PE=1 SV=1	20.67	46.46	9	0.708474	0.0312415	26.22	49.23	14	0.747467	0.0628379	0.728
Q96D15	RCN3	sp|Q96D15|RCN3_HUMAN	Reticulocalbin-3 OS=Homo sapiens GN=RCN3 PE=1 SV=1	10.31	28.96	5	1.19918	0.182772	6.01	21.65	4	1.08637	0.680947	1.143
Q96DC8	ECHDC3	sp|Q96DC8|ECHD3_HUMAN	Enoyl-CoA hydratase domain-containing protein 3, mitochondrial OS=Homo sapiens GN=ECHDC3 PE=1 SV=2	11.98	44.55	6	0.919451	0.848513	12.05	46.53	6	0.762082	0.560927	0.841
Q96EM0	L3HYPDH	sp|Q96EM0|T3HPD_HUMAN	Trans-3-hydroxy-L-proline dehydratase OS=Homo sapiens GN=L3HYPDH PE=1 SV=2	5.93	23.45	4	0.637528	0.366089	6.57	35.03	3	0.642385	0.366518	0.64
Q96EY8	MMAB	sp|Q96EY8|MMAB_HUMAN	Cob(I)yrinic acid a,c-diamide adenosyltransferase, mitochondrial OS=Homo sapiens GN=MMAB PE=1 SV=1	6.78	40.4	4	0.672911	0.244178	8.05	49.2	4	1.07067	0.904862	0.872
Q96FJ2	DYNLL2	sp|Q96FJ2|DYL2_HUMAN	Dynein light chain 2, cytoplasmic OS=Homo sapiens GN=DYNLL2 PE=1 SV=1	7.3	34.83	4	1.01312	0.950131	8.92	40.45	5	4.57935	0.230796	2.796
Q96FV2	SCRN2	sp|Q96FV2|SCRN2_HUMAN	Secernin-2 OS=Homo sapiens GN=SCRN2 PE=1 SV=3	14.7	38.12	8	0.722151	0.0726056	14.17	32.24	8	0.897813	0.294206	0.81
Q96FW1	OTUB1	sp|Q96FW1|OTUB1_HUMAN	Ubiquitin thioesterase OTUB1 OS=Homo sapiens GN=OTUB1 PE=1 SV=2	8.16	49.82	4	0.972621	0.876106	8.24	61.62	4	0.890793	0.630287	0.932
Q96G03	PGM2	sp|Q96G03|PGM2_HUMAN	Phosphoglucomutase-2 OS=Homo sapiens GN=PGM2 PE=1 SV=4	5.86	30.72	3	1.40666	0.460048	3.14	34.64	2	1.19785	0.837601	1.302
Q96GK7	FAHD2A	sp|Q96GK7|FAH2A_HUMAN	Fumarylacetoacetate hydrolase domain-containing protein 2A OS=Homo sapiens GN=FAHD2A PE=1 SV=1	6.88	40.13	3	1.08193	0.81501	9.94	39.49	5	0.973155	0.958	1.028
Q96HC4	PDLIM5	sp|Q96HC4|PDLI5_HUMAN	PDZ and LIM domain protein 5 OS=Homo sapiens GN=PDLIM5 PE=1 SV=5	13.11	32.55	7	1.34642	0.0123188	11.89	31.88	6	1.35827	0.182345	1.352
Q96HE7	ERO1A	sp|Q96HE7|ERO1A_HUMAN	ERO1-like protein alpha OS=Homo sapiens GN=ERO1A PE=1 SV=2	5.17	21.58	4	1.21532	0.209839	9.86	30.13	6	1.42581	0.264457	1.321
Q96HN2	AHCYL2	sp|Q96HN2|SAHH3_HUMAN	Adenosylhomocysteinase 3 OS=Homo sapiens GN=AHCYL2 PE=1 SV=1	9.49	24.71	5	0.952495	0.822815	9.43	24.39	4	1.20787	0.340722	1.08
Q96I99	SUCLG2	sp|Q96I99|SUCB2_HUMAN	Succinyl-CoA ligase [GDP-forming] subunit beta, mitochondrial OS=Homo sapiens GN=SUCLG2 PE=1 SV=2	29.08	54.63	15	1.27361	0.238457	21.83	46.3	12	1.18808	0.399641	1.231
Q96IJ6	GMPPA	sp|Q96IJ6|GMPPA_HUMAN	Mannose-1-phosphate guanyltransferase alpha OS=Homo sapiens GN=GMPPA PE=1 SV=1	6.65	22.14	3	1.72667	0.333766	4.05	15.95	2	1.5837	0.441083	1.655
Q96IU4	ABHD14B	sp|Q96IU4|ABHEB_HUMAN	Alpha/beta hydrolase domain-containing protein 14B OS=Homo sapiens GN=ABHD14B PE=1 SV=1	8.37	47.62	4	1.06277	0.841052	9.82	44.29	6	0.930498	0.595845	0.997
Q96IY4	CPB2	sp|Q96IY4|CBPB2_HUMAN	Carboxypeptidase B2 OS=Homo sapiens GN=CPB2 PE=1 SV=2	8.59	19.39	5	1.00451	0.983795	8.41	25.53	5	1.03473	0.886787	1.02
Q96JB5	CDK5RAP3	sp|Q96JB5|CK5P3_HUMAN	CDK5 regulatory subunit-associated protein 3 OS=Homo sapiens GN=CDK5RAP3 PE=1 SV=2	8.95	28.85	4	0.846143	0.716794	5.86	27.87	4	0.852577	0.420316	0.849
Q96KP4	CNDP2	sp|Q96KP4|CNDP2_HUMAN	Cytosolic non-specific dipeptidase OS=Homo sapiens GN=CNDP2 PE=1 SV=2	25.69	50.32	13	1.13762	0.513157	27.55	55.16	14	1.0256	0.903086	1.082
Q96MM6	HSPA12B	sp|Q96MM6|HS12B_HUMAN	Heat shock 70 kDa protein 12B OS=Homo sapiens GN=HSPA12B PE=1 SV=2	9.25	28.13	5	0.59157	0.342529	4.98	29.45	2	0.779745	0.297667	0.686
Q96PD5	PGLYRP2	sp|Q96PD5|PGRP2_HUMAN	N-acetylmuramoyl-L-alanine amidase OS=Homo sapiens GN=PGLYRP2 PE=1 SV=1	15.3	31.77	8	1.91438	0.0216749	13.38	27.08	7	1.93956	0.0284491	1.927
Q96Q06	PLIN4	sp|Q96Q06|PLIN4_HUMAN	Perilipin-4 OS=Homo sapiens GN=PLIN4 PE=1 SV=2	141.14	83.12	74	0.727438	0.00289995	138.61	83.49	69	0.734037	0.00615461	0.731
Q96QK1	VPS35	sp|Q96QK1|VPS35_HUMAN	Vacuolar protein sorting-associated protein 35 OS=Homo sapiens GN=VPS35 PE=1 SV=2	22.03	33.29	10	0.881293	0.256772	28.98	32.91	15	0.799415	0.0741976	0.84
Q96RQ3	MCCC1	sp|Q96RQ3|MCCA_HUMAN	Methylcrotonoyl-CoA carboxylase subunit alpha, mitochondrial OS=Homo sapiens GN=MCCC1 PE=1 SV=3	11.54	32.55	7	0.745572	0.290108	13.79	28.28	7	0.825341	0.481997	0.785
Q96S97	MYADM	sp|Q96S97|MYADM_HUMAN	Myeloid-associated differentiation marker OS=Homo sapiens GN=MYADM PE=1 SV=2	3.32	12.11	2	1.18268	0.36687	3.48	13.04	2	1.12135	0.553652	1.152
Q96TA1	FAM129B	sp|Q96TA1|NIBL1_HUMAN	Niban-like protein 1 OS=Homo sapiens GN=FAM129B PE=1 SV=3	7.32	28.15	4	1.38526	0.343189	6.45	31.1	4	1.9759	0.220231	1.681
Q99436	PSMB7	sp|Q99436|PSB7_HUMAN	Proteasome subunit beta type-7 OS=Homo sapiens GN=PSMB7 PE=1 SV=1	5.8	20.94	3	1.01226	0.922938	6.02	22.02	3	0.976935	0.933168	0.995
Q99439	CNN2	sp|Q99439|CNN2_HUMAN	Calponin-2 OS=Homo sapiens GN=CNN2 PE=1 SV=4	8.69	40.78	4	1.05522	0.618043	9.75	40.13	5	1.18249	0.180929	1.119
Q99447	PCYT2	sp|Q99447|PCY2_HUMAN	Ethanolamine-phosphate cytidylyltransferase OS=Homo sapiens GN=PCYT2 PE=1 SV=1	12.52	40.62	6	0.661263	0.491462	14.54	45.5	8	0.683291	0.00334712	0.672
Q99460	PSMD1	sp|Q99460|PSMD1_HUMAN	26S proteasome non-ATPase regulatory subunit 1 OS=Homo sapiens GN=PSMD1 PE=1 SV=2	13.57	28.44	8	1.46079	0.100941	15.87	30.54	8	1.10056	0.509483	1.281
Q99471	PFDN5	sp|Q99471|PFD5_HUMAN	Prefoldin subunit 5 OS=Homo sapiens GN=PFDN5 PE=1 SV=2	3.38	48.7	2	1.28396	0.243101	5.29	26.62	4	1.21417	0.313856	1.249
Q99497	PARK7	sp|Q99497|PARK7_HUMAN	Protein deglycase DJ-1 OS=Homo sapiens GN=PARK7 PE=1 SV=2	25.43	69.31	12	1.28364	0.216258	25.82	77.78	13	1.32353	0.131394	1.304
Q99536	VAT1	sp|Q99536|VAT1_HUMAN	Synaptic vesicle membrane protein VAT-1 homolog OS=Homo sapiens GN=VAT1 PE=1 SV=2	30.3	52.42	15	1.01299	0.951701	32.13	57.51	16	1.02285	0.920646	1.018
Q99541	PLIN2	sp|Q99541|PLIN2_HUMAN	Perilipin-2 OS=Homo sapiens GN=PLIN2 PE=1 SV=2	9.84	31.81	5	1.71508	0.294567	6.84	37.07	4	1.42191	0.256166	1.568
Q99584	S100A13	sp|Q99584|S10AD_HUMAN	Protein S100-A13 OS=Homo sapiens GN=S100A13 PE=1 SV=1	8.44	57.14	4	1.49772	0.0145724	8.81	58.16	4	1.20505	0.221579	1.351
Q99598	TSNAX	sp|Q99598|TSNAX_HUMAN	Translin-associated protein X OS=Homo sapiens GN=TSNAX PE=1 SV=1	3.33	31.03	2	1.99008	0.540532	3.19	22.07	2	0.959286	0.884238	1.475
Q99613	EIF3C	sp|Q99613|EIF3C_HUMAN	Eukaryotic translation initiation factor 3 subunit C OS=Homo sapiens GN=EIF3C PE=1 SV=1	9.88	29.03	5	0.805373	0.0862239	12.43	26.73	7	0.718738	0.048637	0.762
Q99623	PHB2	sp|Q99623|PHB2_HUMAN	Prohibitin-2 OS=Homo sapiens GN=PHB2 PE=1 SV=2	20.3	62.88	11	0.695954	0.170372	19.9	57.86	9	0.646448	0.128175	0.671
Q99627	COPS8	sp|Q99627|CSN8_HUMAN	COP9 signalosome complex subunit 8 OS=Homo sapiens GN=COPS8 PE=1 SV=1	6	26.32	3	0.855375	0.376758	3.48	16.75	2	0.681847	0.459891	0.769
Q99643	SDHC	sp|Q99643|C560_HUMAN	Succinate dehydrogenase cytochrome b560 subunit, mitochondrial OS=Homo sapiens GN=SDHC PE=1 SV=1	3.31	27.22	2	1.02707	0.840062	4	27.22	2	0.860126	0.637707	0.944
Q99653	CHP1	sp|Q99653|CHP1_HUMAN	Calcineurin B homologous protein 1 OS=Homo sapiens GN=CHP1 PE=1 SV=3	6.41	53.85	3	0.673184	0.769212	7.16	34.36	4	0.660366	0.764505	0.667
Q99685	MGLL	sp|Q99685|MGLL_HUMAN	Monoglyceride lipase OS=Homo sapiens GN=MGLL PE=1 SV=2	18.92	57.43	10	0.940032	0.613247	19.89	54.13	10	0.942519	0.755834	0.941
Q99714	HSD17B10	sp|Q99714|HCD2_HUMAN	3-hydroxyacyl-CoA dehydrogenase type-2 OS=Homo sapiens GN=HSD17B10 PE=1 SV=3	23.22	62.07	12	1.08621	0.54398	21.56	63.22	12	0.864165	0.563491	0.975
Q99715	COL12A1	sp|Q99715|COCA1_HUMAN	Collagen alpha-1(XII) chain OS=Homo sapiens GN=COL12A1 PE=1 SV=2	6.72	20.08	5	1.69305	0.0254785	10.39	17.76	7	1.71552	0.0331977	1.704
Q99729	HNRNPAB	sp|Q99729|ROAA_HUMAN	Heterogeneous nuclear ribonucleoprotein A/B OS=Homo sapiens GN=HNRNPAB PE=1 SV=2	4.85	19.28	3	1.1495	0.834532	9.85	18.98	5	0.953	0.92664	1.051
Q99733	NAP1L4	sp|Q99733|NP1L4_HUMAN	Nucleosome assembly protein 1-like 4 OS=Homo sapiens GN=NAP1L4 PE=1 SV=1	4.4	25.07	2	0.729914	0.229384	4.28	26.13	3	0.909813	0.902495	0.82
Q99798	ACO2	sp|Q99798|ACON_HUMAN	Aconitate hydratase, mitochondrial OS=Homo sapiens GN=ACO2 PE=1 SV=2	65.29	56.15	32	1.32443	0.0181166	68.96	58.59	36	1.35849	0.00469074	1.341
Q99829	CPNE1	sp|Q99829|CPNE1_HUMAN	Copine-1 OS=Homo sapiens GN=CPNE1 PE=1 SV=1	7.34	21.23	4	0.581211	0.0063584	4.38	11.36	2	0.616252	0.0684446	0.599
Q99832	CCT7	sp|Q99832|TCPH_HUMAN	T-complex protein 1 subunit eta OS=Homo sapiens GN=CCT7 PE=1 SV=2	22.22	36.83	11	0.770383	0.0214559	23.98	37.94	12	0.826271	0.0335205	0.798
Q99961	SH3GL1	sp|Q99961|SH3G1_HUMAN	Endophilin-A2 OS=Homo sapiens GN=SH3GL1 PE=1 SV=1	9.92	37.23	6	1.19691	0.280249	9.04	37.77	4	1.1221	0.56649	1.16
Q9BQE5	APOL2	sp|Q9BQE5|APOL2_HUMAN	Apolipoprotein L2 OS=Homo sapiens GN=APOL2 PE=1 SV=1	4.43	33.23	3	0.797069	0.383588	4.86	32.94	3	0.665862	0.398195	0.731
Q9BR76	CORO1B	sp|Q9BR76|COR1B_HUMAN	Coronin-1B OS=Homo sapiens GN=CORO1B PE=1 SV=1	13.22	41.31	7	0.899579	0.236863	14.63	37.63	8	0.852113	0.0561452	0.876
Q9BRA2	TXNDC17	sp|Q9BRA2|TXD17_HUMAN	Thioredoxin domain-containing protein 17 OS=Homo sapiens GN=TXNDC17 PE=1 SV=1	4.93	34.96	3	0.529246	0.628373	5.69	37.4	3	1.08802	0.718718	0.809
Q9BRF8	CPPED1	sp|Q9BRF8|CPPED_HUMAN	Serine/threonine-protein phosphatase CPPED1 OS=Homo sapiens GN=CPPED1 PE=1 SV=3	7.22	28.34	4	1.30928	0.012701	4.51	30.89	2	1.17776	0.438571	1.244
Q9BRQ8	AIFM2	sp|Q9BRQ8|AIFM2_HUMAN	Apoptosis-inducing factor 2 OS=Homo sapiens GN=AIFM2 PE=1 SV=1	11.66	29.76	6	0.653476	0.0167129	9.21	30.29	5	0.68551	0.153574	0.669
Q9BRX8	FAM213A	sp|Q9BRX8|F213A_HUMAN	Redox-regulatory protein FAM213A OS=Homo sapiens GN=FAM213A PE=1 SV=3	21.87	52.4	12	0.7875	0.201536	22.29	53.28	11	0.846573	0.388932	0.817
Q9BS26	ERP44	sp|Q9BS26|ERP44_HUMAN	Endoplasmic reticulum resident protein 44 OS=Homo sapiens GN=ERP44 PE=1 SV=1	17.13	48.03	9	0.714656	0.250969	16.95	50.99	8	0.858099	0.226892	0.786
Q9BS92	NIPSNAP3B	sp|Q9BS92|NPS3B_HUMAN	Protein NipSnap homolog 3B OS=Homo sapiens GN=NIPSNAP3B PE=2 SV=1	7.55	32.39	4	0.59061	0.118302	9.65	42.91	6	0.575142	0.0268567	0.583
Q9BSJ8	ESYT1	sp|Q9BSJ8|ESYT1_HUMAN	Extended synaptotagmin-1 OS=Homo sapiens GN=ESYT1 PE=1 SV=1	36.41	34.6	18	0.672853	0.00237506	29.49	30.71	15	0.716838	0.000354114	0.695
Q9BT78	COPS4	sp|Q9BT78|CSN4_HUMAN	COP9 signalosome complex subunit 4 OS=Homo sapiens GN=COPS4 PE=1 SV=1	10.59	43.84	5	1.22326	0.649048	10.01	39.9	5	1.46422	0.273333	1.344
Q9BTV4	TMEM43	sp|Q9BTV4|TMM43_HUMAN	Transmembrane protein 43 OS=Homo sapiens GN=TMEM43 PE=1 SV=1	9.35	27.75	4	1.08757	0.596093	15.69	36.5	8	0.959524	0.815331	1.024
Q9BTW9	TBCD	sp|Q9BTW9|TBCD_HUMAN	Tubulin-specific chaperone D OS=Homo sapiens GN=TBCD PE=1 SV=2	6.2	12.75	3	0.625507	0.293294	3.54	16.44	3	1.02471	0.850486	0.825
Q9BTZ2	DHRS4	sp|Q9BTZ2|DHRS4_HUMAN	Dehydrogenase/reductase SDR family member 4 OS=Homo sapiens GN=DHRS4 PE=1 SV=3	2.89	21.58	2	1.15519	0.424816	5.06	25.54	3	1.92733	0.31763	1.541
Q9BUF5	TUBB6	sp|Q9BUF5|TBB6_HUMAN	Tubulin beta-6 chain OS=Homo sapiens GN=TUBB6 PE=1 SV=1	43.72	62.11	22	0.642477	0.182045	41.4	57.85	21	0.625909	0.26878	0.634
Q9BUT1	BDH2	sp|Q9BUT1|BDH2_HUMAN	3-hydroxybutyrate dehydrogenase type 2 OS=Homo sapiens GN=BDH2 PE=1 SV=2	7.59	32.24	4	1.22283	0.508367	10.04	38.37	6	1.40109	0.153038	1.312
Q9BVK6	TMED9	sp|Q9BVK6|TMED9_HUMAN	Transmembrane emp24 domain-containing protein 9 OS=Homo sapiens GN=TMED9 PE=1 SV=2	3.35	28.94	2	1.20159	0.669505	4.4	36.6	2	0.643316	0.0543014	0.922
Q9BW30	TPPP3	sp|Q9BW30|TPPP3_HUMAN	Tubulin polymerization-promoting protein family member 3 OS=Homo sapiens GN=TPPP3 PE=1 SV=1	5.86	57.95	3	1.43925	0.306293	5.83	66.48	4	0.632609	0.759105	1.036
Q9BWD1	ACAT2	sp|Q9BWD1|THIC_HUMAN	Acetyl-CoA acetyltransferase, cytosolic OS=Homo sapiens GN=ACAT2 PE=1 SV=2	5.85	30.23	3	0.527928	0.141354	4.73	27.2	3	0.795127	0.85047	0.662
Q9BWM7	SFXN3	sp|Q9BWM7|SFXN3_HUMAN	Sideroflexin-3 OS=Homo sapiens GN=SFXN3 PE=1 SV=2	14.99	46.15	7	0.631237	0.614251	14.54	48.31	7	0.524908	0.533325	0.578
Q9BX66	SORBS1	sp|Q9BX66|SRBS1_HUMAN	Sorbin and SH3 domain-containing protein 1 OS=Homo sapiens GN=SORBS1 PE=1 SV=3	23.51	24.85	12	1.24911	0.429724	27.4	36.92	13	1.46382	0.103168	1.356
Q9BX68	HINT2	sp|Q9BX68|HINT2_HUMAN	Histidine triad nucleotide-binding protein 2, mitochondrial OS=Homo sapiens GN=HINT2 PE=1 SV=1	7.5	60.74	4	0.744909	0.0700163	7.55	71.17	4	0.692132	0.0491623	0.719
Q9BX97	PLVAP	sp|Q9BX97|PLVAP_HUMAN	Plasmalemma vesicle-associated protein OS=Homo sapiens GN=PLVAP PE=2 SV=1	5.21	46.83	3	0.974989	0.909957	4.01	47.74	2	2.52991	0.238209	1.752
Q9BXJ9	NAA15	sp|Q9BXJ9|NAA15_HUMAN	N-alpha-acetyltransferase 15, NatA auxiliary subunit OS=Homo sapiens GN=NAA15 PE=1 SV=1	5.52	24.02	3	0.504413	0.0916271	5.04	27.02	3	0.930371	0.864512	0.717
Q9BXN1	ASPN	sp|Q9BXN1|ASPN_HUMAN	Asporin OS=Homo sapiens GN=ASPN PE=1 SV=2	12.43	28.95	7	2.89642	0.00288127	10.03	26.84	6	2.87223	0.287589	2.884
Q9BXW7	CECR5	sp|Q9BXW7|CECR5_HUMAN	Cat eye syndrome critical region protein 5 OS=Homo sapiens GN=CECR5 PE=1 SV=1	5.37	30.73	3	1.04552	0.889767	6.21	34.04	3	1.01492	0.924052	1.03
Q9BY44	EIF2A	sp|Q9BY44|EIF2A_HUMAN	Eukaryotic translation initiation factor 2A OS=Homo sapiens GN=EIF2A PE=1 SV=3	4.11	17.78	2	0.897015	0.782826	6	31.45	3	0.843884	0.562246	0.87
Q9BZL4	PPP1R12C	sp|Q9BZL4|PP12C_HUMAN	Protein phosphatase 1 regulatory subunit 12C OS=Homo sapiens GN=PPP1R12C PE=1 SV=1	8.04	24.94	4	1.51865	0.21166	8.12	37.08	4	0.594953	0.713161	1.057
Q9BZQ8	FAM129A	sp|Q9BZQ8|NIBAN_HUMAN	Protein Niban OS=Homo sapiens GN=FAM129A PE=1 SV=1	24.73	27.16	12	1.75388	0.0612488	22.04	32	11	1.49721	0.199971	1.626
Q9C0C2	TNKS1BP1	sp|Q9C0C2|TB182_HUMAN	182 kDa tankyrase-1-binding protein OS=Homo sapiens GN=TNKS1BP1 PE=1 SV=4	34.24	31.41	17	1.01689	0.851542	25.71	31.23	12	1.05591	0.545167	1.036
Q9GZM7	TINAGL1	sp|Q9GZM7|TINAL_HUMAN	Tubulointerstitial nephritis antigen-like OS=Homo sapiens GN=TINAGL1 PE=1 SV=1	12.88	40.69	7	0.957182	0.580576	9.94	24.41	6	1.01154	0.909378	0.984
Q9GZS3	WDR61	sp|Q9GZS3|WDR61_HUMAN	WD repeat-containing protein 61 OS=Homo sapiens GN=WDR61 PE=1 SV=1	2.92	32.79	3	1.41775	0.540086	5.01	31.8	3	1.47518	0.231234	1.446
Q9GZT8	NIF3L1	sp|Q9GZT8|NIF3L_HUMAN	NIF3-like protein 1 OS=Homo sapiens GN=NIF3L1 PE=1 SV=2	6.99	26.26	4	0.867273	0.658203	4.93	22.55	3	1.01312	0.969352	0.94
Q9H0E2	TOLLIP	sp|Q9H0E2|TOLIP_HUMAN	Toll-interacting protein OS=Homo sapiens GN=TOLLIP PE=1 SV=1	2.66	39.78	2	1.21762	0.811655	5.72	17.88	3	1.21102	0.681084	1.214
Q9H0R4	HDHD2	sp|Q9H0R4|HDHD2_HUMAN	Haloacid dehalogenase-like hydrolase domain-containing protein 2 OS=Homo sapiens GN=HDHD2 PE=1 SV=1	7.28	39.38	4	0.930851	0.661678	6.18	46.33	3	1.03957	0.648646	0.985
Q9H0U4	RAB1B	sp|Q9H0U4|RAB1B_HUMAN	Ras-related protein Rab-1B OS=Homo sapiens GN=RAB1B PE=1 SV=1	16.42	67.66	8	0.686233	0.497967	19	76.12	9	0.544801	0.539944	0.616
Q9H1E3	NUCKS1	sp|Q9H1E3|NUCKS_HUMAN	Nuclear ubiquitous casein and cyclin-dependent kinase substrate 1 OS=Homo sapiens GN=NUCKS1 PE=1 SV=1	3.71	27.57	2	0.747664	0.659116	3.83	30.45	2	0.764198	0.645712	0.756
Q9H223	EHD4	sp|Q9H223|EHD4_HUMAN	EH domain-containing protein 4 OS=Homo sapiens GN=EHD4 PE=1 SV=1	20.06	38.82	11	0.961449	0.751521	15.22	39.19	7	1.14666	0.581479	1.054
Q9H299	SH3BGRL3	sp|Q9H299|SH3L3_HUMAN	SH3 domain-binding glutamic acid-rich-like protein 3 OS=Homo sapiens GN=SH3BGRL3 PE=1 SV=1	3.9	56.99	2	3.4902	0.711412	3.78	39.78	2	5.67163	0.578465	4.581
Q9H2G2	SLK	sp|Q9H2G2|SLK_HUMAN	STE20-like serine/threonine-protein kinase OS=Homo sapiens GN=SLK PE=1 SV=1	4.97	26.64	3	0.278342	0.238837	3.59	22.67	2	2.20223	0.240791	1.24
Q9H2M9	RAB3GAP2	sp|Q9H2M9|RBGPR_HUMAN	Rab3 GTPase-activating protein non-catalytic subunit OS=Homo sapiens GN=RAB3GAP2 PE=1 SV=1	6.24	11.13	4	1.32117	0.697884	4.02	11.34	2	0.756742	0.53225	1.039
Q9H2U2	PPA2	sp|Q9H2U2|IPYR2_HUMAN	Inorganic pyrophosphatase 2, mitochondrial OS=Homo sapiens GN=PPA2 PE=1 SV=2	13.3	47.31	7	1.03152	0.887834	16.72	55.69	8	1.34805	0.357084	1.19
Q9H3N1	TMX1	sp|Q9H3N1|TMX1_HUMAN	Thioredoxin-related transmembrane protein 1 OS=Homo sapiens GN=TMX1 PE=1 SV=1	5.74	31.07	4	0.864715	0.402934	5.21	25	4	0.7987	0.0543737	0.832
Q9H444	CHMP4B	sp|Q9H444|CHM4B_HUMAN	Charged multivesicular body protein 4b OS=Homo sapiens GN=CHMP4B PE=1 SV=1	7.05	38.84	3	0.601735	0.445763	4.98	36.61	3	0.555619	0.446176	0.579
Q9H479	FN3K	sp|Q9H479|FN3K_HUMAN	Fructosamine-3-kinase OS=Homo sapiens GN=FN3K PE=1 SV=1	4.28	31.39	2	1.29143	0.315499	6.54	32.36	3	1.23281	0.567413	1.262
Q9H488	POFUT1	sp|Q9H488|OFUT1_HUMAN	GDP-fucose protein O-fucosyltransferase 1 OS=Homo sapiens GN=POFUT1 PE=1 SV=1	5.62	27.06	3	0.712524	0.225514	7.29	25.26	4	1.02566	0.868977	0.869
Q9H4A4	RNPEP	sp|Q9H4A4|AMPB_HUMAN	Aminopeptidase B OS=Homo sapiens GN=RNPEP PE=1 SV=2	16.69	30.62	8	0.974178	0.794935	25.12	37.85	13	0.986632	0.949244	0.98
Q9H4G0	EPB41L1	sp|Q9H4G0|E41L1_HUMAN	Band 4.1-like protein 1 OS=Homo sapiens GN=EPB41L1 PE=1 SV=2	6.74	29.74	3	2.10354	0.268015	6.14	29.28	3	1.36182	0.432485	1.733
Q9H4G4	GLIPR2	sp|Q9H4G4|GAPR1_HUMAN	Golgi-associated plant pathogenesis-related protein 1 OS=Homo sapiens GN=GLIPR2 PE=1 SV=3	8	51.95	4	1.08006	0.712957	7.93	54.55	4	1.11994	0.755666	1.1
Q9H4M9	EHD1	sp|Q9H4M9|EHD1_HUMAN	EH domain-containing protein 1 OS=Homo sapiens GN=EHD1 PE=1 SV=2	31.62	59.55	17	1.01472	0.87578	26.59	44.19	13	1.01521	0.928581	1.015
Q9H6R3	ACSS3	sp|Q9H6R3|ACSS3_HUMAN	Acyl-CoA synthetase short-chain family member 3, mitochondrial OS=Homo sapiens GN=ACSS3 PE=1 SV=1	17.09	34.11	9	1.27051	0.472253	21.95	30.47	12	1.29008	0.473793	1.28
Q9H7C9	AAMDC	sp|Q9H7C9|AAMDC_HUMAN	Mth938 domain-containing protein OS=Homo sapiens GN=AAMDC PE=1 SV=1	3.79	46.72	3	1.13521	0.487781	7.7	64.75	4	1.11965	0.604032	1.127
Q9H845	ACAD9	sp|Q9H845|ACAD9_HUMAN	Acyl-CoA dehydrogenase family member 9, mitochondrial OS=Homo sapiens GN=ACAD9 PE=1 SV=1	6.68	26.89	4	0.660958	0.356171	5.17	21.58	3	0.974081	0.887933	0.818
Q9H8H3	METTL7A	sp|Q9H8H3|MET7A_HUMAN	Methyltransferase-like protein 7A OS=Homo sapiens GN=METTL7A PE=1 SV=1	7.59	45.49	5	0.863939	0.199931	6.42	22.54	3	0.939688	0.413711	0.902
Q9H8S9	MOB1A	sp|Q9H8S9|MOB1A_HUMAN	MOB kinase activator 1A OS=Homo sapiens GN=MOB1A PE=1 SV=4	4.07	20.83	2	0.960833	0.758938	2.51	20.83	2	0.987493	0.921512	0.974
Q9H8Y8	GORASP2	sp|Q9H8Y8|GORS2_HUMAN	Golgi reassembly-stacking protein 2 OS=Homo sapiens GN=GORASP2 PE=1 SV=3	3.23	9.956	2	1.59038	0.512299	3.85	8.186	2	1.54349	0.593657	1.567
Q9HA64	FN3KRP	sp|Q9HA64|KT3K_HUMAN	Ketosamine-3-kinase OS=Homo sapiens GN=FN3KRP PE=1 SV=2	3.03	22.98	2	1.13039	0.270438	2.35	23.95	2	1.19642	0.329523	1.163
Q9HAV0	GNB4	sp|Q9HAV0|GBB4_HUMAN	Guanine nucleotide-binding protein subunit beta-4 OS=Homo sapiens GN=GNB4 PE=1 SV=3	12.01	45.29	6	1.07182	0.610551	10.33	23.82	5	1.0462	0.727135	1.059
Q9HB40	SCPEP1	sp|Q9HB40|RISC_HUMAN	Retinoid-inducible serine carboxypeptidase OS=Homo sapiens GN=SCPEP1 PE=1 SV=1	2.84	20.35	2	1.09819	0.800523	5.64	18.36	3	1.18168	0.241244	1.14
Q9HB71	CACYBP	sp|Q9HB71|CYBP_HUMAN	Calcyclin-binding protein OS=Homo sapiens GN=CACYBP PE=1 SV=2	5.89	57.89	3	0.685899	0.0919593	3.46	48.68	3	0.565401	0.122111	0.626
Q9HBL0	TNS1	sp|Q9HBL0|TENS1_HUMAN	Tensin-1 OS=Homo sapiens GN=TNS1 PE=1 SV=2	59.75	47.49	30	1.19889	0.164554	44.58	37.12	21	1.24206	0.0743688	1.22
Q9HC35	EML4	sp|Q9HC35|EMAL4_HUMAN	Echinoderm microtubule-associated protein-like 4 OS=Homo sapiens GN=EML4 PE=1 SV=3	4.84	25.28	3	0.859579	0.376731	3.32	30.07	2	0.72989	0.225804	0.795
Q9HC38	GLOD4	sp|Q9HC38|GLOD4_HUMAN	Glyoxalase domain-containing protein 4 OS=Homo sapiens GN=GLOD4 PE=1 SV=1	15.17	47.92	7	1.21284	0.058698	14.82	48.88	7	1.22586	0.0112631	1.219
Q9HCB6	SPON1	sp|Q9HCB6|SPON1_HUMAN	Spondin-1 OS=Homo sapiens GN=SPON1 PE=1 SV=2	10.17	22.8	6	1.12952	0.447545	7.07	24.91	4	1.23968	0.263785	1.185
Q9HCC0	MCCC2	sp|Q9HCC0|MCCB_HUMAN	Methylcrotonoyl-CoA carboxylase beta chain, mitochondrial OS=Homo sapiens GN=MCCC2 PE=1 SV=1	20.11	35.7	10	0.91705	0.647563	21.85	39.79	12	0.755395	0.00969159	0.836
Q9HCL2	GPAM	sp|Q9HCL2|GPAT1_HUMAN	Glycerol-3-phosphate acyltransferase 1, mitochondrial OS=Homo sapiens GN=GPAM PE=1 SV=3	5.78	26.81	4	0.69946	0.0151144	8.09	18.24	4	0.65129	0.144207	0.675
Q9HCU0	CD248	sp|Q9HCU0|CD248_HUMAN	Endosialin OS=Homo sapiens GN=CD248 PE=1 SV=1	6.37	20.08	3	0.737453	0.156694	6.68	12.81	4	0.735294	0.199231	0.736
Q9HDC9	APMAP	sp|Q9HDC9|APMAP_HUMAN	Adipocyte plasma membrane-associated protein OS=Homo sapiens GN=APMAP PE=1 SV=2	22.2	42.79	12	0.86888	0.175478	23.86	40.14	12	0.844161	0.117072	0.857
Q9NNW7	TXNRD2	sp|Q9NNW7|TRXR2_HUMAN	Thioredoxin reductase 2, mitochondrial OS=Homo sapiens GN=TXNRD2 PE=1 SV=3	6.34	23.28	4	1.03695	0.897308	10.79	30.73	6	1.15064	0.878537	1.094
Q9NNX6	CD209	sp|Q9NNX6|CD209_HUMAN	CD209 antigen OS=Homo sapiens GN=CD209 PE=1 SV=1	6.14	44.55	4	0.882156	0.857429	6.4	42.82	4	0.963889	0.9676	0.923
Q9NP72	RAB18	sp|Q9NP72|RAB18_HUMAN	Ras-related protein Rab-18 OS=Homo sapiens GN=RAB18 PE=1 SV=1	13.4	60.19	7	0.934828	0.87	9.09	45.15	5	1.04688	0.635674	0.991
Q9NP74	PALMD	sp|Q9NP74|PALMD_HUMAN	Palmdelphin OS=Homo sapiens GN=PALMD PE=1 SV=1	7.49	35.75	4	1.07149	0.797297	6.23	23.41	3	0.927611	0.873115	1
Q9NPH2	ISYNA1	sp|Q9NPH2|INO1_HUMAN	Inositol-3-phosphate synthase 1 OS=Homo sapiens GN=ISYNA1 PE=1 SV=1	6.95	27.42	3	1.98027	0.142394	6.98	17.56	5	1.22619	0.868892	1.603
Q9NQC3	RTN4	sp|Q9NQC3|RTN4_HUMAN	Reticulon-4 OS=Homo sapiens GN=RTN4 PE=1 SV=2	9.35	16.53	6	0.835499	0.664235	6.02	12.25	4	0.816157	0.572756	0.826
Q9NQR4	NIT2	sp|Q9NQR4|NIT2_HUMAN	Omega-amidase NIT2 OS=Homo sapiens GN=NIT2 PE=1 SV=1	18.19	50.36	9	1.28389	0.49114	18.6	55.43	10	1.11877	0.581162	1.201
Q9NQW7	XPNPEP1	sp|Q9NQW7|XPP1_HUMAN	Xaa-Pro aminopeptidase 1 OS=Homo sapiens GN=XPNPEP1 PE=1 SV=3	6.98	29.21	3	0.968607	0.857051	11.39	30.18	6	1.08867	0.625682	1.029
Q9NR12	PDLIM7	sp|Q9NR12|PDLI7_HUMAN	PDZ and LIM domain protein 7 OS=Homo sapiens GN=PDLIM7 PE=1 SV=1	9.14	27.57	4	0.960436	0.904264	10.52	30.42	6	1.65348	0.239286	1.307
Q9NR19	ACSS2	sp|Q9NR19|ACSA_HUMAN	Acetyl-coenzyme A synthetase, cytoplasmic OS=Homo sapiens GN=ACSS2 PE=1 SV=1	12.04	23.54	6	0.781822	0.204282	12.19	24.68	7	0.578237	0.00166285	0.68
Q9NR31	SAR1A	sp|Q9NR31|SAR1A_HUMAN	GTP-binding protein SAR1a OS=Homo sapiens GN=SAR1A PE=1 SV=1	15.64	36.36	8	0.752641	0.334434	10.27	47.98	5	0.568388	0.685195	0.661
Q9NR45	NANS	sp|Q9NR45|SIAS_HUMAN	Sialic acid synthase OS=Homo sapiens GN=NANS PE=1 SV=2	9.36	18.94	5	1.16158	0.633996	10.43	26.18	5	1.00686	0.968033	1.084
Q9NRV9	HEBP1	sp|Q9NRV9|HEBP1_HUMAN	Heme-binding protein 1 OS=Homo sapiens GN=HEBP1 PE=1 SV=1	6.42	66.14	4	1.2471	0.141982	9.44	49.74	6	1.30919	0.0121924	1.278
Q9NS86	LANCL2	sp|Q9NS86|LANC2_HUMAN	LanC-like protein 2 OS=Homo sapiens GN=LANCL2 PE=1 SV=1	4.2	28.44	2	0.842919	0.335531	6.08	18.22	3	0.9612	0.832998	0.902
Q9NSD9	FARSB	sp|Q9NSD9|SYFB_HUMAN	Phenylalanine--tRNA ligase beta subunit OS=Homo sapiens GN=FARSB PE=1 SV=3	9.16	16.3	5	0.841187	0.566735	11.2	26.83	6	0.622278	0.198296	0.732
Q9NSE4	IARS2	sp|Q9NSE4|SYIM_HUMAN	Isoleucine--tRNA ligase, mitochondrial OS=Homo sapiens GN=IARS2 PE=1 SV=2	33.77	38.64	16	0.767325	0.205967	29.74	34.19	15	0.988302	0.960731	0.878
Q9NT62	ATG3	sp|Q9NT62|ATG3_HUMAN	Ubiquitin-like-conjugating enzyme ATG3 OS=Homo sapiens GN=ATG3 PE=1 SV=1	8.76	30.57	4	0.902842	0.530907	4.46	23.25	2	1.33571	0.431239	1.119
Q9NTJ4	MAN2C1	sp|Q9NTJ4|MA2C1_HUMAN	Alpha-mannosidase 2C1 OS=Homo sapiens GN=MAN2C1 PE=1 SV=1	3.03	12.31	2	0.949187	0.769259	6.11	16.35	3	1.01625	0.897332	0.983
Q9NTJ5	SACM1L	sp|Q9NTJ5|SAC1_HUMAN	Phosphatidylinositide phosphatase SAC1 OS=Homo sapiens GN=SACM1L PE=1 SV=2	12.3	36.46	7	1.17716	0.808025	19.11	32.54	10	0.919917	0.597016	1.049
Q9NTK5	OLA1	sp|Q9NTK5|OLA1_HUMAN	Obg-like ATPase 1 OS=Homo sapiens GN=OLA1 PE=1 SV=2	14.28	45.71	8	1.13109	0.348	14.49	52.53	7	1.10951	0.31768	1.12
Q9NTX5	ECHDC1	sp|Q9NTX5|ECHD1_HUMAN	Ethylmalonyl-CoA decarboxylase OS=Homo sapiens GN=ECHDC1 PE=1 SV=2	22.73	61.56	11	0.927105	0.723583	23.04	66.78	12	0.797502	0.597664	0.862
Q9NUJ1	ABHD10	sp|Q9NUJ1|ABHDA_HUMAN	Mycophenolic acid acyl-glucuronide esterase, mitochondrial OS=Homo sapiens GN=ABHD10 PE=1 SV=1	7.18	40.2	4	1.75181	0.340505	8.04	41.5	4	1.06626	0.806632	1.409
Q9NUQ9	FAM49B	sp|Q9NUQ9|FA49B_HUMAN	Protein FAM49B OS=Homo sapiens GN=FAM49B PE=1 SV=1	16.13	54.94	8	0.904501	0.639219	10.85	53.4	5	1.41877	0.257046	1.162
Q9NUV9	GIMAP4	sp|Q9NUV9|GIMA4_HUMAN	GTPase IMAP family member 4 OS=Homo sapiens GN=GIMAP4 PE=1 SV=1	4.1	47.11	3	0.723342	0.0196233	6.08	35.87	4	0.77573	0.0484446	0.75
Q9NVA2	SEPT11	sp|Q9NVA2|SEP11_HUMAN	Septin-11 OS=Homo sapiens GN=SEPT11 PE=1 SV=3	23.46	40.56	12	0.927419	0.796915	22.05	37.06	11	1.35345	0.437259	1.14
Q9NVD7	PARVA	sp|Q9NVD7|PARVA_HUMAN	Alpha-parvin OS=Homo sapiens GN=PARVA PE=1 SV=1	19.53	34.95	10	1.31547	0.500048	22.37	36.83	12	1.20783	0.50822	1.262
Q9NVE7	PANK4	sp|Q9NVE7|PANK4_HUMAN	Pantothenate kinase 4 OS=Homo sapiens GN=PANK4 PE=1 SV=1	3.69	26.78	2	0.949016	0.837697	8.34	18.63	4	1.1127	0.552383	1.031
Q9NWV4	C1orf123	sp|Q9NWV4|CA123_HUMAN	UPF0587 protein C1orf123 OS=Homo sapiens GN=C1orf123 PE=1 SV=1	3.28	51.88	2	0.80103	0.0988891	4.38	47.5	2	1.00746	0.925296	0.904
Q9NX63	CHCHD3	sp|Q9NX63|MIC19_HUMAN	MICOS complex subunit MIC19 OS=Homo sapiens GN=CHCHD3 PE=1 SV=1	7.49	65.64	4	1.33978	0.705411	11.09	49.78	6	0.738294	0.0236439	1.039
Q9NY15	STAB1	sp|Q9NY15|STAB1_HUMAN	Stabilin-1 OS=Homo sapiens GN=STAB1 PE=1 SV=3	10.27	15.18	7	0.705957	0.459758	8.04	15.29	4	0.548784	0.00394821	0.627
Q9NY33	DPP3	sp|Q9NY33|DPP3_HUMAN	Dipeptidyl peptidase 3 OS=Homo sapiens GN=DPP3 PE=1 SV=2	7.49	27.82	4	0.809349	0.36367	5.15	17.91	3	0.510153	0.405439	0.66
Q9NYL9	TMOD3	sp|Q9NYL9|TMOD3_HUMAN	Tropomodulin-3 OS=Homo sapiens GN=TMOD3 PE=1 SV=1	9.97	29.55	6	0.799666	0.678482	7.6	36.93	4	1.21747	0.77168	1.009
Q9NYU2	UGGT1	sp|Q9NYU2|UGGG1_HUMAN	UDP-glucose:glycoprotein glucosyltransferase 1 OS=Homo sapiens GN=UGGT1 PE=1 SV=3	25.95	22.32	12	1.13278	0.50667	27.55	19.36	13	1.20666	0.400192	1.17
Q9NZ01	TECR	sp|Q9NZ01|TECR_HUMAN	Very-long-chain enoyl-CoA reductase OS=Homo sapiens GN=TECR PE=1 SV=1	7.14	25.97	4	0.802984	0.654481	11.35	29.55	6	0.867775	0.731984	0.835
Q9NZ08	ERAP1	sp|Q9NZ08|ERAP1_HUMAN	Endoplasmic reticulum aminopeptidase 1 OS=Homo sapiens GN=ERAP1 PE=1 SV=3	24.32	26.04	13	0.81402	0.487144	17.25	26.25	9	0.620642	0.270538	0.717
Q9NZ45	CISD1	sp|Q9NZ45|CISD1_HUMAN	CDGSH iron-sulfur domain-containing protein 1 OS=Homo sapiens GN=CISD1 PE=1 SV=1	5.92	47.22	3	1.0932	0.873489	6	30.56	3	0.918614	0.863204	1.006
Q9NZB2	FAM120A	sp|Q9NZB2|F120A_HUMAN	Constitutive coactivator of PPAR-gamma-like protein 1 OS=Homo sapiens GN=FAM120A PE=1 SV=2	8.01	19.14	5	1.05348	0.523803	4.34	20.75	2	0.908697	0.67935	0.981
Q9NZL9	MAT2B	sp|Q9NZL9|MAT2B_HUMAN	Methionine adenosyltransferase 2 subunit beta OS=Homo sapiens GN=MAT2B PE=1 SV=1	7.85	29.04	4	1.19719	0.29594	2.82	21.56	2	1.35436	0.167741	1.276
Q9NZM1	MYOF	sp|Q9NZM1|MYOF_HUMAN	Myoferlin OS=Homo sapiens GN=MYOF PE=1 SV=1	33.47	27.9	16	1.06385	0.732614	31.78	29.65	16	0.860687	0.382803	0.962
Q9NZN4	EHD2	sp|Q9NZN4|EHD2_HUMAN	EH domain-containing protein 2 OS=Homo sapiens GN=EHD2 PE=1 SV=2	57.19	74.95	29	0.72935	0.155309	58.84	70.17	29	0.706806	0.0259607	0.718
Q9NZP8	C1RL	sp|Q9NZP8|C1RL_HUMAN	Complement C1r subcomponent-like protein OS=Homo sapiens GN=C1RL PE=1 SV=2	5.83	19.51	3	0.962765	0.899488	4.02	16.84	2	0.930202	0.880116	0.946
Q9NZR1	TMOD2	sp|Q9NZR1|TMOD2_HUMAN	Tropomodulin-2 OS=Homo sapiens GN=TMOD2 PE=1 SV=1	3.95	32.76	3	1.27694	0.258726	2.72	28.49	2	1.34994	0.292632	1.313
Q9NZU5	LMCD1	sp|Q9NZU5|LMCD1_HUMAN	LIM and cysteine-rich domains protein 1 OS=Homo sapiens GN=LMCD1 PE=1 SV=1	26.27	67.12	13	1.22598	0.00364427	23.2	72.05	12	1.26958	0.00394585	1.248
Q9P016	THYN1	sp|Q9P016|THYN1_HUMAN	Thymocyte nuclear protein 1 OS=Homo sapiens GN=THYN1 PE=1 SV=1	2.04	59.11	2	0.987689	0.907271	2.27	50.67	2	0.383621	0.404495	0.686
Q9P035	HACD3	sp|Q9P035|HACD3_HUMAN	Very-long-chain (3R)-3-hydroxyacyl-CoA dehydratase 3 OS=Homo sapiens GN=HACD3 PE=1 SV=2	3.38	9.392	2	1.02111	0.908631	4.03	17.96	2	0.882404	0.877875	0.952
Q9P0J0	NDUFA13	sp|Q9P0J0|NDUAD_HUMAN	NADH dehydrogenase [ubiquinone] 1 alpha subcomplex subunit 13 OS=Homo sapiens GN=NDUFA13 PE=1 SV=3	4.86	31.25	3	0.969633	0.764077	2.72	40.28	2	0.919036	0.520532	0.944
Q9P0L0	VAPA	sp|Q9P0L0|VAPA_HUMAN	Vesicle-associated membrane protein-associated protein A OS=Homo sapiens GN=VAPA PE=1 SV=3	8.75	38.15	5	0.926958	0.774856	8.17	40.16	4	0.761109	0.104562	0.844
Q9P0V9	SEPT10	sp|Q9P0V9|SEP10_HUMAN	Septin-10 OS=Homo sapiens GN=SEPT10 PE=1 SV=2	5.3	14.98	2	0.821901	0.73185	2.62	19.38	2	0.749214	0.536386	0.786
Q9P2E9	RRBP1	sp|Q9P2E9|RRBP1_HUMAN	Ribosome-binding protein 1 OS=Homo sapiens GN=RRBP1 PE=1 SV=4	41.97	55.11	21	0.85059	0.37227	47.65	49.29	23	0.677816	0.027574	0.764
Q9P2J5	LARS	sp|Q9P2J5|SYLC_HUMAN	Leucine--tRNA ligase, cytoplasmic OS=Homo sapiens GN=LARS PE=1 SV=2	5.92	16.07	4	0.433981	0.588766	6.56	23.21	3	1.39645	0.587319	0.915
Q9P2R3	ANKFY1	sp|Q9P2R3|ANFY1_HUMAN	Rabankyrin-5 OS=Homo sapiens GN=ANKFY1 PE=1 SV=2	12.19	19.93	7	0.626215	0.136604	7.54	15.74	4	0.693293	0.305396	0.66
Q9P2R7	SUCLA2	sp|Q9P2R7|SUCB1_HUMAN	Succinyl-CoA ligase [ADP-forming] subunit beta, mitochondrial OS=Homo sapiens GN=SUCLA2 PE=1 SV=3	24.08	44.28	11	0.905849	0.183338	15.36	41.04	7	0.947695	0.413717	0.927
Q9P2T1	GMPR2	sp|Q9P2T1|GMPR2_HUMAN	GMP reductase 2 OS=Homo sapiens GN=GMPR2 PE=1 SV=1	4.13	18.1	2	0.822423	0.307276	3.26	24.43	2	0.82171	0.297168	0.822
Q9UBB4	ATXN10	sp|Q9UBB4|ATX10_HUMAN	Ataxin-10 OS=Homo sapiens GN=ATXN10 PE=1 SV=1	5.3	32.63	3	1.34566	0.679814	8.92	25.26	4	1.98099	0.488597	1.663
Q9UBG0	MRC2	sp|Q9UBG0|MRC2_HUMAN	C-type mannose receptor 2 OS=Homo sapiens GN=MRC2 PE=1 SV=2	23.28	19.88	12	0.925839	0.653741	20.15	16.97	10	0.824696	0.348858	0.875
Q9UBI1	COMMD3	sp|Q9UBI1|COMD3_HUMAN	COMM domain-containing protein 3 OS=Homo sapiens GN=COMMD3 PE=1 SV=1	3.68	24.62	2	0.670139	0.497787	4	23.59	2	0.741025	0.60989	0.706
Q9UBQ0	VPS29	sp|Q9UBQ0|VPS29_HUMAN	Vacuolar protein sorting-associated protein 29 OS=Homo sapiens GN=VPS29 PE=1 SV=1	8.16	41.21	4	0.913202	0.405833	8.44	40.66	4	0.976477	0.838278	0.945
Q9UBQ5	EIF3K	sp|Q9UBQ5|EIF3K_HUMAN	Eukaryotic translation initiation factor 3 subunit K OS=Homo sapiens GN=EIF3K PE=1 SV=1	4	30.28	2	0.748084	0.24589	5.37	19.72	3	0.766722	0.101325	0.757
Q9UBQ7	GRHPR	sp|Q9UBQ7|GRHPR_HUMAN	Glyoxylate reductase/hydroxypyruvate reductase OS=Homo sapiens GN=GRHPR PE=1 SV=1	18.56	44.21	10	1.27454	0.507178	14.65	30.18	7	1.19235	0.384191	1.233
Q9UBR2	CTSZ	sp|Q9UBR2|CATZ_HUMAN	Cathepsin Z OS=Homo sapiens GN=CTSZ PE=1 SV=1	8.47	38.61	5	0.740266	0.781514	8.93	40.59	4	0.700316	0.760213	0.72
Q9UBT2	UBA2	sp|Q9UBT2|SAE2_HUMAN	SUMO-activating enzyme subunit 2 OS=Homo sapiens GN=UBA2 PE=1 SV=2	8.69	25.94	4	1.5193	0.0318294	6.87	29.53	4	1.53006	0.0347277	1.525
Q9UBX3	SLC25A10	sp|Q9UBX3|DIC_HUMAN	Mitochondrial dicarboxylate carrier OS=Homo sapiens GN=SLC25A10 PE=1 SV=2	6.14	35.89	3	1.36401	0.666305	6.48	33.45	4	0.716853	0.276903	1.04
Q9UDR5	AASS	sp|Q9UDR5|AASS_HUMAN	Alpha-aminoadipic semialdehyde synthase, mitochondrial OS=Homo sapiens GN=AASS PE=1 SV=1	6.01	30.35	4	0.837004	0.366004	6.53	21.49	3	1.45475	0.694096	1.146
Q9UEY8	ADD3	sp|Q9UEY8|ADDG_HUMAN	Gamma-adducin OS=Homo sapiens GN=ADD3 PE=1 SV=1	8.65	22.66	5	0.968276	0.856074	6.34	25.21	3	1.07592	0.796066	1.022
Q9UFN0	NIPSNAP3A	sp|Q9UFN0|NPS3A_HUMAN	Protein NipSnap homolog 3A OS=Homo sapiens GN=NIPSNAP3A PE=1 SV=2	8.02	43.32	4	0.719432	0.259654	8.99	36.03	5	0.763547	0.278622	0.741
Q9UGI8	TES	sp|Q9UGI8|TES_HUMAN	Testin OS=Homo sapiens GN=TES PE=1 SV=1	8.51	35.87	6	0.901904	0.425498	5.83	28.5	2	1.00721	0.947267	0.955
Q9UGT4	SUSD2	sp|Q9UGT4|SUSD2_HUMAN	Sushi domain-containing protein 2 OS=Homo sapiens GN=SUSD2 PE=1 SV=1	5.07	15.33	3	1.46142	0.385661	6.03	17.88	3	1.42068	0.30026	1.441
Q9UH65	SWAP70	sp|Q9UH65|SWP70_HUMAN	Switch-associated protein 70 OS=Homo sapiens GN=SWAP70 PE=1 SV=1	3.3	20.68	3	1.35251	0.780027	3.31	25.13	2	1.51183	0.608521	1.432
Q9UH99	SUN2	sp|Q9UH99|SUN2_HUMAN	SUN domain-containing protein 2 OS=Homo sapiens GN=SUN2 PE=1 SV=3	3.93	19.94	2	0.955773	0.920806	4.51	19.53	2	1.11788	0.463635	1.037
Q9UHA4	LAMTOR3	sp|Q9UHA4|LTOR3_HUMAN	Ragulator complex protein LAMTOR3 OS=Homo sapiens GN=LAMTOR3 PE=1 SV=1	5.26	36.29	3	0.797434	0.265158	4.16	36.29	2	0.712962	0.189048	0.755
Q9UHD8	SEPT9	sp|Q9UHD8|SEPT9_HUMAN	Septin-9 OS=Homo sapiens GN=SEPT9 PE=1 SV=2	14.86	47.44	7	1.11193	0.685067	13.27	41.81	7	1.32814	0.461827	1.22
Q9UHD9	UBQLN2	sp|Q9UHD9|UBQL2_HUMAN	Ubiquilin-2 OS=Homo sapiens GN=UBQLN2 PE=1 SV=2	6.18	14.9	3	1.83207	0.435903	5.55	16.19	2	1.91056	0.232596	1.871
Q9UHG3	PCYOX1	sp|Q9UHG3|PCYOX_HUMAN	Prenylcysteine oxidase 1 OS=Homo sapiens GN=PCYOX1 PE=1 SV=3	28.56	42.97	15	1.05549	0.687068	32.55	40.99	16	1.09041	0.516969	1.073
Q9UHL4	DPP7	sp|Q9UHL4|DPP2_HUMAN	Dipeptidyl peptidase 2 OS=Homo sapiens GN=DPP7 PE=1 SV=3	9.01	24.8	5	0.766185	0.128991	10.02	30.49	5	0.85702	0.293898	0.812
Q9UHQ9	CYB5R1	sp|Q9UHQ9|NB5R1_HUMAN	NADH-cytochrome b5 reductase 1 OS=Homo sapiens GN=CYB5R1 PE=1 SV=1	15.04	53.44	8	1.00739	0.973564	5.01	37.7	3	0.617416	0.0293624	0.812
Q9UHV9	PFDN2	sp|Q9UHV9|PFD2_HUMAN	Prefoldin subunit 2 OS=Homo sapiens GN=PFDN2 PE=1 SV=1	4.04	40.91	2	0.758068	0.261819	4.16	35.06	2	0.76993	0.682092	0.764
Q9UHY7	ENOPH1	sp|Q9UHY7|ENOPH_HUMAN	Enolase-phosphatase E1 OS=Homo sapiens GN=ENOPH1 PE=1 SV=1	6.2	36.78	3	0.844805	0.435351	7.84	33.72	4	0.822766	0.529871	0.834
Q9UI09	NDUFA12	sp|Q9UI09|NDUAC_HUMAN	NADH dehydrogenase [ubiquinone] 1 alpha subcomplex subunit 12 OS=Homo sapiens GN=NDUFA12 PE=1 SV=1	3.98	41.38	2	0.847652	0.345635	4.08	47.59	2	0.984263	0.959338	0.916
Q9UI12	ATP6V1H	sp|Q9UI12|VATH_HUMAN	V-type proton ATPase subunit H OS=Homo sapiens GN=ATP6V1H PE=1 SV=1	10.73	27.33	6	0.924814	0.750961	11.8	30.85	7	1.05058	0.884765	0.988
Q9UIJ7	AK3	sp|Q9UIJ7|KAD3_HUMAN	GTP:AMP phosphotransferase AK3, mitochondrial OS=Homo sapiens GN=AK3 PE=1 SV=4	11.36	54.63	5	1.11726	0.657749	8.17	51.1	5	0.844715	0.388392	0.981
Q9UIQ6	LNPEP	sp|Q9UIQ6|LCAP_HUMAN	Leucyl-cystinyl aminopeptidase OS=Homo sapiens GN=LNPEP PE=1 SV=3	6.98	16.39	4	0.988016	0.954386	8.25	15.02	6	0.996802	0.98654	0.992
Q9UJ70	NAGK	sp|Q9UJ70|NAGK_HUMAN	N-acetyl-D-glucosamine kinase OS=Homo sapiens GN=NAGK PE=1 SV=4	18.69	46.8	9	0.880627	0.400679	23.84	57.85	12	0.893972	0.587183	0.887
Q9UJU6	DBNL	sp|Q9UJU6|DBNL_HUMAN	Drebrin-like protein OS=Homo sapiens GN=DBNL PE=1 SV=1	9.54	45.58	5	1.00616	0.93931	11.13	39.07	6	1.10524	0.417879	1.056
Q9UJW0	DCTN4	sp|Q9UJW0|DCTN4_HUMAN	Dynactin subunit 4 OS=Homo sapiens GN=DCTN4 PE=1 SV=1	8	20.65	4	0.908795	0.396598	8.58	24.78	4	1.36448	0.607524	1.137
Q9UJZ1	STOML2	sp|Q9UJZ1|STML2_HUMAN	Stomatin-like protein 2, mitochondrial OS=Homo sapiens GN=STOML2 PE=1 SV=1	4.38	46.35	3	0.644319	0.135095	11.57	37.64	6	0.600127	0.10687	0.622
Q9UKG1	APPL1	sp|Q9UKG1|DP13A_HUMAN	DCC-interacting protein 13-alpha OS=Homo sapiens GN=APPL1 PE=1 SV=1	11.2	27.08	6	0.929873	0.429634	9.61	16.78	5	1.23411	0.775497	1.082
Q9UKK9	NUDT5	sp|Q9UKK9|NUDT5_HUMAN	ADP-sugar pyrophosphatase OS=Homo sapiens GN=NUDT5 PE=1 SV=1	6.39	32.88	4	0.782287	0.154758	7.66	39.27	4	0.822019	0.11704	0.802
Q9UKU7	ACAD8	sp|Q9UKU7|ACAD8_HUMAN	Isobutyryl-CoA dehydrogenase, mitochondrial OS=Homo sapiens GN=ACAD8 PE=1 SV=1	4.14	27.23	2	1.19023	0.783721	4.09	29.16	2	0.96483	0.936127	1.078
Q9UL25	RAB21	sp|Q9UL25|RAB21_HUMAN	Ras-related protein Rab-21 OS=Homo sapiens GN=RAB21 PE=1 SV=3	15.72	53.33	8	0.998591	0.991266	14.87	62.22	8	1.01461	0.923698	1.007
Q9UL46	PSME2	sp|Q9UL46|PSME2_HUMAN	Proteasome activator complex subunit 2 OS=Homo sapiens GN=PSME2 PE=1 SV=4	11.19	51.88	7	1.02399	0.943874	14.54	71.13	8	0.851541	0.189766	0.938
Q9ULA0	DNPEP	sp|Q9ULA0|DNPEP_HUMAN	Aspartyl aminopeptidase OS=Homo sapiens GN=DNPEP PE=1 SV=1	12.2	36.42	6	1.14635	0.746773	15.74	41.68	8	0.955272	0.836368	1.051
Q9ULC3	RAB23	sp|Q9ULC3|RAB23_HUMAN	Ras-related protein Rab-23 OS=Homo sapiens GN=RAB23 PE=1 SV=1	9.44	42.62	5	1.41237	0.478401	6.51	52.74	4	1.38501	0.567532	1.399
Q9ULC4	MCTS1	sp|Q9ULC4|MCTS1_HUMAN	Malignant T-cell-amplified sequence 1 OS=Homo sapiens GN=MCTS1 PE=1 SV=1	5.85	41.99	3	0.732781	0.144392	4.17	49.72	2	0.884322	0.229273	0.809
Q9ULV4	CORO1C	sp|Q9ULV4|COR1C_HUMAN	Coronin-1C OS=Homo sapiens GN=CORO1C PE=1 SV=1	31.11	38.4	17	1.28844	0.362765	26.19	35.65	13	1.25461	0.296426	1.272
Q9UMS0	NFU1	sp|Q9UMS0|NFU1_HUMAN	NFU1 iron-sulfur cluster scaffold homolog, mitochondrial OS=Homo sapiens GN=NFU1 PE=1 SV=2	3.41	24.02	2	1.43453	0.520746	4.9	24.8	3	2.3752	0.315532	1.905
Q9UMS6	SYNPO2	sp|Q9UMS6|SYNP2_HUMAN	Synaptopodin-2 OS=Homo sapiens GN=SYNPO2 PE=1 SV=2	2.94	18.57	2	1.10402	0.810867	4.02	12.81	2	0.928002	0.905022	1.016
Q9UMX5	NENF	sp|Q9UMX5|NENF_HUMAN	Neudesin OS=Homo sapiens GN=NENF PE=1 SV=1	4.09	34.3	2	1.67261	0.427313	4.72	33.72	3	1.67496	0.223401	1.674
Q9UMY4	SNX12	sp|Q9UMY4|SNX12_HUMAN	Sorting nexin-12 OS=Homo sapiens GN=SNX12 PE=1 SV=3	6.41	60.47	3	1.15851	0.493091	5.47	29.07	4	1.45783	0.399195	1.308
Q9UN36	NDRG2	sp|Q9UN36|NDRG2_HUMAN	Protein NDRG2 OS=Homo sapiens GN=NDRG2 PE=1 SV=2	7.85	29.11	4	1.05583	0.900328	8.05	36.93	4	0.970096	0.866896	1.013
Q9UNF0	PACSIN2	sp|Q9UNF0|PACN2_HUMAN	Protein kinase C and casein kinase substrate in neurons protein 2 OS=Homo sapiens GN=PACSIN2 PE=1 SV=2	11.1	35.6	6	1.59039	0.297662	13.1	29.84	7	1.82687	0.135594	1.709
Q9UNH7	SNX6	sp|Q9UNH7|SNX6_HUMAN	Sorting nexin-6 OS=Homo sapiens GN=SNX6 PE=1 SV=1	16.69	46.31	9	1.01324	0.913077	19.59	35.96	10	1.02411	0.899277	1.019
Q9UNM6	PSMD13	sp|Q9UNM6|PSD13_HUMAN	26S proteasome non-ATPase regulatory subunit 13 OS=Homo sapiens GN=PSMD13 PE=1 SV=2	12.43	41.49	7	0.756014	0.336594	19.53	41.49	10	0.756494	0.307243	0.756
Q9UNS2	COPS3	sp|Q9UNS2|CSN3_HUMAN	COP9 signalosome complex subunit 3 OS=Homo sapiens GN=COPS3 PE=1 SV=3	5.02	15.13	3	1.00662	0.950937	10.6	38.3	7	1.23165	0.489013	1.119
Q9UNZ2	NSFL1C	sp|Q9UNZ2|NSF1C_HUMAN	NSFL1 cofactor p47 OS=Homo sapiens GN=NSFL1C PE=1 SV=2	17	42.7	9	0.932919	0.834474	18.17	45.14	9	1.02729	0.930234	0.98
Q9UQ80	PA2G4	sp|Q9UQ80|PA2G4_HUMAN	Proliferation-associated protein 2G4 OS=Homo sapiens GN=PA2G4 PE=1 SV=3	17.41	48.73	9	0.92497	0.561222	17.24	39.09	9	0.852823	0.381258	0.889
Q9Y230	RUVBL2	sp|Q9Y230|RUVB2_HUMAN	RuvB-like 2 OS=Homo sapiens GN=RUVBL2 PE=1 SV=3	14.13	40.6	7	1.48657	0.482862	5.97	43.63	3	1.07644	0.935107	1.282
Q9Y262	EIF3L	sp|Q9Y262|EIF3L_HUMAN	Eukaryotic translation initiation factor 3 subunit L OS=Homo sapiens GN=EIF3L PE=1 SV=1	12.4	39.36	7	0.885743	0.541946	10.89	26.24	6	0.510941	0.294608	0.698
Q9Y263	PLAA	sp|Q9Y263|PLAP_HUMAN	Phospholipase A-2-activating protein OS=Homo sapiens GN=PLAA PE=1 SV=2	5.46	24.4	4	2.61061	0.490153	6.25	25.28	3	2.48033	0.305316	2.545
Q9Y265	RUVBL1	sp|Q9Y265|RUVB1_HUMAN	RuvB-like 1 OS=Homo sapiens GN=RUVBL1 PE=1 SV=1	8.21	18.64	4	1.40451	0.272119	6.01	24.12	3	1.72642	0.0888792	1.565
Q9Y266	NUDC	sp|Q9Y266|NUDC_HUMAN	Nuclear migration protein nudC OS=Homo sapiens GN=NUDC PE=1 SV=1	7.63	41.39	4	0.85271	0.237149	9.73	39.58	5	0.993864	0.95701	0.923
Q9Y277	VDAC3	sp|Q9Y277|VDAC3_HUMAN	Voltage-dependent anion-selective channel protein 3 OS=Homo sapiens GN=VDAC3 PE=1 SV=1	18.21	52.65	9	1.0328	0.776317	11.64	50.88	6	1.20684	0.191659	1.12
Q9Y279	VSIG4	sp|Q9Y279|VSIG4_HUMAN	V-set and immunoglobulin domain-containing protein 4 OS=Homo sapiens GN=VSIG4 PE=1 SV=1	7.9	36.59	5	0.488919	0.0026024	8.03	22.06	4	0.485001	0.00546401	0.487
Q9Y281	CFL2	sp|Q9Y281|COF2_HUMAN	Cofilin-2 OS=Homo sapiens GN=CFL2 PE=1 SV=1	16.68	72.29	9	1.42995	0.0569606	11.92	70.48	7	1.48884	0.0230674	1.459
Q9Y285	FARSA	sp|Q9Y285|SYFA_HUMAN	Phenylalanine--tRNA ligase alpha subunit OS=Homo sapiens GN=FARSA PE=1 SV=3	7.12	33.46	4	0.589307	0.241661	4.59	19.29	3	0.934621	0.899814	0.762
Q9Y2A7	NCKAP1	sp|Q9Y2A7|NCKP1_HUMAN	Nck-associated protein 1 OS=Homo sapiens GN=NCKAP1 PE=1 SV=1	5.06	17.64	3	1.22248	0.524735	4.95	20.39	3	1.02775	0.849899	1.125
Q9Y2B0	CNPY2	sp|Q9Y2B0|CNPY2_HUMAN	Protein canopy homolog 2 OS=Homo sapiens GN=CNPY2 PE=1 SV=1	10.83	58.79	6	1.07281	0.486374	5.52	65.38	4	1.04473	0.70106	1.059
Q9Y2D5	AKAP2	sp|Q9Y2D5|AKAP2_HUMAN	A-kinase anchor protein 2 OS=Homo sapiens GN=AKAP2 PE=1 SV=3	7.68	29.45	5	1.14911	0.657052	8.79	20.72	5	0.972529	0.939245	1.061
Q9Y2J2	EPB41L3	sp|Q9Y2J2|E41L3_HUMAN	Band 4.1-like protein 3 OS=Homo sapiens GN=EPB41L3 PE=1 SV=2	12.5	32.66	7	0.600115	0.309792	11.13	23.46	6	0.828029	0.70243	0.714
Q9Y2Q3	GSTK1	sp|Q9Y2Q3|GSTK1_HUMAN	Glutathione S-transferase kappa 1 OS=Homo sapiens GN=GSTK1 PE=1 SV=3	7.33	41.15	4	1.19317	0.847832	9.88	42.48	5	0.881369	0.922185	1.037
Q9Y2S2	CRYL1	sp|Q9Y2S2|CRYL1_HUMAN	Lambda-crystallin homolog OS=Homo sapiens GN=CRYL1 PE=1 SV=3	8.74	46.08	5	1.32722	0.0494881	5.05	35.74	3	1.3891	0.061843	1.358
Q9Y305	ACOT9	sp|Q9Y305|ACOT9_HUMAN	Acyl-coenzyme A thioesterase 9, mitochondrial OS=Homo sapiens GN=ACOT9 PE=1 SV=2	15.77	38.5	9	1.16022	0.134192	9.91	37.81	6	1.00671	0.980074	1.083
Q9Y333	LSM2	sp|Q9Y333|LSM2_HUMAN	U6 snRNA-associated Sm-like protein LSm2 OS=Homo sapiens GN=LSM2 PE=1 SV=1	3.79	61.05	2	1.21845	0.446147	6.63	55.79	4	0.668359	0.238253	0.943
Q9Y371	SH3GLB1	sp|Q9Y371|SHLB1_HUMAN	Endophilin-B1 OS=Homo sapiens GN=SH3GLB1 PE=1 SV=1	3.47	32.88	2	1.76658	0.258888	6.07	29.86	3	1.22342	0.529027	1.495
Q9Y376	CAB39	sp|Q9Y376|CAB39_HUMAN	Calcium-binding protein 39 OS=Homo sapiens GN=CAB39 PE=1 SV=1	4.17	46.04	2	1.56891	0.525925	4.08	25.81	2	0.649778	0.230876	1.109
Q9Y394	DHRS7	sp|Q9Y394|DHRS7_HUMAN	Dehydrogenase/reductase SDR family member 7 OS=Homo sapiens GN=DHRS7 PE=1 SV=1	8.37	36.28	4	1.08156	0.691582	8.35	30.97	4	1.43784	0.583254	1.26
Q9Y3A5	SBDS	sp|Q9Y3A5|SBDS_HUMAN	Ribosome maturation protein SBDS OS=Homo sapiens GN=SBDS PE=1 SV=4	7.04	31.6	5	0.961143	0.850421	12.15	42.8	7	0.848675	0.193362	0.905
Q9Y3B3	TMED7	sp|Q9Y3B3|TMED7_HUMAN	Transmembrane emp24 domain-containing protein 7 OS=Homo sapiens GN=TMED7 PE=1 SV=2	6	24.55	3	0.677634	0.0521439	5.08	29.02	3	0.730612	0.194987	0.704
Q9Y3B8	REXO2	sp|Q9Y3B8|ORN_HUMAN	Oligoribonuclease, mitochondrial OS=Homo sapiens GN=REXO2 PE=1 SV=3	5.32	43.46	3	1.06327	0.559802	6.09	37.55	3	1.09542	0.404983	1.079
Q9Y3D2	MSRB2	sp|Q9Y3D2|MSRB2_HUMAN	Methionine-R-sulfoxide reductase B2, mitochondrial OS=Homo sapiens GN=MSRB2 PE=1 SV=2	4	32.42	3	0.831033	0.321816	4	16.48	2	0.835206	0.32744	0.833
Q9Y3F4	STRAP	sp|Q9Y3F4|STRAP_HUMAN	Serine-threonine kinase receptor-associated protein OS=Homo sapiens GN=STRAP PE=1 SV=1	10.12	33.71	5	0.80708	0.842215	12.01	45.71	6	0.885691	0.25042	0.846
Q9Y3I0	RTCB	sp|Q9Y3I0|RTCB_HUMAN	tRNA-splicing ligase RtcB homolog OS=Homo sapiens GN=RTCB PE=1 SV=1	11.67	34.85	5	1.0902	0.876426	10.61	41.39	5	0.882837	0.418277	0.987
Q9Y3Z3	SAMHD1	sp|Q9Y3Z3|SAMH1_HUMAN	Deoxynucleoside triphosphate triphosphohydrolase SAMHD1 OS=Homo sapiens GN=SAMHD1 PE=1 SV=2	27.44	49.84	14	0.974855	0.643297	26.75	46.65	13	0.989184	0.914369	0.982
Q9Y490	TLN1	sp|Q9Y490|TLN1_HUMAN	Talin-1 OS=Homo sapiens GN=TLN1 PE=1 SV=3	172.37	54.82	88	0.881732	0.24821	178.39	53.56	88	0.841157	0.0174175	0.861
Q9Y4E8	USP15	sp|Q9Y4E8|UBP15_HUMAN	Ubiquitin carboxyl-terminal hydrolase 15 OS=Homo sapiens GN=USP15 PE=1 SV=3	2.96	22.94	2	1.77621	0.261744	2.58	22.12	2	0.0867205	0.391234	0.931
Q9Y4G6	TLN2	sp|Q9Y4G6|TLN2_HUMAN	Talin-2 OS=Homo sapiens GN=TLN2 PE=1 SV=4	88.99	38.87	44	0.932532	0.462848	76.51	35.17	38	0.991093	0.940407	0.962
Q9Y4L1	HYOU1	sp|Q9Y4L1|HYOU1_HUMAN	Hypoxia up-regulated protein 1 OS=Homo sapiens GN=HYOU1 PE=1 SV=1	16.84	37.04	8	1.00928	0.936904	19.98	32.63	11	0.958008	0.643677	0.984
Q9Y4W6	AFG3L2	sp|Q9Y4W6|AFG32_HUMAN	AFG3-like protein 2 OS=Homo sapiens GN=AFG3L2 PE=1 SV=2	7.04	30.24	6	1.19132	0.416039	6.07	26.1	3	2.07593	0.0153295	1.634
Q9Y4X5	ARIH1	sp|Q9Y4X5|ARI1_HUMAN	E3 ubiquitin-protein ligase ARIH1 OS=Homo sapiens GN=ARIH1 PE=1 SV=2	4	32.32	2	1.26077	0.352639	4.01	9.695	2	1.04943	0.868926	1.155
Q9Y512	SAMM50	sp|Q9Y512|SAM50_HUMAN	Sorting and assembly machinery component 50 homolog OS=Homo sapiens GN=SAMM50 PE=1 SV=3	5.84	21.96	4	1.05831	0.941129	7.57	33.26	4	0.939964	0.959204	0.999
Q9Y5K8	ATP6V1D	sp|Q9Y5K8|VATD_HUMAN	V-type proton ATPase subunit D OS=Homo sapiens GN=ATP6V1D PE=1 SV=1	4.89	31.17	3	1.02401	0.854539	4.61	41.3	3	1.05788	0.670509	1.041
Q9Y5M8	SRPRB	sp|Q9Y5M8|SRPRB_HUMAN	Signal recognition particle receptor subunit beta OS=Homo sapiens GN=SRPRB PE=1 SV=3	9.42	33.21	5	1.09483	0.727686	7.76	36.9	4	1.03968	0.905531	1.067
Q9Y5X3	SNX5	sp|Q9Y5X3|SNX5_HUMAN	Sorting nexin-5 OS=Homo sapiens GN=SNX5 PE=1 SV=1	16.73	48.27	8	1.22151	0.221756	15.6	47.77	8	1.25369	0.112102	1.238
Q9Y5Z4	HEBP2	sp|Q9Y5Z4|HEBP2_HUMAN	Heme-binding protein 2 OS=Homo sapiens GN=HEBP2 PE=1 SV=1	13.16	42.44	7	1.26193	0.39298	11.16	52.68	6	1.48333	0.204674	1.373
Q9Y600	CSAD	sp|Q9Y600|CSAD_HUMAN	Cysteine sulfinic acid decarboxylase OS=Homo sapiens GN=CSAD PE=1 SV=2	12.72	30.43	7	0.966937	0.929968	11.39	25.56	6	1.16587	0.660133	1.066
Q9Y624	F11R	sp|Q9Y624|JAM1_HUMAN	Junctional adhesion molecule A OS=Homo sapiens GN=F11R PE=1 SV=1	6.36	39.8	5	0.673129	0.584202	7.29	45.15	4	1.1043	0.816971	0.889
Q9Y639	NPTN	sp|Q9Y639|NPTN_HUMAN	Neuroplastin OS=Homo sapiens GN=NPTN PE=1 SV=2	3.79	19.6	2	1.10344	0.748001	8	14.32	4	1.13731	0.690147	1.12
Q9Y678	COPG1	sp|Q9Y678|COPG1_HUMAN	Coatomer subunit gamma-1 OS=Homo sapiens GN=COPG1 PE=1 SV=1	17.91	37.87	9	0.716834	0.0357824	20.76	35.93	11	1.0187	0.980623	0.868
Q9Y696	CLIC4	sp|Q9Y696|CLIC4_HUMAN	Chloride intracellular channel protein 4 OS=Homo sapiens GN=CLIC4 PE=1 SV=4	13.46	54.55	7	1.35884	0.0160282	16.11	67.59	8	1.21399	0.380932	1.286
Q9Y6C2	EMILIN1	sp|Q9Y6C2|EMIL1_HUMAN	EMILIN-1 OS=Homo sapiens GN=EMILIN1 PE=1 SV=2	8.99	21.75	5	1.33118	0.215746	11.94	26.87	6	1.11877	0.68894	1.225
Q9Y6C9	MTCH2	sp|Q9Y6C9|MTCH2_HUMAN	Mitochondrial carrier homolog 2 OS=Homo sapiens GN=MTCH2 PE=1 SV=1	13.42	53.8	7	0.671168	0.0670298	9.26	34.32	6	0.770612	0.228547	0.721
Q9Y6I3	EPN1	sp|Q9Y6I3|EPN1_HUMAN	Epsin-1 OS=Homo sapiens GN=EPN1 PE=1 SV=2	6.09	15.28	3	1.02546	0.847886	6.08	19.44	3	1.52407	0.175935	1.275
Q9Y6M9	NDUFB9	sp|Q9Y6M9|NDUB9_HUMAN	NADH dehydrogenase [ubiquinone] 1 beta subcomplex subunit 9 OS=Homo sapiens GN=NDUFB9 PE=1 SV=3	5.1	63.69	3	0.7506	0.070843	5.69	46.37	4	0.76604	0.123306	0.758
Q9Y6N5	SQRDL	sp|Q9Y6N5|SQRD_HUMAN	Sulfide:quinone oxidoreductase, mitochondrial OS=Homo sapiens GN=SQRDL PE=1 SV=1	11.22	40.22	6	0.790543	0.483213	8.58	34.89	4	0.918141	0.516188	0.854
