# Supplementary material for: Aberrant Epicardial Adipose Tissue Extracellular Matrix Remodeling in Patients with Severe Ischemic Cardiomyopathy: Insight from Comparative Quantitative Proteomics
Source: Sci Rep. 2017 Mar 3;7:43787. doi: 10.1038/srep43787 (PMC5335613; doi:10.1038/srep43787)
Supplement: Supplementary Dataset 3 [file srep43787-s3.xls]

## Sheet: Regulated Protein Summary
Uniprot	Gene	Accession	Name	Rep.01					Rep.02					Avarege	GO
				Total	%Cov	Peptides(95%)	ICM:Normal	Pvalue	Total	%Cov	Peptides(95%)	ICM:Normal	Pvalue		Biological Process	Molecular Fnction	Cellular component
P10916	MYL2	sp|P10916|MLRV_HUMAN	Myosin regulatory light chain 2, ventricular/cardiac muscle isoform OS=Homo sapiens GN=MYL2 PE=1 SV=3	22.35	89.76	10	4.0385	2.66373e-06	25.25	89.76	12	4.0119	9.83586e-07	4.025	cardiac muscle contraction [GO:0060048]; cardiac myofibril assembly [GO:0055003]; heart contraction [GO:0060047]; heart development [GO:0007507]; muscle cell fate specification [GO:0042694]; muscle fiber development [GO:0048747]; muscle filament sliding [GO:0030049]; negative regulation of cell growth [GO:0030308]; positive regulation of the force of heart contraction [GO:0098735]; post-embryonic…	actin monomer binding [GO:0003785]; calcium ion binding [GO:0005509]; myosin heavy chain binding [GO:0032036]; structural constituent of muscle [GO:0008307]	A band [GO:0031672]; cytoskeleton [GO:0005856]; cytosol [GO:0005829]; myofibril [GO:0030016]; myosin complex [GO:0016459]; sarcomere [GO:0030017]
P08590	MYL3	sp|P08590|MYL3_HUMAN	Myosin light chain 3 OS=Homo sapiens GN=MYL3 PE=1 SV=3	31.32	79.49	16	4.62354	3.00427e-05	33.52	79.49	17	3.43557	0.0135625	4.03	cardiac muscle contraction [GO:0060048]; muscle filament sliding [GO:0030049]; positive regulation of ATPase activity [GO:0032781]; regulation of striated muscle contraction [GO:0006942]; regulation of the force of heart contraction [GO:0002026]; skeletal muscle tissue development [GO:0007519]; ventricular cardiac muscle tissue morphogenesis [GO:0055010]	actin monomer binding [GO:0003785]; calcium ion binding [GO:0005509]; motor activity [GO:0003774]; myosin II heavy chain binding [GO:0032038]; structural constituent of muscle [GO:0008307]	A band [GO:0031672]; cytosol [GO:0005829]; I band [GO:0031674]; muscle myosin complex [GO:0005859]; sarcomere [GO:0030017]
P19429	TNNI3	sp|P19429|TNNI3_HUMAN	Troponin I, cardiac muscle OS=Homo sapiens GN=TNNI3 PE=1 SV=3	13.31	48.1	7	3.55767	2.2946e-05	14.52	60.95	7	3.80623	3.37158e-05	3.682	cardiac muscle contraction [GO:0060048]; cellular calcium ion homeostasis [GO:0006874]; heart contraction [GO:0060047]; heart development [GO:0007507]; muscle filament sliding [GO:0030049]; negative regulation of ATPase activity [GO:0032780]; regulation of smooth muscle contraction [GO:0006940]; regulation of systemic arterial blood pressure by ischemic conditions [GO:0001980]; skeletal muscle co…	actin binding [GO:0003779]; calcium channel inhibitor activity [GO:0019855]; calcium-dependent protein binding [GO:0048306]; metal ion binding [GO:0046872]; protein domain specific binding [GO:0019904]; protein kinase binding [GO:0019901]; troponin C binding [GO:0030172]; troponin T binding [GO:0031014]	cytosol [GO:0005829]; sarcomere [GO:0030017]; troponin complex [GO:0005861]
P06732	CKM	sp|P06732|KCRM_HUMAN	Creatine kinase M-type OS=Homo sapiens GN=CKM PE=1 SV=2	37.62	69.82	19	3.62092	7.83224e-07	36.84	69.82	18	3.25314	2.88803e-05	3.437	cellular nitrogen compound metabolic process [GO:0034641]; creatine metabolic process [GO:0006600]; phosphocreatine biosynthetic process [GO:0046314]; polyamine metabolic process [GO:0006595]; small molecule metabolic process [GO:0044281]	ATP binding [GO:0005524]; creatine kinase activity [GO:0004111]	cytosol [GO:0005829]
P13929	ENO3	sp|P13929|ENOB_HUMAN	Beta-enolase OS=Homo sapiens GN=ENO3 PE=1 SV=5	16.74	47.7	8	3.22138	0.0122905	16.9	44.01	9	2.89859	0.00935731	3.06	aging [GO:0007568]; canonical glycolysis [GO:0061621]; carbohydrate metabolic process [GO:0005975]; gluconeogenesis [GO:0006094]; glucose metabolic process [GO:0006006]; response to drug [GO:0042493]; skeletal muscle tissue regeneration [GO:0043403]; small molecule metabolic process [GO:0044281]	magnesium ion binding [GO:0000287]; phosphopyruvate hydratase activity [GO:0004634]	cytoplasm [GO:0005737]; cytosol [GO:0005829]; extracellular exosome [GO:0070062]; extracellular space [GO:0005615]; phosphopyruvate hydratase complex [GO:0000015]; plasma membrane [GO:0005886]
P02730	SLC4A1	sp|P02730|B3AT_HUMAN	Band 3 anion transport protein OS=Homo sapiens GN=SLC4A1 PE=1 SV=3	15.45	23.82	8	3.03281	0.000550348	14.71	23.6	8	3.04128	0.00779315	3.037	anion transport [GO:0006820]; bicarbonate transport [GO:0015701]; cellular ion homeostasis [GO:0006873]; chloride transmembrane transport [GO:1902476]; chloride transport [GO:0006821]; ion transport [GO:0006811]; small molecule metabolic process [GO:0044281]; transmembrane transport [GO:0055085]	anion:anion antiporter activity [GO:0015301]; anion transmembrane transporter activity [GO:0008509]; ankyrin binding [GO:0030506]; bicarbonate transmembrane transporter activity [GO:0015106]; chloride transmembrane transporter activity [GO:0015108]; inorganic anion exchanger activity [GO:0005452]; protein anchor [GO:0043495]; protein homodimerization activity [GO:0042803]	basolateral plasma membrane [GO:0016323]; blood microparticle [GO:0072562]; cortical cytoskeleton [GO:0030863]; extracellular exosome [GO:0070062]; integral component of membrane [GO:0016021]; integral component of plasma membrane [GO:0005887]; plasma membrane [GO:0005886]; Z disc [GO:0030018]
O75112	LDB3	sp|O75112|LDB3_HUMAN	LIM domain-binding protein 3 OS=Homo sapiens GN=LDB3 PE=1 SV=2	19.95	30.26	11	2.90493	2.36109e-06	18.69	33.98	11	3.02856	0.000846655	2.967	sarcomere organization [GO:0045214]	cytoskeletal protein binding [GO:0008092]; zinc ion binding [GO:0008270]	cytoskeleton [GO:0005856]; perinuclear region of cytoplasm [GO:0048471]; pseudopodium [GO:0031143]; Z disc [GO:0030018]
P69891	HBG1	sp|P69891|HBG1_HUMAN	Hemoglobin subunit gamma-1 OS=Homo sapiens GN=HBG1 PE=1 SV=2	12.41	67.35	6	3.06733	0.000268384	16.6	69.39	9	2.83304	0.000655686	2.95	blood coagulation [GO:0007596]	heme binding [GO:0020037]; iron ion binding [GO:0005506]; oxygen binding [GO:0019825]; oxygen transporter activity [GO:0005344]	cytosol [GO:0005829]; hemoglobin complex [GO:0005833]
P02144	MB	sp|P02144|MYG_HUMAN	Myoglobin OS=Homo sapiens GN=MB PE=1 SV=2	17.88	77.92	10	2.88053	0.0476747	17.17	77.92	9	3.00969	0.0208381	2.945	brown fat cell differentiation [GO:0050873]; enucleate erythrocyte differentiation [GO:0043353]; heart development [GO:0007507]; response to hormone [GO:0009725]; response to hydrogen peroxide [GO:0042542]; response to hypoxia [GO:0001666]; slow-twitch skeletal muscle fiber contraction [GO:0031444]	heme binding [GO:0020037]; metal ion binding [GO:0046872]; oxygen binding [GO:0019825]; oxygen transporter activity [GO:0005344]	extracellular exosome [GO:0070062]
P00918	CA2	sp|P00918|CAH2_HUMAN	Carbonic anhydrase 2 OS=Homo sapiens GN=CA2 PE=1 SV=2	15.4	57.69	8	3.00499	0.000276761	16.79	63.08	9	2.75928	1.61783e-06	2.882	angiotensin-activated signaling pathway [GO:0038166]; bicarbonate transport [GO:0015701]; cellular response to fluid shear stress [GO:0071498]; kidney development [GO:0001822]; morphogenesis of an epithelium [GO:0002009]; odontogenesis of dentin-containing tooth [GO:0042475]; one-carbon metabolic process [GO:0006730]; positive regulation of bone resorption [GO:0045780]; positive regulation of cel…	arylesterase activity [GO:0004064]; carbonate dehydratase activity [GO:0004089]; zinc ion binding [GO:0008270]	apical part of cell [GO:0045177]; axon [GO:0030424]; basolateral plasma membrane [GO:0016323]; cytoplasm [GO:0005737]; cytosol [GO:0005829]; extracellular exosome [GO:0070062]; extracellular space [GO:0005615]; microvillus [GO:0005902]; myelin sheath [GO:0043209]; plasma membrane [GO:0005886]
P15259	PGAM2	sp|P15259|PGAM2_HUMAN	Phosphoglycerate mutase 2 OS=Homo sapiens GN=PGAM2 PE=1 SV=3	22.96	62.06	11	2.67756	0.010396	22.83	62.06	11	2.79736	0.013506	2.737	canonical glycolysis [GO:0061621]; carbohydrate metabolic process [GO:0005975]; gluconeogenesis [GO:0006094]; glucose metabolic process [GO:0006006]; glycolytic process [GO:0006096]; Notch signaling pathway [GO:0007219]; regulation of pentose-phosphate shunt [GO:0043456]; response to mercury ion [GO:0046689]; small molecule metabolic process [GO:0044281]; spermatogenesis [GO:0007283]; striated mu…	2,3-bisphosphoglycerate-dependent phosphoglycerate mutase activity [GO:0046538]; bisphosphoglycerate 2-phosphatase activity [GO:0004083]; bisphosphoglycerate mutase activity [GO:0004082]; cofactor binding [GO:0048037]; phosphoglycerate mutase activity [GO:0004619]	cytosol [GO:0005829]; extracellular exosome [GO:0070062]; nucleus [GO:0005634]
P05413	FABP3	sp|P05413|FABPH_HUMAN	Fatty acid-binding protein, heart OS=Homo sapiens GN=FABP3 PE=1 SV=4	14.74	78.2	7	2.47927	0.0333227	13.5	81.95	7	2.93266	0.011548	2.706	cholesterol homeostasis [GO:0042632]; fatty acid metabolic process [GO:0006631]; long-chain fatty acid import [GO:0044539]; negative regulation of cell proliferation [GO:0008285]; phospholipid homeostasis [GO:0055091]; positive regulation of phospholipid biosynthetic process [GO:0071073]; regulation of fatty acid oxidation [GO:0046320]; response to drug [GO:0042493]; response to fatty acid [GO:00…	cytoskeletal protein binding [GO:0008092]; icosatetraenoic acid binding [GO:0050543]; long-chain fatty acid binding [GO:0036041]; long-chain fatty acid transporter activity [GO:0005324]; oleic acid binding [GO:0070538]	cytosol [GO:0005829]; extracellular exosome [GO:0070062]; extracellular space [GO:0005615]; sarcoplasm [GO:0016528]
P06727	APOA4	sp|P06727|APOA4_HUMAN	Apolipoprotein A-IV OS=Homo sapiens GN=APOA4 PE=1 SV=3	51.43	71.21	26	2.66839	4.90549e-05	49.25	75.25	24	2.6931	2.43237e-05	2.681	cellular protein metabolic process [GO:0044267]; cholesterol biosynthetic process [GO:0006695]; cholesterol efflux [GO:0033344]; cholesterol homeostasis [GO:0042632]; cholesterol metabolic process [GO:0008203]; chylomicron assembly [GO:0034378]; chylomicron remodeling [GO:0034371]; high-density lipoprotein particle assembly [GO:0034380]; high-density lipoprotein particle remodeling [GO:0034375]; …	antioxidant activity [GO:0016209]; cholesterol binding [GO:0015485]; cholesterol transporter activity [GO:0017127]; copper ion binding [GO:0005507]; lipid binding [GO:0008289]; lipid transporter activity [GO:0005319]; phosphatidylcholine binding [GO:0031210]; phosphatidylcholine-sterol O-acyltransferase activator activity [GO:0060228]; protein homodimerization activity [GO:0042803]	blood microparticle [GO:0072562]; chylomicron [GO:0042627]; cytosol [GO:0005829]; early endosome [GO:0005769]; endoplasmic reticulum lumen [GO:0005788]; extracellular exosome [GO:0070062]; extracellular region [GO:0005576]; extracellular space [GO:0005615]; high-density lipoprotein particle [GO:0034364]; very-low-density lipoprotein particle [GO:0034361]
P20774	OGN	sp|P20774|MIME_HUMAN	Mimecan OS=Homo sapiens GN=OGN PE=1 SV=1	24.8	48.32	13	2.58933	0.00674029	22.11	47.65	11	2.48196	0.000142576	2.536	axonogenesis [GO:0007409]; carbohydrate metabolic process [GO:0005975]; glycosaminoglycan metabolic process [GO:0030203]; keratan sulfate biosynthetic process [GO:0018146]; keratan sulfate catabolic process [GO:0042340]; keratan sulfate metabolic process [GO:0042339]; negative regulation of smooth muscle cell proliferation [GO:0048662]; small molecule metabolic process [GO:0044281]	heparin binding [GO:0008201]	extracellular exosome [GO:0070062]; extracellular region [GO:0005576]; extracellular space [GO:0005615]; extracellular vesicle [GO:1903561]; Golgi lumen [GO:0005796]; lysosomal lumen [GO:0043202]; proteinaceous extracellular matrix [GO:0005578]
P17540	CKMT2	sp|P17540|KCRS_HUMAN	Creatine kinase S-type, mitochondrial OS=Homo sapiens GN=CKMT2 PE=1 SV=2	35.37	57.76	17	2.40846	2.23036e-05	37.58	59.9	19	2.61183	6.9036e-08	2.51	cellular nitrogen compound metabolic process [GO:0034641]; creatine metabolic process [GO:0006600]; muscle contraction [GO:0006936]; polyamine metabolic process [GO:0006595]; small molecule metabolic process [GO:0044281]	ATP binding [GO:0005524]; creatine kinase activity [GO:0004111]	mitochondrial inner membrane [GO:0005743]; mitochondrion [GO:0005739]
P12235	SLC25A4	sp|P12235|ADT1_HUMAN	ADP/ATP translocase 1 OS=Homo sapiens GN=SLC25A4 PE=1 SV=4	28.95	46.98	14	2.47773	0.00150348	31.06	52.01	16	2.53339	0.00141639	2.506	adenine transport [GO:0015853]; apoptotic mitochondrial changes [GO:0008637]; energy reserve metabolic process [GO:0006112]; generation of precursor metabolites and energy [GO:0006091]; mitochondrial genome maintenance [GO:0000002]; negative regulation of necroptotic process [GO:0060546]; regulation of insulin secretion [GO:0050796]; small molecule metabolic process [GO:0044281]; translation [GO:…	adenine transmembrane transporter activity [GO:0015207]; structural constituent of ribosome [GO:0003735]	integral component of plasma membrane [GO:0005887]; mitochondrial inner membrane [GO:0005743]; mitochondrion [GO:0005739]; myelin sheath [GO:0043209]; nucleus [GO:0005634]
P00915	CA1	sp|P00915|CAH1_HUMAN	Carbonic anhydrase 1 OS=Homo sapiens GN=CA1 PE=1 SV=2	17.31	54.79	10	2.4966	0.0196087	18.03	57.85	9	2.50067	0.0255296	2.499	bicarbonate transport [GO:0015701]; one-carbon metabolic process [GO:0006730]; small molecule metabolic process [GO:0044281]	arylesterase activity [GO:0004064]; carbonate dehydratase activity [GO:0004089]; hydro-lyase activity [GO:0016836]; zinc ion binding [GO:0008270]	cytosol [GO:0005829]; extracellular exosome [GO:0070062]
P68871	HBB	sp|P68871|HBB_HUMAN	Hemoglobin subunit beta OS=Homo sapiens GN=HBB PE=1 SV=2	30	91.16	17	2.51011	0.0370278	28.58	91.16	16	2.3106	0.0361936	2.41	bicarbonate transport [GO:0015701]; blood coagulation [GO:0007596]; cellular oxidant detoxification [GO:0098869]; hydrogen peroxide catabolic process [GO:0042744]; nitric oxide transport [GO:0030185]; oxygen transport [GO:0015671]; platelet aggregation [GO:0070527]; positive regulation of cell death [GO:0010942]; positive regulation of nitric oxide biosynthetic process [GO:0045429]; protein heter…	heme binding [GO:0020037]; hemoglobin binding [GO:0030492]; iron ion binding [GO:0005506]; oxygen binding [GO:0019825]; oxygen transporter activity [GO:0005344]	blood microparticle [GO:0072562]; cytosol [GO:0005829]; endocytic vesicle lumen [GO:0071682]; extracellular exosome [GO:0070062]; extracellular region [GO:0005576]; haptoglobin-hemoglobin complex [GO:0031838]; hemoglobin complex [GO:0005833]
P12883	MYH7	sp|P12883|MYH7_HUMAN	Myosin-7 OS=Homo sapiens GN=MYH7 PE=1 SV=5	43.44	41.19	21	2.35911	2.94154e-06	47.69	34.88	23	2.45499	1.04497e-05	2.407	adult heart development [GO:0007512]; ATP metabolic process [GO:0046034]; cardiac muscle contraction [GO:0060048]; muscle contraction [GO:0006936]; muscle filament sliding [GO:0030049]; regulation of heart rate [GO:0002027]; regulation of slow-twitch skeletal muscle fiber contraction [GO:0031449]; regulation of the force of heart contraction [GO:0002026]; regulation of the force of skeletal muscl…	actin-dependent ATPase activity [GO:0030898]; ATPase activity [GO:0016887]; ATP binding [GO:0005524]; microfilament motor activity [GO:0000146]	muscle myosin complex [GO:0005859]; myosin complex [GO:0016459]; myosin filament [GO:0032982]; sarcomere [GO:0030017]; stress fiber [GO:0001725]; Z disc [GO:0030018]
P04114	APOB	sp|P04114|APOB_HUMAN	Apolipoprotein B-100 OS=Homo sapiens GN=APOB PE=1 SV=2	145.48	40.39	82	2.3682	2.59379e-20	141.97	36.01	76	2.39141	1.40325e-20	2.38	artery morphogenesis [GO:0048844]; blood coagulation [GO:0007596]; cellular response to prostaglandin stimulus [GO:0071379]; cellular response to tumor necrosis factor [GO:0071356]; cholesterol efflux [GO:0033344]; cholesterol homeostasis [GO:0042632]; cholesterol metabolic process [GO:0008203]; cholesterol transport [GO:0030301]; fertilization [GO:0009566]; in utero embryonic development [GO:000…	cholesterol transporter activity [GO:0017127]; heparin binding [GO:0008201]; lipase binding [GO:0035473]; low-density lipoprotein particle receptor binding [GO:0050750]; phospholipid binding [GO:0005543]	actin cytoskeleton [GO:0015629]; chylomicron [GO:0042627]; chylomicron remnant [GO:0034360]; clathrin-coated endocytic vesicle membrane [GO:0030669]; cytoplasm [GO:0005737]; cytosol [GO:0005829]; early endosome [GO:0005769]; endocytic vesicle lumen [GO:0071682]; endoplasmic reticulum lumen [GO:0005788]; endoplasmic reticulum membrane [GO:0005789]; endosome lumen [GO:0031904]; endosome membrane [G…
P12111	COL6A3	sp|P12111|CO6A3_HUMAN	Collagen alpha-3(VI) chain OS=Homo sapiens GN=COL6A3 PE=1 SV=5	101.27	39.19	53	2.39365	6.77693e-16	107.13	35.35	56	2.3189	3.60023e-15	2.356	axon guidance [GO:0007411]; cell adhesion [GO:0007155]; collagen catabolic process [GO:0030574]; extracellular matrix disassembly [GO:0022617]; extracellular matrix organization [GO:0030198]; muscle organ development [GO:0007517]	serine-type endopeptidase inhibitor activity [GO:0004867]	collagen type VI trimer [GO:0005589]; endoplasmic reticulum lumen [GO:0005788]; extracellular exosome [GO:0070062]; extracellular matrix [GO:0031012]; extracellular region [GO:0005576]; extracellular space [GO:0005615]; extracellular vesicle [GO:1903561]; proteinaceous extracellular matrix [GO:0005578]; sarcolemma [GO:0042383]
Q8WX93	PALLD	sp|Q8WX93|PALLD_HUMAN	Palladin OS=Homo sapiens GN=PALLD PE=1 SV=3	14.91	26.32	7	2.55094	0.00164116	11.31	24.15	6	2.1821	0.00196858	2.367	actin cytoskeleton organization [GO:0030036]; cytoskeleton organization [GO:0007010]; epithelial cell morphogenesis [GO:0003382]; keratinocyte development [GO:0003334]	muscle alpha-actinin binding [GO:0051371]	actin cytoskeleton [GO:0015629]; actin filament [GO:0005884]; cytoplasm [GO:0005737]; focal adhesion [GO:0005925]; lamellipodium [GO:0030027]; mitochondrion [GO:0005739]; nucleus [GO:0005634]; plasma membrane [GO:0005886]; ruffle [GO:0001726]; Z disc [GO:0030018]
P20160	AZU1	sp|P20160|CAP7_HUMAN	Azurocidin OS=Homo sapiens GN=AZU1 PE=1 SV=3	1.45	30.28	3	2.25841	0.0218942	5.34	25.9	3	2.38125	0.0203563	2.32	antimicrobial humoral response [GO:0019730]; calcium-mediated signaling using intracellular calcium source [GO:0035584]; cell chemotaxis [GO:0060326]; cellular extravasation [GO:0045123]; defense response to Gram-negative bacterium [GO:0050829]; defense response to virus [GO:0051607]; glial cell migration [GO:0008347]; induction of positive chemotaxis [GO:0050930]; inflammatory response [GO:00069…	heparan sulfate proteoglycan binding [GO:0043395]; heparin binding [GO:0008201]; peptidase activity [GO:0008233]; serine-type endopeptidase activity [GO:0004252]; toxic substance binding [GO:0015643]	azurophil granule [GO:0042582]; azurophil granule membrane [GO:0035577]; extracellular exosome [GO:0070062]; extracellular region [GO:0005576]; extracellular space [GO:0005615]; extrinsic component of membrane [GO:0019898]
P01008	SERPINC1	sp|P01008|ANT3_HUMAN	Antithrombin-III OS=Homo sapiens GN=SERPINC1 PE=1 SV=1	31.85	45.91	15	2.36504	0.000408366	28.25	48.92	13	2.27723	0.00130037	2.321	blood coagulation [GO:0007596]; negative regulation of endopeptidase activity [GO:0010951]; negative regulation of inflammatory response [GO:0050728]; regulation of blood coagulation, intrinsic pathway [GO:2000266]; response to nutrient [GO:0007584]	heparin binding [GO:0008201]; protease binding [GO:0002020]; serine-type endopeptidase inhibitor activity [GO:0004867]	blood microparticle [GO:0072562]; extracellular exosome [GO:0070062]; extracellular region [GO:0005576]; extracellular space [GO:0005615]; plasma membrane [GO:0005886]
P12109	COL6A1	sp|P12109|CO6A1_HUMAN	Collagen alpha-1(VI) chain OS=Homo sapiens GN=COL6A1 PE=1 SV=3	24.5	27.63	12	2.18336	0.0011459	27.97	31.03	15	2.42471	0.0128356	2.304	axon guidance [GO:0007411]; cell adhesion [GO:0007155]; cellular response to amino acid stimulus [GO:0071230]; collagen catabolic process [GO:0030574]; endodermal cell differentiation [GO:0035987]; extracellular matrix disassembly [GO:0022617]; extracellular matrix organization [GO:0030198]; osteoblast differentiation [GO:0001649]; protein heterotrimerization [GO:0070208]	platelet-derived growth factor binding [GO:0048407]	collagen type VI trimer [GO:0005589]; endoplasmic reticulum lumen [GO:0005788]; extracellular exosome [GO:0070062]; extracellular matrix [GO:0031012]; extracellular region [GO:0005576]; lysosomal membrane [GO:0005765]; membrane [GO:0016020]; protein complex [GO:0043234]; sarcolemma [GO:0042383]
P12110	COL6A2	sp|P12110|CO6A2_HUMAN	Collagen alpha-2(VI) chain OS=Homo sapiens GN=COL6A2 PE=1 SV=4	19.37	31.7	9	2.25097	0.0135603	22.51	34.25	11	2.27691	0.00315767	2.264	axon guidance [GO:0007411]; cell adhesion [GO:0007155]; collagen catabolic process [GO:0030574]; extracellular matrix disassembly [GO:0022617]; extracellular matrix organization [GO:0030198]; protein heterotrimerization [GO:0070208]; response to glucose [GO:0009749]	0	collagen trimer [GO:0005581]; endoplasmic reticulum lumen [GO:0005788]; extracellular exosome [GO:0070062]; extracellular matrix [GO:0031012]; extracellular region [GO:0005576]; extracellular space [GO:0005615]; extracellular vesicle [GO:1903561]; proteinaceous extracellular matrix [GO:0005578]; protein complex [GO:0043234]; sarcolemma [GO:0042383]
P17174	GOT1	sp|P17174|AATC_HUMAN	Aspartate aminotransferase, cytoplasmic OS=Homo sapiens GN=GOT1 PE=1 SV=3	26.46	69.25	13	2.25283	2.6515e-06	28.73	64.89	15	2.27656	2.2107e-07	2.265	2-oxoglutarate metabolic process [GO:0006103]; aspartate biosynthetic process [GO:0006532]; aspartate catabolic process [GO:0006533]; aspartate metabolic process [GO:0006531]; carbohydrate metabolic process [GO:0005975]; cellular amino acid biosynthetic process [GO:0008652]; cellular nitrogen compound metabolic process [GO:0034641]; cellular response to insulin stimulus [GO:0032869]; fatty acid h…	carboxylic acid binding [GO:0031406]; identical protein binding [GO:0042802]; L-aspartate:2-oxoglutarate aminotransferase activity [GO:0004069]; L-cysteine:2-oxoglutarate aminotransferase activity [GO:0047801]; L-phenylalanine:2-oxoglutarate aminotransferase activity [GO:0080130]; phosphatidylserine decarboxylase activity [GO:0004609]; pyridoxal phosphate binding [GO:0030170]	axon terminus [GO:0043679]; cytoplasm [GO:0005737]; cytosol [GO:0005829]; extracellular exosome [GO:0070062]; lysosome [GO:0005764]; nucleus [GO:0005634]
P43652	AFM	sp|P43652|AFAM_HUMAN	Afamin OS=Homo sapiens GN=AFM PE=1 SV=1	28.18	48.91	13	2.18052	0.00365145	28.73	43.74	14	2.13472	0.0182108	2.158	vitamin transport [GO:0051180]	vitamin E binding [GO:0008431]	blood microparticle [GO:0072562]; extracellular exosome [GO:0070062]; extracellular region [GO:0005576]; extracellular space [GO:0005615]
P04003	C4BPA	sp|P04003|C4BPA_HUMAN	C4b-binding protein alpha chain OS=Homo sapiens GN=C4BPA PE=1 SV=2	12.35	42.88	6	2.12154	0.0228292	12.39	42.21	6	2.19244	0.00387867	2.157	complement activation, classical pathway [GO:0006958]; innate immune response [GO:0045087]; negative regulation of complement activation, classical pathway [GO:0045959]; positive regulation of protein catabolic process [GO:0045732]; regulation of complement activation [GO:0030449]; regulation of opsonization [GO:1903027]	poly(A) RNA binding [GO:0044822]	blood microparticle [GO:0072562]; extracellular region [GO:0005576]; extracellular space [GO:0005615]; other organism cell [GO:0044216]; plasma membrane [GO:0005886]
P02743	APCS	sp|P02743|SAMP_HUMAN	Serum amyloid P-component OS=Homo sapiens GN=APCS PE=1 SV=2	18.81	36.77	9	2.1009	0.0186673	18.79	36.77	9	2.1285	0.0383986	2.115	acute-phase response [GO:0006953]; cellular protein metabolic process [GO:0044267]; chaperone-mediated protein complex assembly [GO:0051131]; innate immune response [GO:0045087]; negative regulation by host of viral exo-alpha-sialidase activity [GO:0044869]; negative regulation by host of viral glycoprotein metabolic process [GO:0044871]; negative regulation of acute inflammatory response [GO:000…	calcium ion binding [GO:0005509]; carbohydrate binding [GO:0030246]; complement component C1q binding [GO:0001849]; unfolded protein binding [GO:0051082]; virion binding [GO:0046790]	blood microparticle [GO:0072562]; extracellular exosome [GO:0070062]; extracellular region [GO:0005576]; extracellular space [GO:0005615]; nucleus [GO:0005634]
P05452	CLEC3B	sp|P05452|TETN_HUMAN	Tetranectin OS=Homo sapiens GN=CLEC3B PE=1 SV=3	14.39	46.53	7	2.12818	0.000393964	9.42	52.48	5	2.04562	0.00181786	2.087	bone mineralization [GO:0030282]; cellular response to organic substance [GO:0071310]; cellular response to transforming growth factor beta stimulus [GO:0071560]; ossification [GO:0001503]; positive regulation of plasminogen activation [GO:0010756]; skeletal system development [GO:0001501]	calcium ion binding [GO:0005509]; carbohydrate binding [GO:0030246]; heparin binding [GO:0008201]; kringle domain binding [GO:0036143]	cytoplasm [GO:0005737]; extracellular exosome [GO:0070062]; extracellular region [GO:0005576]; extracellular space [GO:0005615]; granular component [GO:0001652]
P21810	BGN	sp|P21810|PGS1_HUMAN	Biglycan OS=Homo sapiens GN=BGN PE=1 SV=2	15.85	43.21	8	2.15799	0.00287724	18.5	41.85	9	2.00367	0.00824264	2.081	blood vessel remodeling [GO:0001974]; carbohydrate metabolic process [GO:0005975]; chondroitin sulfate biosynthetic process [GO:0030206]; chondroitin sulfate catabolic process [GO:0030207]; chondroitin sulfate metabolic process [GO:0030204]; cytokine-mediated signaling pathway [GO:0019221]; dermatan sulfate biosynthetic process [GO:0030208]; extracellular matrix organization [GO:0030198]; glycosa…	extracellular matrix binding [GO:0050840]; extracellular matrix structural constituent [GO:0005201]; glycosaminoglycan binding [GO:0005539]; protein kinase inhibitor activity [GO:0004860]	cell surface [GO:0009986]; cytoplasm [GO:0005737]; extracellular exosome [GO:0070062]; extracellular region [GO:0005576]; Golgi lumen [GO:0005796]; lysosomal lumen [GO:0043202]; proteinaceous extracellular matrix [GO:0005578]; sarcolemma [GO:0042383]; transport vesicle [GO:0030133]
P21291	CSRP1	sp|P21291|CSRP1_HUMAN	Cysteine and glycine-rich protein 1 OS=Homo sapiens GN=CSRP1 PE=1 SV=3	18.91	64.77	11	1.84951	0.0474781	17.85	80.31	10	2.10863	0.00938521	1.979	platelet aggregation [GO:0070527]	poly(A) RNA binding [GO:0044822]; zinc ion binding [GO:0008270]	extracellular exosome [GO:0070062]; focal adhesion [GO:0005925]; nucleus [GO:0005634]
Q15661	TPSAB1	sp|Q15661|TRYB1_HUMAN	Tryptase alpha/beta-1 OS=Homo sapiens GN=TPSAB1 PE=1 SV=1	12.11	33.09	6	1.99173	0.00707974	14	33.09	7	1.93108	0.00199381	1.961	defense response [GO:0006952]; extracellular matrix disassembly [GO:0022617]; extracellular matrix organization [GO:0030198]	serine-type endopeptidase activity [GO:0004252]; serine-type peptidase activity [GO:0008236]	extracellular region [GO:0005576]; extracellular space [GO:0005615]
Q13509	TUBB3	sp|Q13509|TBB3_HUMAN	Tubulin beta-3 chain OS=Homo sapiens GN=TUBB3 PE=1 SV=2	45.84	60.44	25	1.95202	0.003238	46.56	59.56	24	1.91062	0.00516707	1.931	'de novo' posttranslational protein folding [GO:0051084]; axon guidance [GO:0007411]; cellular protein metabolic process [GO:0044267]; microtubule-based process [GO:0007017]; mitotic nuclear division [GO:0007067]; protein folding [GO:0006457]	GTPase activity [GO:0003924]; GTP binding [GO:0005525]; peptide binding [GO:0042277]; structural constituent of cytoskeleton [GO:0005200]	axon [GO:0030424]; cell periphery [GO:0071944]; cytoplasm [GO:0005737]; dendrite [GO:0030425]; extracellular exosome [GO:0070062]; microtubule [GO:0005874]; neuronal cell body [GO:0043025]; nucleus [GO:0005634]
Q96PD5	PGLYRP2	sp|Q96PD5|PGRP2_HUMAN	N-acetylmuramoyl-L-alanine amidase OS=Homo sapiens GN=PGLYRP2 PE=1 SV=1	15.3	31.77	8	1.91438	0.0216749	13.38	27.08	7	1.93956	0.0284491	1.927	defense response to Gram-positive bacterium [GO:0050830]; detection of bacterium [GO:0016045]; growth of symbiont in host [GO:0044117]; innate immune response [GO:0045087]; negative regulation of interferon-gamma production [GO:0032689]; negative regulation of natural killer cell differentiation involved in immune response [GO:0032827]; pattern recognition receptor signaling pathway [GO:0002221];…	N-acetylmuramoyl-L-alanine amidase activity [GO:0008745]; peptidoglycan binding [GO:0042834]; peptidoglycan receptor activity [GO:0016019]; zinc ion binding [GO:0008270]	extracellular exosome [GO:0070062]; intracellular [GO:0005622]; membrane [GO:0016020]
P29966	MARCKS	sp|P29966|MARCS_HUMAN	Myristoylated alanine-rich C-kinase substrate OS=Homo sapiens GN=MARCKS PE=1 SV=4	14.69	45.18	7	1.90783	0.0304492	13.48	44.58	7	1.93688	0.0285544	1.922	actin filament organization [GO:0007015]; activation of phospholipase D activity [GO:0031584]; brain development [GO:0007420]; cell-substrate adhesion [GO:0031589]; energy reserve metabolic process [GO:0006112]; intracellular protein transport [GO:0006886]; positive regulation of dendritic spine morphogenesis [GO:0061003]; positive regulation of glucose import in response to insulin stimulus [GO:…	actin filament binding [GO:0051015]; calmodulin binding [GO:0005516]; phosphatidylserine binding [GO:0001786]	actin cytoskeleton [GO:0015629]; axon terminus [GO:0043679]; bleb [GO:0032059]; cell cortex [GO:0005938]; centrosome [GO:0005813]; chromatoid body [GO:0033391]; cytosol [GO:0005829]; dendritic branch [GO:0044307]; dendritic spine [GO:0043197]; extracellular exosome [GO:0070062]; focal adhesion [GO:0005925]; germinal vesicle [GO:0042585]; growth cone [GO:0030426]; lysosome [GO:0005764]; microtubul…
O94875	SORBS2	sp|O94875|SRBS2_HUMAN	Sorbin and SH3 domain-containing protein 2 OS=Homo sapiens GN=SORBS2 PE=1 SV=3	19.6	30.09	10	1.91633	0.034061	22.5	25.82	11	1.91025	0.0360214	1.913	actin filament organization [GO:0007015]; cell adhesion [GO:0007155]; cell growth involved in cardiac muscle cell development [GO:0061049]; cell migration [GO:0016477]; Notch signaling pathway [GO:0007219]	cytoskeletal adaptor activity [GO:0008093]; metal ion binding [GO:0046872]; poly(A) RNA binding [GO:0044822]; structural constituent of cytoskeleton [GO:0005200]; structural constituent of muscle [GO:0008307]	actin cytoskeleton [GO:0015629]; apical plasma membrane [GO:0016324]; focal adhesion [GO:0005925]; lamellipodium [GO:0030027]; nucleus [GO:0005634]; perinuclear region of cytoplasm [GO:0048471]; Z disc [GO:0030018]
P09493	TPM1	sp|P09493|TPM1_HUMAN	Tropomyosin alpha-1 chain OS=Homo sapiens GN=TPM1 PE=1 SV=2	73.48	90.85	35	1.86827	0.0144722	74.02	91.9	36	1.95867	0.0115179	1.913	cardiac muscle contraction [GO:0060048]; cellular response to reactive oxygen species [GO:0034614]; cytoskeleton organization [GO:0007010]; in utero embryonic development [GO:0001701]; movement of cell or subcellular component [GO:0006928]; muscle contraction [GO:0006936]; muscle filament sliding [GO:0030049]; negative regulation of cell migration [GO:0030336]; negative regulation of vascular ass…	actin binding [GO:0003779]; cytoskeletal protein binding [GO:0008092]; structural constituent of cytoskeleton [GO:0005200]; structural constituent of muscle [GO:0008307]	bleb [GO:0032059]; cytoskeleton [GO:0005856]; cytosol [GO:0005829]; filamentous actin [GO:0031941]; muscle thin filament tropomyosin [GO:0005862]; ruffle membrane [GO:0032587]; sarcomere [GO:0030017]; stress fiber [GO:0001725]
P08670	VIM	sp|P08670|VIME_HUMAN	Vimentin OS=Homo sapiens GN=VIM PE=1 SV=4	102.18	85.62	52	1.89244	5.17193e-05	101.85	86.48	49	1.85356	1.15268e-05	1.873	apoptotic process [GO:0006915]; astrocyte development [GO:0014002]; Bergmann glial cell differentiation [GO:0060020]; cellular component disassembly involved in execution phase of apoptosis [GO:0006921]; intermediate filament organization [GO:0045109]; lens fiber cell development [GO:0070307]; movement of cell or subcellular component [GO:0006928]; muscle filament sliding [GO:0030049]; negative r…	double-stranded RNA binding [GO:0003725]; glycoprotein binding [GO:0001948]; identical protein binding [GO:0042802]; keratin filament binding [GO:1990254]; protein C-terminus binding [GO:0008022]; scaffold protein binding [GO:0097110]; structural constituent of cytoskeleton [GO:0005200]; structural constituent of eye lens [GO:0005212]	cell leading edge [GO:0031252]; cytoplasm [GO:0005737]; cytoskeleton [GO:0005856]; cytosol [GO:0005829]; extracellular exosome [GO:0070062]; focal adhesion [GO:0005925]; intermediate filament [GO:0005882]; intermediate filament cytoskeleton [GO:0045111]; neuron projection [GO:0043005]; peroxisome [GO:0005777]; plasma membrane [GO:0005886]
P08237	PFKM	sp|P08237|PFKAM_HUMAN	ATP-dependent 6-phosphofructokinase, muscle type OS=Homo sapiens GN=PFKM PE=1 SV=2	21.91	32.18	11	1.93973	0.0141663	21.97	30.9	12	1.77701	0.0168928	1.858	canonical glycolysis [GO:0061621]; carbohydrate metabolic process [GO:0005975]; fructose 6-phosphate metabolic process [GO:0006002]; glucose homeostasis [GO:0042593]; glucose metabolic process [GO:0006006]; glycogen catabolic process [GO:0005980]; glycolysis from storage polysaccharide through glucose-1-phosphate [GO:0093001]; glycolytic process [GO:0006096]; muscle cell cellular homeostasis [GO:…	6-phosphofructokinase activity [GO:0003872]; ATP binding [GO:0005524]; fructose binding [GO:0070061]; identical protein binding [GO:0042802]; kinase binding [GO:0019900]; metal ion binding [GO:0046872]; protein C-terminus binding [GO:0008022]	6-phosphofructokinase complex [GO:0005945]; apical plasma membrane [GO:0016324]; cytosol [GO:0005829]; extracellular exosome [GO:0070062]; sperm principal piece [GO:0097228]
P02765	AHSG	sp|P02765|FETUA_HUMAN	Alpha-2-HS-glycoprotein OS=Homo sapiens GN=AHSG PE=1 SV=1	17.91	34.33	8	1.82699	0.0226193	21.46	35.15	12	1.82262	0.0426626	1.825	acute-phase response [GO:0006953]; negative regulation of biomineral tissue development [GO:0070168]; negative regulation of bone mineralization [GO:0030502]; negative regulation of endopeptidase activity [GO:0010951]; negative regulation of insulin receptor signaling pathway [GO:0046627]; negative regulation of phosphorylation [GO:0042326]; ossification [GO:0001503]; pinocytosis [GO:0006907]; po…	cysteine-type endopeptidase inhibitor activity [GO:0004869]; endopeptidase inhibitor activity [GO:0004866]; kinase inhibitor activity [GO:0019210]	blood microparticle [GO:0072562]; extracellular exosome [GO:0070062]; extracellular matrix [GO:0031012]; extracellular region [GO:0005576]; extracellular space [GO:0005615]
P02751	FN1	sp|P02751|FINC_HUMAN	Fibronectin OS=Homo sapiens GN=FN1 PE=1 SV=4	50.47	24.85	25	1.8545	8.21219e-07	48.91	24.31	26	1.77532	5.92903e-06	1.815	acute-phase response [GO:0006953]; angiogenesis [GO:0001525]; blood coagulation [GO:0007596]; calcium-independent cell-matrix adhesion [GO:0007161]; cell adhesion [GO:0007155]; cell-substrate junction assembly [GO:0007044]; cellular response to BMP stimulus [GO:0071773]; cellular response to glucose stimulus [GO:0071333]; cellular response to interleukin-1 [GO:0071347]; cellular response to lipop…	collagen binding [GO:0005518]; heparin binding [GO:0008201]; integrin binding [GO:0005178]; mercury ion binding [GO:0045340]; peptidase activator activity [GO:0016504]; protease binding [GO:0002020]	apical plasma membrane [GO:0016324]; basal lamina [GO:0005605]; blood microparticle [GO:0072562]; endoplasmic reticulum-Golgi intermediate compartment [GO:0005793]; extracellular exosome [GO:0070062]; extracellular matrix [GO:0031012]; extracellular region [GO:0005576]; extracellular space [GO:0005615]; fibrinogen complex [GO:0005577]; platelet alpha granule lumen [GO:0031093]
P21980	TGM2	sp|P21980|TGM2_HUMAN	Protein-glutamine gamma-glutamyltransferase 2 OS=Homo sapiens GN=TGM2 PE=1 SV=2	34.93	36.54	17	1.87564	0.0313859	29.37	36.54	15	1.73195	0.043342	1.804	apoptotic cell clearance [GO:0043277]; branching involved in salivary gland morphogenesis [GO:0060445]; negative regulation of endoplasmic reticulum calcium ion concentration [GO:0032471]; peptide cross-linking [GO:0018149]; phospholipase C-activating G-protein coupled receptor signaling pathway [GO:0007200]; positive regulation of apoptotic process [GO:0043065]; positive regulation of cell adhes…	metal ion binding [GO:0046872]; protein-glutamine gamma-glutamyltransferase activity [GO:0003810]	cytosol [GO:0005829]; endoplasmic reticulum [GO:0005783]; extracellular exosome [GO:0070062]; focal adhesion [GO:0005925]; intrinsic component of plasma membrane [GO:0031226]; mitochondrion [GO:0005739]
P10909	CLU	sp|P10909|CLUS_HUMAN	Clusterin OS=Homo sapiens GN=CLU PE=1 SV=1	31.45	49	16	1.83468	0.000139155	27.01	44.54	13	1.76607	0.000151322	1.8	aging [GO:0007568]; blood coagulation [GO:0007596]; cell morphogenesis [GO:0000902]; cellular response to growth factor stimulus [GO:0071363]; central nervous system myelin maintenance [GO:0032286]; chaperone-mediated protein complex assembly [GO:0051131]; chaperone-mediated protein folding [GO:0061077]; complement activation [GO:0006956]; complement activation, classical pathway [GO:0006958]; en…	chaperone binding [GO:0051087]; misfolded protein binding [GO:0051787]; ubiquitin protein ligase binding [GO:0031625]	aggresome [GO:0016235]; apical dendrite [GO:0097440]; blood microparticle [GO:0072562]; cell surface [GO:0009986]; chromaffin granule [GO:0042583]; cytoplasm [GO:0005737]; cytosol [GO:0005829]; endoplasmic reticulum [GO:0005783]; extracellular exosome [GO:0070062]; extracellular matrix [GO:0031012]; extracellular region [GO:0005576]; extracellular space [GO:0005615]; Golgi apparatus [GO:0005794];…
P29622	SERPINA4	sp|P29622|KAIN_HUMAN	Kallistatin OS=Homo sapiens GN=SERPINA4 PE=1 SV=3	10.85	28.34	6	1.63666	0.0436564	10.35	26	5	1.98555	0.0161588	1.811	negative regulation of endopeptidase activity [GO:0010951]	serine-type endopeptidase inhibitor activity [GO:0004867]	extracellular exosome [GO:0070062]; extracellular space [GO:0005615]
P23142	FBLN1	sp|P23142|FBLN1_HUMAN	Fibulin-1 OS=Homo sapiens GN=FBLN1 PE=1 SV=4	26.83	36.98	13	1.78638	0.00543152	27.12	38.98	13	1.70555	0.0201841	1.746	blood coagulation, fibrin clot formation [GO:0072378]; embryo implantation [GO:0007566]; extracellular matrix organization [GO:0030198]; negative regulation of cell adhesion [GO:0007162]; negative regulation of cell motility [GO:2000146]; negative regulation of ERK1 and ERK2 cascade [GO:0070373]; negative regulation of protein phosphorylation [GO:0001933]; negative regulation of stem cell prolife…	calcium ion binding [GO:0005509]; extracellular matrix structural constituent [GO:0005201]; fibrinogen binding [GO:0070051]; fibronectin binding [GO:0001968]; identical protein binding [GO:0042802]; integrin binding [GO:0005178]; peptidase activator activity [GO:0016504]; protein complex binding [GO:0032403]; protein C-terminus binding [GO:0008022]	basement membrane [GO:0005604]; elastic fiber [GO:0071953]; extracellular exosome [GO:0070062]; extracellular region [GO:0005576]; extracellular space [GO:0005615]; proteinaceous extracellular matrix [GO:0005578]
P02787	TF	sp|P02787|TRFE_HUMAN	Serotransferrin OS=Homo sapiens GN=TF PE=1 SV=3	133.17	73.78	67	1.72995	4.83546e-05	132	72.64	67	1.74172	0.00181103	1.736	blood coagulation [GO:0007596]; cellular iron ion homeostasis [GO:0006879]; cellular response to iron ion [GO:0071281]; ferrous iron import into cell [GO:0097460]; iron ion homeostasis [GO:0055072]; platelet activation [GO:0030168]; platelet degranulation [GO:0002576]; positive regulation of receptor-mediated endocytosis [GO:0048260]; regulation of protein stability [GO:0031647]; retina homeostas…	ferric iron binding [GO:0008199]; ferric iron transmembrane transporter activity [GO:0015091]; ferrous iron binding [GO:0008198]; transferrin receptor binding [GO:1990459]	apical plasma membrane [GO:0016324]; basal part of cell [GO:0045178]; basal plasma membrane [GO:0009925]; blood microparticle [GO:0072562]; cell surface [GO:0009986]; coated pit [GO:0005905]; cytoplasmic membrane-bounded vesicle [GO:0016023]; early endosome [GO:0005769]; endocytic vesicle [GO:0030139]; endosome membrane [GO:0010008]; extracellular exosome [GO:0070062]; extracellular region [GO:00…
P07225	PROS1	sp|P07225|PROS_HUMAN	Vitamin K-dependent protein S OS=Homo sapiens GN=PROS1 PE=1 SV=1	5.01	23.52	2	1.65929	0.0124147	4.53	27.66	2	1.76588	0.0337502	1.713	blood coagulation [GO:0007596]; cellular protein metabolic process [GO:0044267]; fibrinolysis [GO:0042730]; innate immune response [GO:0045087]; leukocyte migration [GO:0050900]; negative regulation of endopeptidase activity [GO:0010951]; peptidyl-glutamic acid carboxylation [GO:0017187]; platelet activation [GO:0030168]; platelet degranulation [GO:0002576]; positive regulation of phagocytosis [G…	calcium ion binding [GO:0005509]; endopeptidase inhibitor activity [GO:0004866]	blood microparticle [GO:0072562]; endoplasmic reticulum membrane [GO:0005789]; extracellular exosome [GO:0070062]; extracellular region [GO:0005576]; extracellular space [GO:0005615]; Golgi lumen [GO:0005796]; Golgi membrane [GO:0000139]; plasma membrane [GO:0005886]; platelet alpha granule lumen [GO:0031093]; protein complex [GO:0043234]
Q99715	COL12A1	sp|Q99715|COCA1_HUMAN	Collagen alpha-1(XII) chain OS=Homo sapiens GN=COL12A1 PE=1 SV=2	6.72	20.08	5	1.69305	0.0254785	10.39	17.76	7	1.71552	0.0331977	1.704	cell adhesion [GO:0007155]; collagen catabolic process [GO:0030574]; collagen fibril organization [GO:0030199]; endodermal cell differentiation [GO:0035987]; extracellular matrix disassembly [GO:0022617]; extracellular matrix organization [GO:0030198]; skeletal system development [GO:0001501]	extracellular matrix structural constituent conferring tensile strength [GO:0030020]	collagen type XII trimer [GO:0005595]; endoplasmic reticulum lumen [GO:0005788]; extracellular exosome [GO:0070062]; extracellular matrix [GO:0031012]; extracellular region [GO:0005576]; extracellular space [GO:0005615]; extracellular vesicle [GO:1903561]
P60660	MYL6	sp|P60660|MYL6_HUMAN	Myosin light polypeptide 6 OS=Homo sapiens GN=MYL6 PE=1 SV=2	19.68	66.23	10	1.72782	0.0225422	20	70.2	10	1.66561	0.0327215	1.697	axon guidance [GO:0007411]; ephrin receptor signaling pathway [GO:0048013]; muscle contraction [GO:0006936]; muscle filament sliding [GO:0030049]; skeletal muscle tissue development [GO:0007519]; small GTPase mediated signal transduction [GO:0007264]	actin-dependent ATPase activity [GO:0030898]; calcium ion binding [GO:0005509]; motor activity [GO:0003774]; structural constituent of muscle [GO:0008307]	brush border [GO:0005903]; cytosol [GO:0005829]; extracellular exosome [GO:0070062]; membrane [GO:0016020]; myosin complex [GO:0016459]; unconventional myosin complex [GO:0016461]; vesicle [GO:0031982]
P35749	MYH11	sp|P35749|MYH11_HUMAN	Myosin-11 OS=Homo sapiens GN=MYH11 PE=1 SV=3	204.94	64.66	100	1.683	3.02124e-05	210.77	65.42	104	1.62644	1.68894e-05	1.655	axon guidance [GO:0007411]; cardiac muscle fiber development [GO:0048739]; elastic fiber assembly [GO:0048251]; ephrin receptor signaling pathway [GO:0048013]; mitophagy in response to mitochondrial depolarization [GO:0098779]; muscle contraction [GO:0006936]; skeletal muscle myosin thick filament assembly [GO:0030241]; small GTPase mediated signal transduction [GO:0007264]; smooth muscle contrac…	ATP binding [GO:0005524]; motor activity [GO:0003774]; structural constituent of muscle [GO:0008307]	cytosol [GO:0005829]; extracellular exosome [GO:0070062]; melanosome [GO:0042470]; muscle myosin complex [GO:0005859]; myosin filament [GO:0032982]
P51884	LUM	sp|P51884|LUM_HUMAN	Lumican OS=Homo sapiens GN=LUM PE=1 SV=2	30.78	44.08	17	1.68147	0.0038374	29.49	36.98	15	1.61276	0.00213163	1.647	carbohydrate metabolic process [GO:0005975]; cartilage development [GO:0051216]; collagen fibril organization [GO:0030199]; extracellular matrix organization [GO:0030198]; glycosaminoglycan metabolic process [GO:0030203]; keratan sulfate biosynthetic process [GO:0018146]; keratan sulfate catabolic process [GO:0042340]; keratan sulfate metabolic process [GO:0042339]; positive regulation of transcr…	collagen binding [GO:0005518]; extracellular matrix structural constituent [GO:0005201]	extracellular exosome [GO:0070062]; extracellular region [GO:0005576]; extracellular space [GO:0005615]; fibrillar collagen trimer [GO:0005583]; Golgi lumen [GO:0005796]; lysosomal lumen [GO:0043202]; proteinaceous extracellular matrix [GO:0005578]
P00568	AK1	sp|P00568|KAD1_HUMAN	Adenylate kinase isoenzyme 1 OS=Homo sapiens GN=AK1 PE=1 SV=3	21.85	75.26	12	1.68137	1.88899e-06	18.7	64.95	10	1.59781	5.79683e-05	1.64	ADP biosynthetic process [GO:0006172]; AMP metabolic process [GO:0046033]; ATP metabolic process [GO:0046034]; cell cycle arrest [GO:0007050]; nucleobase-containing small molecule interconversion [GO:0015949]; nucleobase-containing small molecule metabolic process [GO:0055086]; nucleoside diphosphate phosphorylation [GO:0006165]; nucleoside triphosphate biosynthetic process [GO:0009142]; small mo…	adenylate kinase activity [GO:0004017]; ATP binding [GO:0005524]; nucleoside diphosphate kinase activity [GO:0004550]	cytoplasm [GO:0005737]; cytosol [GO:0005829]; extracellular exosome [GO:0070062]; outer dense fiber [GO:0001520]; plasma membrane [GO:0005886]; sperm flagellum [GO:0036126]
Q15582	TGFBI	sp|Q15582|BGH3_HUMAN	Transforming growth factor-beta-induced protein ig-h3 OS=Homo sapiens GN=TGFBI PE=1 SV=1	29.81	38.36	16	1.66996	2.31288e-05	26.12	32.36	13	1.60847	0.00186894	1.639	angiogenesis [GO:0001525]; cell adhesion [GO:0007155]; cell proliferation [GO:0008283]; cellular protein metabolic process [GO:0044267]; chondrocyte differentiation [GO:0002062]; extracellular matrix organization [GO:0030198]; negative regulation of cell adhesion [GO:0007162]; response to stimulus [GO:0050896]; visual perception [GO:0007601]	collagen binding [GO:0005518]; extracellular matrix binding [GO:0050840]; integrin binding [GO:0005178]	basement membrane [GO:0005604]; extracellular exosome [GO:0070062]; extracellular region [GO:0005576]; extracellular space [GO:0005615]; plasma membrane [GO:0005886]; proteinaceous extracellular matrix [GO:0005578]; trans-Golgi network [GO:0005802]
P02749	APOH	sp|P02749|APOH_HUMAN	Beta-2-glycoprotein 1 OS=Homo sapiens GN=APOH PE=1 SV=3	31.28	63.77	15	1.58583	1.77743e-05	28.24	55.94	14	1.67662	2.98088e-06	1.631	aging [GO:0007568]; blood coagulation, intrinsic pathway [GO:0007597]; negative regulation of angiogenesis [GO:0016525]; negative regulation of blood coagulation [GO:0030195]; negative regulation of endothelial cell migration [GO:0010596]; negative regulation of endothelial cell proliferation [GO:0001937]; negative regulation of fibrinolysis [GO:0051918]; negative regulation of myeloid cell apopt…	glycoprotein binding [GO:0001948]; heparin binding [GO:0008201]; identical protein binding [GO:0042802]; lipid binding [GO:0008289]; lipoprotein lipase activator activity [GO:0060230]; phospholipid binding [GO:0005543]	cell surface [GO:0009986]; chylomicron [GO:0042627]; cytoplasm [GO:0005737]; extracellular exosome [GO:0070062]; extracellular space [GO:0005615]; high-density lipoprotein particle [GO:0034364]; plasma membrane [GO:0005886]; very-low-density lipoprotein particle [GO:0034361]
P06396	GSN	sp|P06396|GELS_HUMAN	Gelsolin OS=Homo sapiens GN=GSN PE=1 SV=1	48.42	53.96	25	1.53265	0.0196478	50.03	52.69	24	1.7385	0.0357417	1.636	actin filament capping [GO:0051693]; actin filament polymerization [GO:0030041]; actin filament reorganization [GO:0090527]; actin filament severing [GO:0051014]; actin nucleation [GO:0045010]; aging [GO:0007568]; amyloid fibril formation [GO:1990000]; apoptotic process [GO:0006915]; barbed-end actin filament capping [GO:0051016]; cellular component disassembly involved in execution phase of apop…	actin binding [GO:0003779]; calcium ion binding [GO:0005509]; myosin II binding [GO:0045159]; protein domain specific binding [GO:0019904]	actin cap [GO:0030478]; actin cytoskeleton [GO:0015629]; blood microparticle [GO:0072562]; cortical actin cytoskeleton [GO:0030864]; cytoplasm [GO:0005737]; cytosol [GO:0005829]; extracellular exosome [GO:0070062]; extracellular region [GO:0005576]; extracellular space [GO:0005615]; focal adhesion [GO:0005925]; lamellipodium [GO:0030027]; myelin sheath [GO:0043209]; perinuclear region of cytoplas…
P51888	PRELP	sp|P51888|PRELP_HUMAN	Prolargin OS=Homo sapiens GN=PRELP PE=1 SV=1	25.62	57.07	12	1.64235	0.0462196	27.5	57.85	13	1.56693	0.0122612	1.605	carbohydrate metabolic process [GO:0005975]; cell aging [GO:0007569]; glycosaminoglycan metabolic process [GO:0030203]; keratan sulfate biosynthetic process [GO:0018146]; keratan sulfate catabolic process [GO:0042340]; keratan sulfate metabolic process [GO:0042339]; skeletal system development [GO:0001501]; small molecule metabolic process [GO:0044281]	extracellular matrix structural constituent [GO:0005201]; heparin binding [GO:0008201]	extracellular exosome [GO:0070062]; extracellular region [GO:0005576]; extracellular space [GO:0005615]; extracellular vesicle [GO:1903561]; Golgi lumen [GO:0005796]; lysosomal lumen [GO:0043202]; proteinaceous extracellular matrix [GO:0005578]
P00505	GOT2	sp|P00505|AATM_HUMAN	Aspartate aminotransferase, mitochondrial OS=Homo sapiens GN=GOT2 PE=1 SV=3	23.01	65.12	11	1.62088	0.00410407	30.2	66.98	15	1.58011	0.00262904	1.6	2-oxoglutarate metabolic process [GO:0006103]; 4-hydroxyproline catabolic process [GO:0019470]; aspartate biosynthetic process [GO:0006532]; aspartate catabolic process [GO:0006533]; aspartate metabolic process [GO:0006531]; carbohydrate metabolic process [GO:0005975]; cellular amino acid biosynthetic process [GO:0008652]; cellular nitrogen compound metabolic process [GO:0034641]; fatty acid tran…	amino acid binding [GO:0016597]; identical protein binding [GO:0042802]; kynurenine-oxoglutarate transaminase activity [GO:0016212]; L-aspartate:2-oxoglutarate aminotransferase activity [GO:0004069]; L-phenylalanine:2-oxoglutarate aminotransferase activity [GO:0080130]; phospholipid binding [GO:0005543]; poly(A) RNA binding [GO:0044822]; pyridoxal phosphate binding [GO:0030170]	cell surface [GO:0009986]; extracellular exosome [GO:0070062]; mitochondrial inner membrane [GO:0005743]; mitochondrial matrix [GO:0005759]; mitochondrion [GO:0005739]; myelin sheath [GO:0043209]; perikaryon [GO:0043204]; plasma membrane [GO:0005886]; protein complex [GO:0043234]
P02768	ALB	sp|P02768|ALBU_HUMAN	Serum albumin OS=Homo sapiens GN=ALB PE=1 SV=2	187.79	95.57	105	1.59192	0.00890552	188.92	94.75	105	1.59655	0.00687382	1.594	bile acid and bile salt transport [GO:0015721]; bile acid metabolic process [GO:0008206]; blood coagulation [GO:0007596]; cellular oxidant detoxification [GO:0098869]; cellular response to starvation [GO:0009267]; hemolysis by symbiont of host erythrocytes [GO:0019836]; lipoprotein metabolic process [GO:0042157]; maintenance of mitochondrion location [GO:0051659]; negative regulation of apoptotic…	antioxidant activity [GO:0016209]; chaperone binding [GO:0051087]; copper ion binding [GO:0005507]; DNA binding [GO:0003677]; drug binding [GO:0008144]; fatty acid binding [GO:0005504]; pyridoxal phosphate binding [GO:0030170]; toxic substance binding [GO:0015643]; zinc ion binding [GO:0008270]	basement membrane [GO:0005604]; blood microparticle [GO:0072562]; endoplasmic reticulum [GO:0005783]; extracellular exosome [GO:0070062]; extracellular region [GO:0005576]; extracellular space [GO:0005615]; Golgi apparatus [GO:0005794]; myelin sheath [GO:0043209]; nucleus [GO:0005634]; platelet alpha granule lumen [GO:0031093]; protein complex [GO:0043234]
P02647	APOA1	sp|P02647|APOA1_HUMAN	Apolipoprotein A-I OS=Homo sapiens GN=APOA1 PE=1 SV=1	65.82	79.78	31	1.60315	0.00174156	68.59	88.39	34	1.57606	0.00103927	1.59	adrenal gland development [GO:0030325]; blood coagulation [GO:0007596]; blood vessel endothelial cell migration [GO:0043534]; cellular lipid metabolic process [GO:0044255]; cellular protein metabolic process [GO:0044267]; cholesterol biosynthetic process [GO:0006695]; cholesterol efflux [GO:0033344]; cholesterol homeostasis [GO:0042632]; cholesterol import [GO:0070508]; cholesterol metabolic proc…	apolipoprotein A-I receptor binding [GO:0034191]; apolipoprotein receptor binding [GO:0034190]; beta-amyloid binding [GO:0001540]; chemorepellent activity [GO:0045499]; cholesterol binding [GO:0015485]; cholesterol transporter activity [GO:0017127]; enzyme binding [GO:0019899]; high-density lipoprotein particle binding [GO:0008035]; high-density lipoprotein particle receptor binding [GO:0070653];…	blood microparticle [GO:0072562]; cell surface [GO:0009986]; chylomicron [GO:0042627]; cytoplasmic vesicle [GO:0031410]; cytosol [GO:0005829]; discoidal high-density lipoprotein particle [GO:0034365]; early endosome [GO:0005769]; endocytic vesicle [GO:0030139]; endocytic vesicle lumen [GO:0071682]; endoplasmic reticulum lumen [GO:0005788]; extracellular exosome [GO:0070062]; extracellular region …
P62805	HIST1H4A	sp|P62805|H4_HUMAN	Histone H4 OS=Homo sapiens GN=HIST1H4A PE=1 SV=2	15.44	54.37	9	1.57012	0.0181798	13.35	55.34	7	1.58349	0.0252672	1.577	cellular protein metabolic process [GO:0044267]; CENP-A containing nucleosome assembly [GO:0034080]; chromatin organization [GO:0006325]; chromatin silencing at rDNA [GO:0000183]; DNA methylation on cytosine [GO:0032776]; DNA repair [GO:0006281]; DNA replication-dependent nucleosome assembly [GO:0006335]; DNA replication-independent nucleosome assembly [GO:0006336]; double-strand break repair [GO…	DNA binding [GO:0003677]; histone binding [GO:0042393]; histone demethylase activity (H4-K20 specific) [GO:0035575]; poly(A) RNA binding [GO:0044822]; protein domain specific binding [GO:0019904]	extracellular exosome [GO:0070062]; extracellular region [GO:0005576]; membrane [GO:0016020]; nuclear chromosome [GO:0000228]; nuclear chromosome, telomeric region [GO:0000784]; nucleoplasm [GO:0005654]; nucleosome [GO:0000786]; nucleus [GO:0005634]; protein complex [GO:0043234]
P19823	ITIH2	sp|P19823|ITIH2_HUMAN	Inter-alpha-trypsin inhibitor heavy chain H2 OS=Homo sapiens GN=ITIH2 PE=1 SV=2	40.21	41.97	20	1.58898	0.000354698	40.44	47.89	20	1.55011	0.000544171	1.57	hyaluronan metabolic process [GO:0030212]; negative regulation of endopeptidase activity [GO:0010951]	endopeptidase inhibitor activity [GO:0004866]; serine-type endopeptidase inhibitor activity [GO:0004867]	blood microparticle [GO:0072562]; extracellular exosome [GO:0070062]; extracellular region [GO:0005576]
O75339	CILP	sp|O75339|CILP1_HUMAN	Cartilage intermediate layer protein 1 OS=Homo sapiens GN=CILP PE=1 SV=4	5.6	18.75	3	1.63144	0.0118497	7.37	20.19	4	1.50105	0.0118207	1.566	negative regulation of insulin-like growth factor receptor signaling pathway [GO:0043569]	0	extracellular exosome [GO:0070062]; extracellular matrix [GO:0031012]; extracellular space [GO:0005615]; proteinaceous extracellular matrix [GO:0005578]
P01023	A2M	sp|P01023|A2MG_HUMAN	Alpha-2-macroglobulin OS=Homo sapiens GN=A2M PE=1 SV=3	116.29	64.72	59	1.52391	2.0297e-05	101.16	60.72	51	1.58722	0.00028344	1.556	blood coagulation [GO:0007596]; blood coagulation, intrinsic pathway [GO:0007597]; extracellular matrix disassembly [GO:0022617]; extracellular matrix organization [GO:0030198]; negative regulation of complement activation, lectin pathway [GO:0001869]; negative regulation of endopeptidase activity [GO:0010951]; platelet activation [GO:0030168]; platelet degranulation [GO:0002576]; regulation of s…	calcium-dependent protein binding [GO:0048306]; enzyme binding [GO:0019899]; growth factor binding [GO:0019838]; interleukin-1 binding [GO:0019966]; interleukin-8 binding [GO:0019959]; protease binding [GO:0002020]; receptor binding [GO:0005102]; serine-type endopeptidase inhibitor activity [GO:0004867]; tumor necrosis factor binding [GO:0043120]	blood microparticle [GO:0072562]; cytosol [GO:0005829]; extracellular exosome [GO:0070062]; extracellular region [GO:0005576]; platelet alpha granule lumen [GO:0031093]
P05090	APOD	sp|P05090|APOD_HUMAN	Apolipoprotein D OS=Homo sapiens GN=APOD PE=1 SV=1	13.59	41.27	7	1.58879	0.0037088	16.19	41.27	8	1.51339	0.00436756	1.551	aging [GO:0007568]; angiogenesis [GO:0001525]; brain development [GO:0007420]; glucose metabolic process [GO:0006006]; lipid metabolic process [GO:0006629]; lipid transport [GO:0006869]; negative regulation of cytokine production involved in inflammatory response [GO:1900016]; negative regulation of focal adhesion assembly [GO:0051895]; negative regulation of lipoprotein lipid oxidation [GO:00605…	cholesterol binding [GO:0015485]; lipid transporter activity [GO:0005319]	cytosolic ribosome [GO:0022626]; dendrite [GO:0030425]; endoplasmic reticulum [GO:0005783]; extracellular exosome [GO:0070062]; extracellular region [GO:0005576]; extracellular space [GO:0005615]; neuronal cell body [GO:0043025]; perinuclear region of cytoplasm [GO:0048471]
P27816	MAP4	sp|P27816|MAP4_HUMAN	Microtubule-associated protein 4 OS=Homo sapiens GN=MAP4 PE=1 SV=3	52.36	40.97	24	1.6059	5.71837e-05	42.17	39.15	21	1.47282	0.0035583	1.539	cell division [GO:0051301]; establishment of spindle orientation [GO:0051294]; microtubule sliding [GO:0051012]; mitotic spindle organization [GO:0007052]; neuron projection development [GO:0031175]	microtubule binding [GO:0008017]; poly(A) RNA binding [GO:0044822]; structural molecule activity [GO:0005198]	cytoplasm [GO:0005737]; extracellular exosome [GO:0070062]; microtubule [GO:0005874]; microtubule associated complex [GO:0005875]; microtubule cytoskeleton [GO:0015630]; mitotic spindle [GO:0072686]; neuronal postsynaptic density [GO:0097481]; neuron projection [GO:0043005]; plasma membrane [GO:0005886]
Q9UBT2	UBA2	sp|Q9UBT2|SAE2_HUMAN	SUMO-activating enzyme subunit 2 OS=Homo sapiens GN=UBA2 PE=1 SV=2	8.69	25.94	4	1.5193	0.0318294	6.87	29.53	4	1.53006	0.0347277	1.525	cellular protein metabolic process [GO:0044267]; positive regulation of catalytic activity [GO:0043085]; post-translational protein modification [GO:0043687]; protein sumoylation [GO:0016925]	ATP binding [GO:0005524]; enzyme activator activity [GO:0008047]; metal ion binding [GO:0046872]; protein heterodimerization activity [GO:0046982]; SUMO activating enzyme activity [GO:0019948]	cytosol [GO:0005829]; nucleoplasm [GO:0005654]; SUMO activating enzyme complex [GO:0031510]
P35573	AGL	sp|P35573|GDE_HUMAN	Glycogen debranching enzyme OS=Homo sapiens GN=AGL PE=1 SV=3	10.69	24.93	6	1.44046	0.0093711	9.41	20.3	5	1.61509	0.00330838	1.528	carbohydrate metabolic process [GO:0005975]; glucose metabolic process [GO:0006006]; glycogen biosynthetic process [GO:0005978]; glycogen catabolic process [GO:0005980]; response to glucocorticoid [GO:0051384]; response to nutrient [GO:0007584]; small molecule metabolic process [GO:0044281]	4-alpha-glucanotransferase activity [GO:0004134]; amylo-alpha-1,6-glucosidase activity [GO:0004135]; glycogen debranching enzyme activity [GO:0004133]; polysaccharide binding [GO:0030247]	cytoplasm [GO:0005737]; cytosol [GO:0005829]; inclusion body [GO:0016234]; isoamylase complex [GO:0043033]; nucleus [GO:0005634]; sarcoplasmic reticulum [GO:0016529]
P12277	CKB	sp|P12277|KCRB_HUMAN	Creatine kinase B-type OS=Homo sapiens GN=CKB PE=1 SV=1	35.33	67.98	18	1.5892	0.000392087	32.43	59.06	17	1.46235	0.00139317	1.526	cellular chloride ion homeostasis [GO:0030644]; cellular nitrogen compound metabolic process [GO:0034641]; creatine metabolic process [GO:0006600]; polyamine metabolic process [GO:0006595]; small molecule metabolic process [GO:0044281]; substantia nigra development [GO:0021762]	ATP binding [GO:0005524]; creatine kinase activity [GO:0004111]; ubiquitin protein ligase binding [GO:0031625]	cytoplasm [GO:0005737]; cytosol [GO:0005829]; extracellular exosome [GO:0070062]; extracellular space [GO:0005615]; mitochondrion [GO:0005739]; myelin sheath [GO:0043209]
P00747	PLG	sp|P00747|PLMN_HUMAN	Plasminogen OS=Homo sapiens GN=PLG PE=1 SV=2	56.18	62.22	26	1.54137	0.00191613	53.96	60.37	26	1.48304	0.0340471	1.512	blood coagulation [GO:0007596]; cellular protein metabolic process [GO:0044267]; extracellular matrix disassembly [GO:0022617]; extracellular matrix organization [GO:0030198]; fibrinolysis [GO:0042730]; negative regulation of cell-cell adhesion mediated by cadherin [GO:2000048]; negative regulation of cell proliferation [GO:0008285]; negative regulation of cell-substrate adhesion [GO:0010812]; ne…	apolipoprotein binding [GO:0034185]; protein domain specific binding [GO:0019904]; receptor binding [GO:0005102]; serine-type endopeptidase activity [GO:0004252]; serine-type peptidase activity [GO:0008236]	blood microparticle [GO:0072562]; cell surface [GO:0009986]; extracellular exosome [GO:0070062]; extracellular region [GO:0005576]; extracellular space [GO:0005615]; extrinsic component of external side of plasma membrane [GO:0031232]; plasma membrane [GO:0005886]; platelet alpha granule lumen [GO:0031093]
Q14195	DPYSL3	sp|Q14195|DPYL3_HUMAN	Dihydropyrimidinase-related protein 3 OS=Homo sapiens GN=DPYSL3 PE=1 SV=1	35.34	56.14	18	1.50836	0.00757818	31.96	52.28	15	1.49413	0.00136066	1.501	actin crosslink formation [GO:0051764]; actin filament bundle assembly [GO:0051017]; axon guidance [GO:0007411]; cellular response to cytokine stimulus [GO:0071345]; negative regulation of cell migration [GO:0030336]; negative regulation of neuron projection development [GO:0010977]; positive regulation of filopodium assembly [GO:0051491]; positive regulation of neuron projection development [GO:…	chondroitin sulfate binding [GO:0035374]; hydrolase activity, acting on carbon-nitrogen (but not peptide) bonds [GO:0016810]; SH3 domain binding [GO:0017124]	cell body [GO:0044297]; cytosol [GO:0005829]; exocytic vesicle [GO:0070382]; extracellular space [GO:0005615]; filamentous actin [GO:0031941]; growth cone [GO:0030426]; lamellipodium [GO:0030027]
Q15149	PLEC	sp|Q15149|PLEC_HUMAN	Plectin OS=Homo sapiens GN=PLEC PE=1 SV=3	49.2	32.49	32	1.50089	0.019873	57.8	32.43	36	1.50176	0.00091375	1.501	apoptotic process [GO:0006915]; cell junction assembly [GO:0034329]; cellular component disassembly involved in execution phase of apoptosis [GO:0006921]; extracellular matrix organization [GO:0030198]; hemidesmosome assembly [GO:0031581]; programmed cell death [GO:0012501]	ankyrin binding [GO:0030506]; poly(A) RNA binding [GO:0044822]; structural constituent of muscle [GO:0008307]	brush border [GO:0005903]; costamere [GO:0043034]; cytoplasm [GO:0005737]; cytosol [GO:0005829]; extracellular exosome [GO:0070062]; focal adhesion [GO:0005925]; hemidesmosome [GO:0030056]; intermediate filament cytoskeleton [GO:0045111]; plasma membrane [GO:0005886]; sarcolemma [GO:0042383]; sarcoplasm [GO:0016528]
Q05682	CALD1	sp|Q05682|CALD1_HUMAN	Caldesmon OS=Homo sapiens GN=CALD1 PE=1 SV=3	64.96	58.64	32	1.44885	0.0376286	53.58	50.69	24	1.53854	0.000938768	1.494	movement of cell or subcellular component [GO:0006928]; muscle contraction [GO:0006936]	actin binding [GO:0003779]; calmodulin binding [GO:0005516]; tropomyosin binding [GO:0005523]	actin cap [GO:0030478]; actin cytoskeleton [GO:0015629]; cytoskeleton [GO:0005856]; cytosol [GO:0005829]; myofibril [GO:0030016]; plasma membrane [GO:0005886]
P04196	HRG	sp|P04196|HRG_HUMAN	Histidine-rich glycoprotein OS=Homo sapiens GN=HRG PE=1 SV=1	18.57	31.62	9	1.47989	0.0296574	18.08	35.05	9	1.5075	0.031043	1.494	angiogenesis [GO:0001525]; blood coagulation [GO:0007596]; chemotaxis [GO:0006935]; defense response to fungus [GO:0050832]; fibrinolysis [GO:0042730]; heme transport [GO:0015886]; negative regulation of angiogenesis [GO:0016525]; negative regulation of blood vessel endothelial cell migration [GO:0043537]; negative regulation of cell adhesion [GO:0007162]; negative regulation of cell adhesion med…	cysteine-type endopeptidase inhibitor activity [GO:0004869]; heme binding [GO:0020037]; heparan sulfate proteoglycan binding [GO:0043395]; heparin binding [GO:0008201]; immunoglobulin binding [GO:0019865]; metal ion binding [GO:0046872]; receptor binding [GO:0005102]; serine-type endopeptidase inhibitor activity [GO:0004867]; zinc ion binding [GO:0008270]	blood microparticle [GO:0072562]; endolysosome [GO:0036019]; extracellular exosome [GO:0070062]; extracellular region [GO:0005576]; plasma membrane [GO:0005886]; platelet alpha granule lumen [GO:0031093]
P48735	IDH2	sp|P48735|IDHP_HUMAN	Isocitrate dehydrogenase [NADP], mitochondrial OS=Homo sapiens GN=IDH2 PE=1 SV=2	35.18	64.6	16	1.53979	0.00337106	38.16	60.62	18	1.43373	0.0258544	1.487	2-oxoglutarate metabolic process [GO:0006103]; carbohydrate metabolic process [GO:0005975]; cellular metabolic process [GO:0044237]; glyoxylate cycle [GO:0006097]; isocitrate metabolic process [GO:0006102]; small molecule metabolic process [GO:0044281]; tricarboxylic acid cycle [GO:0006099]	isocitrate dehydrogenase (NADP+) activity [GO:0004450]; magnesium ion binding [GO:0000287]; NAD binding [GO:0051287]	cytosol [GO:0005829]; extracellular exosome [GO:0070062]; mitochondrial inner membrane [GO:0005743]; mitochondrial matrix [GO:0005759]; mitochondrion [GO:0005739]; peroxisome [GO:0005777]
P78417	GSTO1	sp|P78417|GSTO1_HUMAN	Glutathione S-transferase omega-1 OS=Homo sapiens GN=GSTO1 PE=1 SV=2	13.88	66.8	8	1.50911	0.00787326	13.87	58.92	7	1.42011	0.000325544	1.465	cellular oxidant detoxification [GO:0098869]; cellular response to arsenic-containing substance [GO:0071243]; glutathione derivative biosynthetic process [GO:1901687]; glutathione metabolic process [GO:0006749]; L-ascorbic acid biosynthetic process [GO:0019853]; L-ascorbic acid metabolic process [GO:0019852]; methylation [GO:0032259]; negative regulation of ryanodine-sensitive calcium-release cha…	glutathione dehydrogenase (ascorbate) activity [GO:0045174]; glutathione transferase activity [GO:0004364]; methylarsonate reductase activity [GO:0050610]; oxidoreductase activity [GO:0016491]	axon [GO:0030424]; basement membrane [GO:0005604]; cell body [GO:0044297]; cytoplasm [GO:0005737]; cytosol [GO:0005829]; extracellular exosome [GO:0070062]; myelin sheath [GO:0043209]; nuclear membrane [GO:0031965]
P80723	BASP1	sp|P80723|BASP1_HUMAN	Brain acid soluble protein 1 OS=Homo sapiens GN=BASP1 PE=1 SV=2	14.31	71.81	7	1.48981	0.00133444	10.04	50.66	5	1.4272	0.0213864	1.459	diaphragm development [GO:0060539]; glomerular visceral epithelial cell differentiation [GO:0072112]; gonad development [GO:0008406]; mesenchymal to epithelial transition [GO:0060231]; metanephric mesenchyme development [GO:0072075]; negative regulation of transcription, DNA-templated [GO:0045892]; positive regulation of heart growth [GO:0060421]; positive regulation of metanephric ureteric bud d…	protein domain specific binding [GO:0019904]; transcription corepressor activity [GO:0003714]; transcription regulatory region DNA binding [GO:0044212]	cell junction [GO:0030054]; cytoplasm [GO:0005737]; cytoskeleton [GO:0005856]; extracellular exosome [GO:0070062]; growth cone [GO:0030426]; nuclear speck [GO:0016607]; nucleus [GO:0005634]; plasma membrane [GO:0005886]; vesicle [GO:0031982]
P00450	CP	sp|P00450|CERU_HUMAN	Ceruloplasmin OS=Homo sapiens GN=CP PE=1 SV=1	80.66	45.35	40	1.44245	0.00243113	76.01	44.23	37	1.45159	0.000162203	1.447	aging [GO:0007568]; cellular iron ion homeostasis [GO:0006879]; copper ion transport [GO:0006825]; liver development [GO:0001889]; lung development [GO:0030324]; response to copper ion [GO:0046688]; response to nutrient [GO:0007584]; transmembrane transport [GO:0055085]	chaperone binding [GO:0051087]; copper ion binding [GO:0005507]; ferroxidase activity [GO:0004322]	anchored component of plasma membrane [GO:0046658]; blood microparticle [GO:0072562]; extracellular exosome [GO:0070062]; extracellular region [GO:0005576]; extracellular space [GO:0005615]; lysosomal membrane [GO:0005765]
P02545	LMNA	sp|P02545|LMNA_HUMAN	Prelamin-A/C OS=Homo sapiens GN=LMNA PE=1 SV=1	56.21	62.65	27	1.44648	2.37495e-05	54.7	58.13	28	1.43558	4.51215e-06	1.441	apoptotic process [GO:0006915]; cellular component disassembly involved in execution phase of apoptosis [GO:0006921]; cellular protein metabolic process [GO:0044267]; cellular response to hypoxia [GO:0071456]; endoplasmic reticulum unfolded protein response [GO:0030968]; establishment or maintenance of microtubule cytoskeleton polarity [GO:0030951]; IRE1-mediated unfolded protein response [GO:003…	structural molecule activity [GO:0005198]	cytoplasm [GO:0005737]; cytosol [GO:0005829]; intermediate filament [GO:0005882]; lamin filament [GO:0005638]; nuclear envelope [GO:0005635]; nuclear lamina [GO:0005652]; nuclear matrix [GO:0016363]; nuclear membrane [GO:0031965]; nuclear speck [GO:0016607]; nucleoplasm [GO:0005654]; nucleus [GO:0005634]; perinuclear region of cytoplasm [GO:0048471]
P19827	ITIH1	sp|P19827|ITIH1_HUMAN	Inter-alpha-trypsin inhibitor heavy chain H1 OS=Homo sapiens GN=ITIH1 PE=1 SV=3	23.8	25.91	12	1.42599	0.000599567	26.59	34.91	14	1.45405	0.00265407	1.44	hyaluronan metabolic process [GO:0030212]	calcium ion binding [GO:0005509]; serine-type endopeptidase inhibitor activity [GO:0004867]	blood microparticle [GO:0072562]; extracellular exosome [GO:0070062]; extracellular region [GO:0005576]
P27338	MAOB	sp|P27338|AOFB_HUMAN	Amine oxidase [flavin-containing] B OS=Homo sapiens GN=MAOB PE=1 SV=3	26.96	45.19	13	1.55093	0.000292171	25.85	45.38	13	1.34356	0.0150874	1.447	dopamine catabolic process [GO:0042420]; hydrogen peroxide biosynthetic process [GO:0050665]; negative regulation of serotonin secretion [GO:0014063]; positive regulation of dopamine metabolic process [GO:0045964]; response to aluminum ion [GO:0010044]; response to corticosterone [GO:0051412]; response to drug [GO:0042493]; response to ethanol [GO:0045471]; response to lipopolysaccharide [GO:0032…	electron carrier activity [GO:0009055]; flavin adenine dinucleotide binding [GO:0050660]; primary amine oxidase activity [GO:0008131]	extracellular exosome [GO:0070062]; integral component of membrane [GO:0016021]; mitochondrial envelope [GO:0005740]; mitochondrial inner membrane [GO:0005743]; mitochondrial outer membrane [GO:0005741]; mitochondrion [GO:0005739]
Q08431	MFGE8	sp|Q08431|MFGM_HUMAN	Lactadherin OS=Homo sapiens GN=MFGE8 PE=1 SV=2	19.85	55.56	10	1.42976	0.00192651	19.24	41.34	10	1.43504	0.000138854	1.432	angiogenesis [GO:0001525]; cell adhesion [GO:0007155]; cellular protein metabolic process [GO:0044267]; phagocytosis, engulfment [GO:0006911]; phagocytosis, recognition [GO:0006910]; positive regulation of apoptotic cell clearance [GO:2000427]; positive regulation of cell proliferation [GO:0008284]; response to estrogen [GO:0043627]; single fertilization [GO:0007338]; viral process [GO:0016032]	phosphatidylethanolamine binding [GO:0008429]; phosphatidylserine binding [GO:0001786]	external side of plasma membrane [GO:0009897]; extracellular exosome [GO:0070062]; extracellular region [GO:0005576]; extracellular space [GO:0005615]; extracellular vesicle [GO:1903561]; extrinsic component of plasma membrane [GO:0019897]; membrane [GO:0016020]
Q09666	AHNAK	sp|Q09666|AHNK_HUMAN	Neuroblast differentiation-associated protein AHNAK OS=Homo sapiens GN=AHNAK PE=1 SV=2	420.09	74.58	209	1.44186	2.01594e-14	417.05	74.09	209	1.40161	6.42605e-13	1.422	protein oligomerization [GO:0051259]; regulation of RNA splicing [GO:0043484]; regulation of voltage-gated calcium channel activity [GO:1901385]	poly(A) RNA binding [GO:0044822]; S100 protein binding [GO:0044548]; structural molecule activity conferring elasticity [GO:0097493]	actin cytoskeleton [GO:0015629]; cell-cell contact zone [GO:0044291]; costamere [GO:0043034]; cytoplasm [GO:0005737]; cytosol [GO:0005829]; extracellular exosome [GO:0070062]; focal adhesion [GO:0005925]; lysosomal membrane [GO:0005765]; membrane [GO:0016020]; nucleus [GO:0005634]; plasma membrane [GO:0005886]; sarcolemma [GO:0042383]; T-tubule [GO:0030315]; vesicle [GO:0031982]
P35580	MYH10	sp|P35580|MYH10_HUMAN	Myosin-10 OS=Homo sapiens GN=MYH10 PE=1 SV=3	112.32	55.01	55	1.40302	1.46541e-05	120.2	55.01	60	1.43156	0.00122072	1.417	actin filament-based movement [GO:0030048]; actomyosin structure organization [GO:0031032]; adult heart development [GO:0007512]; aorta development [GO:0035904]; axon guidance [GO:0007411]; cardiac myofibril assembly [GO:0055003]; cardiac septum development [GO:0003279]; cell adhesion [GO:0007155]; cell proliferation [GO:0008283]; cerebellar Purkinje cell layer development [GO:0021680]; coronary …	actin binding [GO:0003779]; actin-dependent ATPase activity [GO:0030898]; actin filament binding [GO:0051015]; ADP binding [GO:0043531]; ATP binding [GO:0005524]; microfilament motor activity [GO:0000146]	actin cytoskeleton [GO:0015629]; actomyosin [GO:0042641]; axon [GO:0030424]; brush border [GO:0005903]; cell cortex [GO:0005938]; cleavage furrow [GO:0032154]; cytoplasm [GO:0005737]; cytosol [GO:0005829]; dendritic spine [GO:0043197]; extracellular exosome [GO:0070062]; growth cone [GO:0030426]; lamellipodium [GO:0030027]; midbody [GO:0030496]; mitochondrion [GO:0005739]; myosin complex [GO:0016…
P00734	F2	sp|P00734|THRB_HUMAN	Prothrombin OS=Homo sapiens GN=F2 PE=1 SV=2	47.9	53.54	25	1.42783	0.00136943	47.6	53.22	25	1.36838	0.00255079	1.398	acute-phase response [GO:0006953]; blood coagulation [GO:0007596]; blood coagulation, intrinsic pathway [GO:0007597]; cell surface receptor signaling pathway [GO:0007166]; cellular protein metabolic process [GO:0044267]; cellular response to mechanical stimulus [GO:0071260]; cytosolic calcium ion homeostasis [GO:0051480]; fibrinolysis [GO:0042730]; leukocyte migration [GO:0050900]; multicellular …	calcium ion binding [GO:0005509]; growth factor activity [GO:0008083]; receptor binding [GO:0005102]; serine-type endopeptidase activity [GO:0004252]; thrombospondin receptor activity [GO:0070053]	blood microparticle [GO:0072562]; cytosol [GO:0005829]; endoplasmic reticulum lumen [GO:0005788]; extracellular exosome [GO:0070062]; extracellular matrix [GO:0031012]; extracellular region [GO:0005576]; extracellular space [GO:0005615]; Golgi lumen [GO:0005796]; plasma membrane [GO:0005886]
P04075	ALDOA	sp|P04075|ALDOA_HUMAN	Fructose-bisphosphate aldolase A OS=Homo sapiens GN=ALDOA PE=1 SV=2	51.73	84.07	27	1.38943	9.45912e-05	46.72	84.89	24	1.39353	0.00014198	1.391	actin filament organization [GO:0007015]; ATP biosynthetic process [GO:0006754]; blood coagulation [GO:0007596]; canonical glycolysis [GO:0061621]; carbohydrate metabolic process [GO:0005975]; fructose 1,6-bisphosphate metabolic process [GO:0030388]; fructose metabolic process [GO:0006000]; gluconeogenesis [GO:0006094]; glucose metabolic process [GO:0006006]; glycolytic process [GO:0006096]; musc…	actin binding [GO:0003779]; cytoskeletal protein binding [GO:0008092]; fructose binding [GO:0070061]; fructose-bisphosphate aldolase activity [GO:0004332]; identical protein binding [GO:0042802]; poly(A) RNA binding [GO:0044822]; tubulin binding [GO:0015631]	actin cytoskeleton [GO:0015629]; cytosol [GO:0005829]; extracellular exosome [GO:0070062]; extracellular region [GO:0005576]; extracellular space [GO:0005615]; I band [GO:0031674]; M band [GO:0031430]; membrane [GO:0016020]; nucleus [GO:0005634]; platelet alpha granule lumen [GO:0031093]
P02790	HPX	sp|P02790|HEMO_HUMAN	Hemopexin OS=Homo sapiens GN=HPX PE=1 SV=2	62.76	74.89	32	1.39855	0.0130858	55.5	70.35	30	1.35763	0.0307302	1.378	cellular iron ion homeostasis [GO:0006879]; heme metabolic process [GO:0042168]; heme transport [GO:0015886]; hemoglobin metabolic process [GO:0020027]; positive regulation of humoral immune response mediated by circulating immunoglobulin [GO:0002925]; positive regulation of immunoglobulin production [GO:0002639]; positive regulation of interferon-gamma-mediated signaling pathway [GO:0060335]; po…	heme transporter activity [GO:0015232]; metal ion binding [GO:0046872]	blood microparticle [GO:0072562]; endocytic vesicle lumen [GO:0071682]; extracellular exosome [GO:0070062]; extracellular region [GO:0005576]; extracellular space [GO:0005615]
Q13976	PRKG1	sp|Q13976|KGP1_HUMAN	cGMP-dependent protein kinase 1 OS=Homo sapiens GN=PRKG1 PE=1 SV=3	16.35	29.21	9	1.45993	0.00664392	12.05	31.74	6	1.28371	0.0473648	1.372	actin cytoskeleton organization [GO:0030036]; blood coagulation [GO:0007596]; cGMP-mediated signaling [GO:0019934]; dendrite development [GO:0016358]; forebrain development [GO:0030900]; mitophagy in response to mitochondrial depolarization [GO:0098779]; negative regulation of platelet aggregation [GO:0090331]; neuron migration [GO:0001764]; protein phosphorylation [GO:0006468]; regulation of GTP…	ATP binding [GO:0005524]; calcium channel regulator activity [GO:0005246]; cGMP binding [GO:0030553]; cGMP-dependent protein kinase activity [GO:0004692]	cytoplasm [GO:0005737]; cytosol [GO:0005829]; Golgi apparatus [GO:0005794]; plasma membrane [GO:0005886]
Q99798	ACO2	sp|Q99798|ACON_HUMAN	Aconitate hydratase, mitochondrial OS=Homo sapiens GN=ACO2 PE=1 SV=2	65.29	56.15	32	1.32443	0.0181166	68.96	58.59	36	1.35849	0.00469074	1.341	cellular metabolic process [GO:0044237]; citrate metabolic process [GO:0006101]; generation of precursor metabolites and energy [GO:0006091]; isocitrate metabolic process [GO:0006102]; small molecule metabolic process [GO:0044281]; tricarboxylic acid cycle [GO:0006099]	3 iron, 4 sulfur cluster binding [GO:0051538]; 4 iron, 4 sulfur cluster binding [GO:0051539]; aconitate hydratase activity [GO:0003994]; iron ion binding [GO:0005506]	mitochondrial matrix [GO:0005759]; mitochondrion [GO:0005739]; myelin sheath [GO:0043209]; nucleus [GO:0005634]
P16615	ATP2A2	sp|P16615|AT2A2_HUMAN	Sarcoplasmic/endoplasmic reticulum calcium ATPase 2 OS=Homo sapiens GN=ATP2A2 PE=1 SV=1	48.31	40.5	24	1.33895	0.0121705	46.72	35.12	22	1.34287	0.017048	1.341	blood coagulation [GO:0007596]; calcium ion import into sarcoplasmic reticulum [GO:1990036]; calcium ion transmembrane transport [GO:0070588]; calcium ion transport from cytosol to endoplasmic reticulum [GO:1903515]; cell adhesion [GO:0007155]; cellular calcium ion homeostasis [GO:0006874]; cellular response to oxidative stress [GO:0034599]; endoplasmic reticulum calcium ion homeostasis [GO:00324…	ATP binding [GO:0005524]; calcium ion binding [GO:0005509]; calcium-transporting ATPase activity [GO:0005388]; calcium-transporting ATPase activity involved in regulation of cardiac muscle cell membrane potential [GO:0086039]; enzyme binding [GO:0019899]; protein C-terminus binding [GO:0008022]; S100 protein binding [GO:0044548]	calcium ion-transporting ATPase complex [GO:0090534]; endoplasmic reticulum [GO:0005783]; endoplasmic reticulum membrane [GO:0005789]; extrinsic component of cytoplasmic side of plasma membrane [GO:0031234]; integral component of plasma membrane [GO:0005887]; longitudinal sarcoplasmic reticulum [GO:0014801]; membrane [GO:0016020]; perinuclear region of cytoplasm [GO:0048471]; platelet dense tubul…
P08603	CFH	sp|P08603|CFAH_HUMAN	Complement factor H OS=Homo sapiens GN=CFH PE=1 SV=4	108.34	63.04	54	1.32424	0.00262888	105.42	60.52	52	1.29577	0.0200415	1.31	complement activation [GO:0006956]; complement activation, alternative pathway [GO:0006957]; innate immune response [GO:0045087]; regulation of complement activation [GO:0030449]	heparan sulfate proteoglycan binding [GO:0043395]; heparin binding [GO:0008201]	blood microparticle [GO:0072562]; extracellular exosome [GO:0070062]; extracellular region [GO:0005576]; extracellular space [GO:0005615]
P02675	FGB	sp|P02675|FIBB_HUMAN	Fibrinogen beta chain OS=Homo sapiens GN=FGB PE=1 SV=2	61.19	79.43	32	1.2983	0.0317089	65.58	73.73	37	1.26581	0.0360486	1.282	adaptive immune response [GO:0002250]; blood coagulation [GO:0007596]; blood coagulation, fibrin clot formation [GO:0072378]; cell-matrix adhesion [GO:0007160]; cellular protein complex assembly [GO:0043623]; cellular response to interleukin-1 [GO:0071347]; cellular response to leptin stimulus [GO:0044320]; extracellular matrix organization [GO:0030198]; fibrinolysis [GO:0042730]; induction of ba…	chaperone binding [GO:0051087]; structural molecule activity [GO:0005198]	blood microparticle [GO:0072562]; cell cortex [GO:0005938]; cell surface [GO:0009986]; external side of plasma membrane [GO:0009897]; extracellular exosome [GO:0070062]; extracellular region [GO:0005576]; extracellular space [GO:0005615]; extracellular vesicle [GO:1903561]; fibrinogen complex [GO:0005577]; plasma membrane [GO:0005886]; platelet alpha granule [GO:0031091]; platelet alpha granule l…
O00159	MYO1C	sp|O00159|MYO1C_HUMAN	Unconventional myosin-Ic OS=Homo sapiens GN=MYO1C PE=1 SV=4	67.65	57.48	33	0.820279	0.00412967	68.7	51.36	34	0.800567	0.0158466	0.81	Fc-gamma receptor signaling pathway involved in phagocytosis [GO:0038096]; innate immune response [GO:0045087]; membrane organization [GO:0061024]; mRNA transport [GO:0051028]; positive regulation of cell migration [GO:0030335]; positive regulation of cell migration by vascular endothelial growth factor signaling pathway [GO:0038089]; positive regulation of protein targeting to membrane [GO:00903…	actin-dependent ATPase activity [GO:0030898]; ATP binding [GO:0005524]; motor activity [GO:0003774]; Ral GTPase binding [GO:0017160]; receptor binding [GO:0005102]	basal plasma membrane [GO:0009925]; brush border [GO:0005903]; cytoplasm [GO:0005737]; cytoplasmic membrane-bounded vesicle [GO:0016023]; cytosol [GO:0005829]; extracellular exosome [GO:0070062]; filamentous actin [GO:0031941]; lateral plasma membrane [GO:0016328]; membrane [GO:0016020]; membrane raft [GO:0045121]; microvillus [GO:0005902]; myosin I complex [GO:0045160]; nuclear pore [GO:0005643]…
Q99832	CCT7	sp|Q99832|TCPH_HUMAN	T-complex protein 1 subunit eta OS=Homo sapiens GN=CCT7 PE=1 SV=2	22.22	36.83	11	0.770383	0.0214559	23.98	37.94	12	0.826271	0.0335205	0.798	'de novo' posttranslational protein folding [GO:0051084]; binding of sperm to zona pellucida [GO:0007339]; cellular protein metabolic process [GO:0044267]; positive regulation of protein localization to nucleus [GO:1900182]; positive regulation of telomere maintenance via telomerase [GO:0032212]; protein folding [GO:0006457]; protein stabilization [GO:0050821]; regulation of establishment of prot…	ATP binding [GO:0005524]; unfolded protein binding [GO:0051082]	cell body [GO:0044297]; chaperonin-containing T-complex [GO:0005832]; cytoplasm [GO:0005737]; cytosol [GO:0005829]; extracellular exosome [GO:0070062]; microtubule [GO:0005874]; mitochondrion [GO:0005739]; zona pellucida receptor complex [GO:0002199]
P11047	LAMC1	sp|P11047|LAMC1_HUMAN	Laminin subunit gamma-1 OS=Homo sapiens GN=LAMC1 PE=1 SV=3	68.06	39.96	33	0.782096	0.00690995	69.6	39.84	34	0.802472	0.00942998	0.792	axon guidance [GO:0007411]; cell adhesion [GO:0007155]; cell migration [GO:0016477]; endoderm development [GO:0007492]; extracellular matrix disassembly [GO:0022617]; extracellular matrix organization [GO:0030198]; hemidesmosome assembly [GO:0031581]; positive regulation of epithelial cell proliferation [GO:0050679]; protein complex assembly [GO:0006461]; substrate adhesion-dependent cell spreadi…	extracellular matrix structural constituent [GO:0005201]; glycosphingolipid binding [GO:0043208]	basement membrane [GO:0005604]; extracellular exosome [GO:0070062]; extracellular matrix [GO:0031012]; extracellular region [GO:0005576]; extracellular space [GO:0005615]; laminin-10 complex [GO:0043259]; laminin-11 complex [GO:0043260]; laminin-1 complex [GO:0005606]
P29401	TKT	sp|P29401|TKT_HUMAN	Transketolase OS=Homo sapiens GN=TKT PE=1 SV=3	42.53	48.96	21	0.794459	0.0204177	43.3	47.83	22	0.782539	0.00349249	0.788	carbohydrate metabolic process [GO:0005975]; energy reserve metabolic process [GO:0006112]; glyceraldehyde-3-phosphate biosynthetic process [GO:0046166]; pentose-phosphate shunt [GO:0006098]; pentose-phosphate shunt, non-oxidative branch [GO:0009052]; regulation of growth [GO:0040008]; small molecule metabolic process [GO:0044281]; xylulose biosynthetic process [GO:0005999]	cofactor binding [GO:0048037]; metal ion binding [GO:0046872]; protein homodimerization activity [GO:0042803]; transketolase activity [GO:0004802]	cytosol [GO:0005829]; extracellular exosome [GO:0070062]; myelin sheath [GO:0043209]; nucleoplasm [GO:0005654]; nucleus [GO:0005634]; peroxisome [GO:0005777]; vesicle [GO:0031982]
Q14204	DYNC1H1	sp|Q14204|DYHC1_HUMAN	Cytoplasmic dynein 1 heavy chain 1 OS=Homo sapiens GN=DYNC1H1 PE=1 SV=5	127.88	40.55	77	0.770075	4.75877e-05	141.68	40.06	79	0.805158	0.000742291	0.788	antigen processing and presentation of exogenous peptide antigen via MHC class II [GO:0019886]; cytoplasmic mRNA processing body assembly [GO:0033962]; establishment of spindle localization [GO:0051293]; G2/M transition of mitotic cell cycle [GO:0000086]; microtubule-based movement [GO:0007018]; mitotic cell cycle [GO:0000278]; mitotic spindle organization [GO:0007052]; organelle organization [GO…	ATPase activity [GO:0016887]; ATP binding [GO:0005524]; microtubule motor activity [GO:0003777]; poly(A) RNA binding [GO:0044822]	centrosome [GO:0005813]; cytoplasmic dynein complex [GO:0005868]; cytosol [GO:0005829]; extracellular exosome [GO:0070062]; filopodium [GO:0030175]; membrane [GO:0016020]; microtubule [GO:0005874]
P04843	RPN1	sp|P04843|RPN1_HUMAN	Dolichyl-diphosphooligosaccharide--protein glycosyltransferase subunit 1 OS=Homo sapiens GN=RPN1 PE=1 SV=1	26.02	48.6	12	0.784636	0.0477942	32.73	49.92	16	0.781826	0.0260584	0.783	cellular protein metabolic process [GO:0044267]; cellular protein modification process [GO:0006464]; gene expression [GO:0010467]; post-translational protein modification [GO:0043687]; protein N-linked glycosylation via asparagine [GO:0018279]; SRP-dependent cotranslational protein targeting to membrane [GO:0006614]; translation [GO:0006412]	dolichyl-diphosphooligosaccharide-protein glycotransferase activity [GO:0004579]; poly(A) RNA binding [GO:0044822]	endoplasmic reticulum membrane [GO:0005789]; integral component of membrane [GO:0016021]; melanosome [GO:0042470]; membrane [GO:0016020]; oligosaccharyltransferase complex [GO:0008250]; rough endoplasmic reticulum [GO:0005791]
P11021	HSPA5	sp|P11021|GRP78_HUMAN	78 kDa glucose-regulated protein OS=Homo sapiens GN=HSPA5 PE=1 SV=2	63.13	55.66	31	0.775621	0.00818588	65.54	57.34	32	0.789756	0.00715114	0.783	activation of signaling protein activity involved in unfolded protein response [GO:0006987]; ATF6-mediated unfolded protein response [GO:0036500]; blood coagulation [GO:0007596]; cellular protein metabolic process [GO:0044267]; cellular response to antibiotic [GO:0071236]; cellular response to glucose starvation [GO:0042149]; cellular response to interleukin-4 [GO:0071353]; cellular response to m…	ATPase activity [GO:0016887]; ATP binding [GO:0005524]; calcium ion binding [GO:0005509]; chaperone binding [GO:0051087]; enzyme binding [GO:0019899]; glycoprotein binding [GO:0001948]; misfolded protein binding [GO:0051787]; protein domain specific binding [GO:0019904]; ribosome binding [GO:0043022]; ubiquitin protein ligase binding [GO:0031625]; unfolded protein binding [GO:0051082]	cell surface [GO:0009986]; endoplasmic reticulum [GO:0005783]; endoplasmic reticulum chaperone complex [GO:0034663]; endoplasmic reticulum-Golgi intermediate compartment [GO:0005793]; endoplasmic reticulum lumen [GO:0005788]; endoplasmic reticulum membrane [GO:0005789]; extracellular exosome [GO:0070062]; focal adhesion [GO:0005925]; integral component of endoplasmic reticulum membrane [GO:003017…
P00488	F13A1	sp|P00488|F13A_HUMAN	Coagulation factor XIII A chain OS=Homo sapiens GN=F13A1 PE=1 SV=4	41.37	51.78	21	0.77328	0.0174327	39.11	41.26	19	0.772213	0.00444615	0.773	blood coagulation [GO:0007596]; peptide cross-linking [GO:0018149]; platelet activation [GO:0030168]; platelet degranulation [GO:0002576]	metal ion binding [GO:0046872]; protein-glutamine gamma-glutamyltransferase activity [GO:0003810]	blood microparticle [GO:0072562]; extracellular region [GO:0005576]; platelet alpha granule lumen [GO:0031093]
P48449	LSS	sp|P48449|ERG7_HUMAN	Lanosterol synthase OS=Homo sapiens GN=LSS PE=1 SV=1	23.22	39.48	12	0.815171	0.00749793	21.36	36.07	11	0.730553	0.00323869	0.773	cholesterol biosynthetic process [GO:0006695]; small molecule metabolic process [GO:0044281]; steroid metabolic process [GO:0008202]	lanosterol synthase activity [GO:0000250]	endoplasmic reticulum membrane [GO:0005789]; lipid particle [GO:0005811]; membrane [GO:0016020]
P04083	ANXA1	sp|P04083|ANXA1_HUMAN	Annexin A1 OS=Homo sapiens GN=ANXA1 PE=1 SV=2	42.35	77.46	21	0.782099	0.0187037	44.98	75.14	22	0.756438	0.0418378	0.769	actin cytoskeleton reorganization [GO:0031532]; adaptive immune response [GO:0002250]; alpha-beta T cell differentiation [GO:0046632]; arachidonic acid secretion [GO:0050482]; cell surface receptor signaling pathway [GO:0007166]; cellular response to glucocorticoid stimulus [GO:0071385]; cellular response to hydrogen peroxide [GO:0070301]; DNA duplex unwinding [GO:0032508]; DNA rewinding [GO:0036…	annealing helicase activity [GO:0036310]; calcium-dependent phospholipid binding [GO:0005544]; calcium-dependent protein binding [GO:0048306]; calcium ion binding [GO:0005509]; double-stranded DNA-dependent ATPase activity [GO:0033676]; helicase activity [GO:0004386]; phospholipase A2 inhibitor activity [GO:0019834]; phospholipid binding [GO:0005543]; protein binding, bridging [GO:0030674]; recep…	apical plasma membrane [GO:0016324]; basolateral plasma membrane [GO:0016323]; cell surface [GO:0009986]; cornified envelope [GO:0001533]; cytoplasm [GO:0005737]; cytoplasmic vesicle membrane [GO:0030659]; early endosome membrane [GO:0031901]; endosome [GO:0005768]; extracellular exosome [GO:0070062]; extracellular region [GO:0005576]; extracellular space [GO:0005615]; extrinsic component of endo…
P39656	DDOST	sp|P39656|OST48_HUMAN	Dolichyl-diphosphooligosaccharide--protein glycosyltransferase 48 kDa subunit OS=Homo sapiens GN=DDOST PE=1 SV=4	9.7	29.82	6	0.815261	0.0439857	6.23	20.83	4	0.728389	0.0295327	0.772	cellular protein metabolic process [GO:0044267]; gene expression [GO:0010467]; innate immune response [GO:0045087]; post-translational protein modification [GO:0043687]; protein glycosylation [GO:0006486]; protein N-linked glycosylation [GO:0006487]; protein N-linked glycosylation via asparagine [GO:0018279]; response to cytokine [GO:0034097]; SRP-dependent cotranslational protein targeting to me…	transferase activity, transferring glycosyl groups [GO:0016757]	endoplasmic reticulum [GO:0005783]; endoplasmic reticulum membrane [GO:0005789]; integral component of membrane [GO:0016021]; intracellular membrane-bounded organelle [GO:0043231]; membrane [GO:0016020]; oligosaccharyltransferase complex [GO:0008250]; protein complex [GO:0043234]
P21397	MAOA	sp|P21397|AOFA_HUMAN	Amine oxidase [flavin-containing] A OS=Homo sapiens GN=MAOA PE=1 SV=1	36.67	54.65	18	0.74759	0.0183319	30.43	48.77	15	0.787863	0.0472786	0.768	cellular biogenic amine metabolic process [GO:0006576]; dopamine catabolic process [GO:0042420]; neurotransmitter biosynthetic process [GO:0042136]; neurotransmitter catabolic process [GO:0042135]; neurotransmitter secretion [GO:0007269]; phenylethylamine metabolic process [GO:0042443]; serotonin metabolic process [GO:0042428]; small molecule metabolic process [GO:0044281]; synaptic transmission …	flavin adenine dinucleotide binding [GO:0050660]; primary amine oxidase activity [GO:0008131]; serotonin binding [GO:0051378]	integral component of membrane [GO:0016021]; mitochondrial outer membrane [GO:0005741]; mitochondrion [GO:0005739]
Q16762	TST	sp|Q16762|THTR_HUMAN	Thiosulfate sulfurtransferase OS=Homo sapiens GN=TST PE=1 SV=4	17.7	41.41	9	0.779039	0.0189504	13.36	64.65	7	0.756026	0.00162943	0.768	cellular nitrogen compound metabolic process [GO:0034641]; cyanate catabolic process [GO:0009440]; epithelial cell differentiation [GO:0030855]; rRNA import into mitochondrion [GO:0035928]; rRNA transport [GO:0051029]; small molecule metabolic process [GO:0044281]; sulfide oxidation, using sulfide:quinone oxidoreductase [GO:0070221]; sulfur amino acid catabolic process [GO:0000098]; sulfur amino …	5S rRNA binding [GO:0008097]; thiosulfate sulfurtransferase activity [GO:0004792]	extracellular exosome [GO:0070062]; extracellular space [GO:0005615]; mitochondrial inner membrane [GO:0005743]; mitochondrial matrix [GO:0005759]; mitochondrion [GO:0005739]
P62249	RPS16	sp|P62249|RS16_HUMAN	40S ribosomal protein S16 OS=Homo sapiens GN=RPS16 PE=1 SV=2	7.43	60.96	4	0.759332	0.0189851	9.46	70.55	6	0.761496	0.01164	0.76	cellular protein metabolic process [GO:0044267]; gene expression [GO:0010467]; maturation of SSU-rRNA from tricistronic rRNA transcript (SSU-rRNA, 5.8S rRNA, LSU-rRNA) [GO:0000462]; nuclear-transcribed mRNA catabolic process, nonsense-mediated decay [GO:0000184]; ribosomal small subunit biogenesis [GO:0042274]; rRNA processing [GO:0006364]; SRP-dependent cotranslational protein targeting to membr…	poly(A) RNA binding [GO:0044822]; RNA binding [GO:0003723]; structural constituent of ribosome [GO:0003735]	cytosol [GO:0005829]; cytosolic small ribosomal subunit [GO:0022627]; extracellular exosome [GO:0070062]; focal adhesion [GO:0005925]; membrane [GO:0016020]; small ribosomal subunit [GO:0015935]
P10809	HSPD1	sp|P10809|CH60_HUMAN	60 kDa heat shock protein, mitochondrial OS=Homo sapiens GN=HSPD1 PE=1 SV=2	48.61	52.71	25	0.776169	0.00560253	50.49	55.5	25	0.740681	0.0297109	0.758	'de novo' protein folding [GO:0006458]; activation of cysteine-type endopeptidase activity involved in apoptotic process [GO:0006919]; B cell activation [GO:0042113]; B cell cytokine production [GO:0002368]; B cell proliferation [GO:0042100]; chaperone-mediated protein complex assembly [GO:0051131]; chaperone mediated protein folding requiring cofactor [GO:0051085]; detection of misfolded protein…	ATPase activity [GO:0016887]; ATP binding [GO:0005524]; chaperone binding [GO:0051087]; DNA replication origin binding [GO:0003688]; double-stranded RNA binding [GO:0003725]; lipopolysaccharide binding [GO:0001530]; p53 binding [GO:0002039]; poly(A) RNA binding [GO:0044822]; single-stranded DNA binding [GO:0003697]; ubiquitin protein ligase binding [GO:0031625]; unfolded protein binding [GO:00510…	cell surface [GO:0009986]; coated pit [GO:0005905]; coated vesicle [GO:0030135]; cytoplasm [GO:0005737]; cytosol [GO:0005829]; early endosome [GO:0005769]; extracellular exosome [GO:0070062]; extracellular space [GO:0005615]; Golgi apparatus [GO:0005794]; lipopolysaccharide receptor complex [GO:0046696]; membrane [GO:0016020]; membrane raft [GO:0045121]; mitochondrial crista [GO:0030061]; mitocho…
P26640	VARS	sp|P26640|SYVC_HUMAN	Valine--tRNA ligase OS=Homo sapiens GN=VARS PE=1 SV=4	23.73	29.51	12	0.748011	0.0159141	24.15	27.14	12	0.767068	0.0202923	0.758	gene expression [GO:0010467]; tRNA aminoacylation for protein translation [GO:0006418]; valyl-tRNA aminoacylation [GO:0006438]	aminoacyl-tRNA editing activity [GO:0002161]; ATP binding [GO:0005524]; valine-tRNA ligase activity [GO:0004832]	cytosol [GO:0005829]; mitochondrion [GO:0005739]
P07203	GPX1	sp|P07203|GPX1_HUMAN	Glutathione peroxidase 1 OS=Homo sapiens GN=GPX1 PE=1 SV=4	13.13	58.62	7	0.75945	0.00153957	14.47	58.62	8	0.754112	0.0036143	0.757	angiogenesis involved in wound healing [GO:0060055]; arachidonic acid metabolic process [GO:0019369]; blood vessel endothelial cell migration [GO:0043534]; cell redox homeostasis [GO:0045454]; cellular oxidant detoxification [GO:0098869]; cellular response to oxidative stress [GO:0034599]; endothelial cell development [GO:0001885]; fat cell differentiation [GO:0045444]; glutathione metabolic proc…	glutathione peroxidase activity [GO:0004602]; SH3 domain binding [GO:0017124]	cytoplasm [GO:0005737]; cytosol [GO:0005829]; extracellular exosome [GO:0070062]; mitochondrial matrix [GO:0005759]; mitochondrion [GO:0005739]
P45880	VDAC2	sp|P45880|VDAC2_HUMAN	Voltage-dependent anion-selective channel protein 2 OS=Homo sapiens GN=VDAC2 PE=1 SV=2	11.52	37.41	6	0.758365	0.0140611	12.42	41.16	7	0.755019	0.0112768	0.757	anion transport [GO:0006820]; negative regulation of intrinsic apoptotic signaling pathway [GO:2001243]; negative regulation of protein polymerization [GO:0032272]; regulation of anion transmembrane transport [GO:1903959]	nucleotide binding [GO:0000166]; porin activity [GO:0015288]; voltage-gated anion channel activity [GO:0008308]	extracellular exosome [GO:0070062]; membrane raft [GO:0045121]; mitochondrial inner membrane [GO:0005743]; mitochondrial nucleoid [GO:0042645]; mitochondrial outer membrane [GO:0005741]; mitochondrion [GO:0005739]; myelin sheath [GO:0043209]; nucleus [GO:0005634]; pore complex [GO:0046930]; synaptic vesicle [GO:0008021]
Q05469	LIPE	sp|Q05469|LIPS_HUMAN	Hormone-sensitive lipase OS=Homo sapiens GN=LIPE PE=1 SV=4	65.95	47.03	33	0.777102	5.62958e-05	64.9	46.56	31	0.728479	0.00827897	0.753	cholesterol metabolic process [GO:0008203]; diacylglycerol catabolic process [GO:0046340]; lipid catabolic process [GO:0016042]; long-chain fatty acid catabolic process [GO:0042758]; protein phosphorylation [GO:0006468]; small molecule metabolic process [GO:0044281]; triglyceride catabolic process [GO:0019433]	hormone-sensitive lipase activity [GO:0033878]; triglyceride lipase activity [GO:0004806]	caveola [GO:0005901]; cytosol [GO:0005829]; lipid particle [GO:0005811]
Q9NUV9	GIMAP4	sp|Q9NUV9|GIMA4_HUMAN	GTPase IMAP family member 4 OS=Homo sapiens GN=GIMAP4 PE=1 SV=1	4.1	47.11	3	0.723342	0.0196233	6.08	35.87	4	0.77573	0.0484446	0.75	0	GTP binding [GO:0005525]	cytosol [GO:0005829]
P37802	TAGLN2	sp|P37802|TAGL2_HUMAN	Transgelin-2 OS=Homo sapiens GN=TAGLN2 PE=1 SV=3	24.85	81.91	12	0.781293	0.0293247	24.21	81.91	12	0.70655	0.00187951	0.744	epithelial cell differentiation [GO:0030855]	0	extracellular exosome [GO:0070062]; vesicle [GO:0031982]
Q00610	CLTC	sp|Q00610|CLH1_HUMAN	Clathrin heavy chain 1 OS=Homo sapiens GN=CLTC PE=1 SV=5	86.84	46.81	41	0.7133	1.47316e-06	87.18	40.36	42	0.754492	0.0123465	0.734	antigen processing and presentation of exogenous peptide antigen via MHC class II [GO:0019886]; intracellular protein transport [GO:0006886]; membrane organization [GO:0061024]; mitotic nuclear division [GO:0007067]; negative regulation of hyaluronan biosynthetic process [GO:1900126]; negative regulation of protein localization to plasma membrane [GO:1903077]; osteoblast differentiation [GO:00016…	clathrin light chain binding [GO:0032051]; double-stranded RNA binding [GO:0003725]; poly(A) RNA binding [GO:0044822]; protein kinase binding [GO:0019901]; structural molecule activity [GO:0005198]	clathrin coat [GO:0030118]; clathrin-coated endocytic vesicle membrane [GO:0030669]; clathrin-coated vesicle [GO:0030136]; clathrin coat of coated pit [GO:0030132]; clathrin coat of trans-Golgi network vesicle [GO:0030130]; clathrin complex [GO:0071439]; cytosol [GO:0005829]; endolysosome membrane [GO:0036020]; extracellular exosome [GO:0070062]; extracellular vesicle [GO:1903561]; focal adhesion…
Q96Q06	PLIN4	sp|Q96Q06|PLIN4_HUMAN	Perilipin-4 OS=Homo sapiens GN=PLIN4 PE=1 SV=2	141.14	83.12	74	0.727438	0.00289995	138.61	83.49	69	0.734037	0.00615461	0.731	0	0	cytoplasm [GO:0005737]; intracellular membrane-bounded organelle [GO:0043231]; lipid particle [GO:0005811]; plasma membrane [GO:0005886]
P59998	ARPC4	sp|P59998|ARPC4_HUMAN	Actin-related protein 2/3 complex subunit 4 OS=Homo sapiens GN=ARPC4 PE=1 SV=3	7.1	50.6	4	0.72175	0.0221148	5.22	35.71	3	0.730033	0.0291885	0.726	actin filament polymerization [GO:0030041]; actin nucleation [GO:0045010]; Arp2/3 complex-mediated actin nucleation [GO:0034314]; axon guidance [GO:0007411]; ephrin receptor signaling pathway [GO:0048013]; Fc-gamma receptor signaling pathway involved in phagocytosis [GO:0038096]; innate immune response [GO:0045087]; small GTPase mediated signal transduction [GO:0007264]	enzyme binding [GO:0019899]; structural constituent of cytoskeleton [GO:0005200]	Arp2/3 protein complex [GO:0005885]; cell projection [GO:0042995]; cytosol [GO:0005829]; extracellular exosome [GO:0070062]
P62424	RPL7A	sp|P62424|RL7A_HUMAN	60S ribosomal protein L7a OS=Homo sapiens GN=RPL7A PE=1 SV=2	15.93	42.86	8	0.693387	0.00316053	16.55	46.99	8	0.732437	0.00223695	0.713	cellular protein metabolic process [GO:0044267]; gene expression [GO:0010467]; nuclear-transcribed mRNA catabolic process, nonsense-mediated decay [GO:0000184]; ribosome biogenesis [GO:0042254]; SRP-dependent cotranslational protein targeting to membrane [GO:0006614]; translation [GO:0006412]; translational elongation [GO:0006414]; translational initiation [GO:0006413]; translational termination …	poly(A) RNA binding [GO:0044822]; RNA binding [GO:0003723]; structural constituent of ribosome [GO:0003735]	cytoplasm [GO:0005737]; cytosol [GO:0005829]; cytosolic large ribosomal subunit [GO:0022625]; extracellular exosome [GO:0070062]; focal adhesion [GO:0005925]; membrane [GO:0016020]; nucleolus [GO:0005730]; nucleus [GO:0005634]; polysomal ribosome [GO:0042788]
O75390	CS	sp|O75390|CISY_HUMAN	Citrate synthase, mitochondrial OS=Homo sapiens GN=CS PE=1 SV=2	24.42	35.62	13	0.701811	0.024875	25.65	42.49	13	0.718987	0.020179	0.71	carbohydrate metabolic process [GO:0005975]; cellular metabolic process [GO:0044237]; small molecule metabolic process [GO:0044281]; tricarboxylic acid cycle [GO:0006099]	citrate (Si)-synthase activity [GO:0004108]; poly(A) RNA binding [GO:0044822]	extracellular exosome [GO:0070062]; mitochondrial matrix [GO:0005759]; mitochondrion [GO:0005739]; nucleus [GO:0005634]
P61604	HSPE1	sp|P61604|CH10_HUMAN	10 kDa heat shock protein, mitochondrial OS=Homo sapiens GN=HSPE1 PE=1 SV=2	21.05	77.45	11	0.704761	0.0398278	18.74	77.45	10	0.714909	0.0457614	0.71	activation of cysteine-type endopeptidase activity involved in apoptotic process [GO:0006919]; osteoblast differentiation [GO:0001649]; protein folding [GO:0006457]; response to unfolded protein [GO:0006986]	ATP binding [GO:0005524]; chaperone binding [GO:0051087]; poly(A) RNA binding [GO:0044822]; unfolded protein binding [GO:0051082]	extracellular exosome [GO:0070062]; membrane [GO:0016020]; mitochondrial matrix [GO:0005759]; mitochondrion [GO:0005739]
Q96CW1	AP2M1	sp|Q96CW1|AP2M1_HUMAN	AP-2 complex subunit mu OS=Homo sapiens GN=AP2M1 PE=1 SV=2	10.35	32.18	6	0.690414	0.00383111	9.02	34.02	6	0.712001	0.0377095	0.701	antigen processing and presentation of exogenous peptide antigen via MHC class II [GO:0019886]; axon guidance [GO:0007411]; clathrin-mediated endocytosis [GO:0072583]; ephrin receptor signaling pathway [GO:0048013]; epidermal growth factor receptor signaling pathway [GO:0007173]; intracellular protein transport [GO:0006886]; membrane organization [GO:0061024]; negative regulation of epidermal gro…	ion channel binding [GO:0044325]; lipid binding [GO:0008289]; low-density lipoprotein particle receptor binding [GO:0050750]; signal sequence binding [GO:0005048]; transporter activity [GO:0005215]	AP-2 adaptor complex [GO:0030122]; clathrin-coated endocytic vesicle membrane [GO:0030669]; cytosol [GO:0005829]; endocytic vesicle membrane [GO:0030666]; endolysosome membrane [GO:0036020]; extracellular exosome [GO:0070062]; lysosomal membrane [GO:0005765]; mitochondrion [GO:0005739]; plasma membrane [GO:0005886]; terminal bouton [GO:0043195]
P50991	CCT4	sp|P50991|TCPD_HUMAN	T-complex protein 1 subunit delta OS=Homo sapiens GN=CCT4 PE=1 SV=4	29.31	52.5	15	0.68866	0.010539	27.93	60.85	14	0.711251	0.0374935	0.7	'de novo' posttranslational protein folding [GO:0051084]; binding of sperm to zona pellucida [GO:0007339]; cellular protein metabolic process [GO:0044267]; positive regulation of protein localization to nucleus [GO:1900182]; positive regulation of telomerase activity [GO:0051973]; positive regulation of telomere maintenance via telomerase [GO:0032212]; protein folding [GO:0006457]; protein stabil…	ATP binding [GO:0005524]; poly(A) RNA binding [GO:0044822]; unfolded protein binding [GO:0051082]	cell body [GO:0044297]; cell projection [GO:0042995]; centrosome [GO:0005813]; chaperonin-containing T-complex [GO:0005832]; cytoplasm [GO:0005737]; cytosol [GO:0005829]; extracellular exosome [GO:0070062]; melanosome [GO:0042470]; microtubule [GO:0005874]; nucleoplasm [GO:0005654]; zona pellucida receptor complex [GO:0002199]
O15143	ARPC1B	sp|O15143|ARC1B_HUMAN	Actin-related protein 2/3 complex subunit 1B OS=Homo sapiens GN=ARPC1B PE=1 SV=3	13.96	45.97	7	0.725531	0.0252766	14.43	47.58	7	0.67323	0.0226673	0.699	Arp2/3 complex-mediated actin nucleation [GO:0034314]; axon guidance [GO:0007411]; ephrin receptor signaling pathway [GO:0048013]; Fc-gamma receptor signaling pathway involved in phagocytosis [GO:0038096]; innate immune response [GO:0045087]; movement of cell or subcellular component [GO:0006928]; small GTPase mediated signal transduction [GO:0007264]	structural constituent of cytoskeleton [GO:0005200]	actin cytoskeleton [GO:0015629]; Arp2/3 protein complex [GO:0005885]; cytosol [GO:0005829]; extracellular exosome [GO:0070062]; focal adhesion [GO:0005925]
Q9BSJ8	ESYT1	sp|Q9BSJ8|ESYT1_HUMAN	Extended synaptotagmin-1 OS=Homo sapiens GN=ESYT1 PE=1 SV=1	36.41	34.6	18	0.672853	0.00237506	29.49	30.71	15	0.716838	0.000354114	0.695	lipid transport [GO:0006869]	lipid binding [GO:0008289]; metal ion binding [GO:0046872]	integral component of endoplasmic reticulum membrane [GO:0030176]; membrane [GO:0016020]; organelle membrane contact site [GO:0044232]; plasma membrane [GO:0005886]
P62906	RPL10A	sp|P62906|RL10A_HUMAN	60S ribosomal protein L10a OS=Homo sapiens GN=RPL10A PE=1 SV=2	9.27	38.25	5	0.673252	0.0110277	10.5	42.86	5	0.708668	0.0123792	0.691	cellular protein metabolic process [GO:0044267]; gene expression [GO:0010467]; nuclear-transcribed mRNA catabolic process, nonsense-mediated decay [GO:0000184]; SRP-dependent cotranslational protein targeting to membrane [GO:0006614]; translation [GO:0006412]; translational elongation [GO:0006414]; translational initiation [GO:0006413]; translational termination [GO:0006415]; viral life cycle [GO…	poly(A) RNA binding [GO:0044822]; structural constituent of ribosome [GO:0003735]	cytoplasm [GO:0005737]; cytosol [GO:0005829]; cytosolic large ribosomal subunit [GO:0022625]; extracellular exosome [GO:0070062]; focal adhesion [GO:0005925]; membrane [GO:0016020]; mitochondrion [GO:0005739]; nucleolus [GO:0005730]; nucleus [GO:0005634]
P22897	MRC1	sp|P22897|MRC1_HUMAN	Macrophage mannose receptor 1 OS=Homo sapiens GN=MRC1 PE=1 SV=1	42.87	30.63	20	0.726577	0.0146462	34.02	29.6	16	0.654923	3.01057e-06	0.691	cellular response to interferon-gamma [GO:0071346]; cellular response to interleukin-4 [GO:0071353]; cellular response to lipopolysaccharide [GO:0071222]; receptor-mediated endocytosis [GO:0006898]	mannose binding [GO:0005537]; receptor activity [GO:0004872]; transmembrane signaling receptor activity [GO:0004888]; virus receptor activity [GO:0001618]	cell surface [GO:0009986]; endosome membrane [GO:0010008]; integral component of plasma membrane [GO:0005887]; plasma membrane [GO:0005886]
P13639	EEF2	sp|P13639|EF2_HUMAN	Elongation factor 2 OS=Homo sapiens GN=EEF2 PE=1 SV=4	58.75	56.64	28	0.679118	0.0243536	59.15	63.87	29	0.665605	0.00727745	0.672	aging [GO:0007568]; cellular protein metabolic process [GO:0044267]; cellular response to brain-derived neurotrophic factor stimulus [GO:1990416]; gene expression [GO:0010467]; glial cell proliferation [GO:0014009]; hematopoietic progenitor cell differentiation [GO:0002244]; peptidyl-diphthamide biosynthetic process from peptidyl-histidine [GO:0017183]; positive regulation of cytoplasmic translat…	5S rRNA binding [GO:0008097]; GTPase activity [GO:0003924]; GTP binding [GO:0005525]; poly(A) RNA binding [GO:0044822]; protein kinase binding [GO:0019901]; ribosome binding [GO:0043022]; translation elongation factor activity [GO:0003746]	aggresome [GO:0016235]; cytoplasm [GO:0005737]; cytosol [GO:0005829]; extracellular exosome [GO:0070062]; intracellular ribonucleoprotein complex [GO:0030529]; membrane [GO:0016020]; membrane raft [GO:0045121]; nucleus [GO:0005634]; plasma membrane [GO:0005886]; polysomal ribosome [GO:0042788]
O75891	ALDH1L1	sp|O75891|AL1L1_HUMAN	Cytosolic 10-formyltetrahydrofolate dehydrogenase OS=Homo sapiens GN=ALDH1L1 PE=1 SV=2	75.8	64.41	37	0.659598	0.00135162	67.49	58.43	32	0.675991	0.0107261	0.668	10-formyltetrahydrofolate catabolic process [GO:0009258]; biosynthetic process [GO:0009058]; one-carbon metabolic process [GO:0006730]	4-trimethylammoniobutyraldehyde dehydrogenase activity [GO:0047105]; aminobutyraldehyde dehydrogenase activity [GO:0019145]; catalytic activity [GO:0003824]; formyltetrahydrofolate dehydrogenase activity [GO:0016155]; hydroxymethyl-, formyl- and related transferase activity [GO:0016742]; methyltransferase activity [GO:0008168]	cytoplasm [GO:0005737]; extracellular exosome [GO:0070062]; mitochondrion [GO:0005739]
P28838	LAP3	sp|P28838|AMPL_HUMAN	Cytosol aminopeptidase OS=Homo sapiens GN=LAP3 PE=1 SV=3	43.79	60.31	22	0.663174	0.00180978	44	60.69	21	0.665619	0.00237244	0.664	proteolysis [GO:0006508]	aminopeptidase activity [GO:0004177]; manganese ion binding [GO:0030145]; metalloexopeptidase activity [GO:0008235]	cytoplasm [GO:0005737]; extracellular exosome [GO:0070062]; focal adhesion [GO:0005925]; mitochondrion [GO:0005739]; nucleoplasm [GO:0005654]; nucleus [GO:0005634]; trans-Golgi network [GO:0005802]
O43175	PHGDH	sp|O43175|SERA_HUMAN	D-3-phosphoglycerate dehydrogenase OS=Homo sapiens GN=PHGDH PE=1 SV=4	33.16	39.77	17	0.6424	0.00178973	33.14	41.65	16	0.681957	0.0010973	0.662	brain development [GO:0007420]; cellular amino acid biosynthetic process [GO:0008652]; cellular nitrogen compound metabolic process [GO:0034641]; G1 to G0 transition [GO:0070314]; gamma-aminobutyric acid metabolic process [GO:0009448]; glial cell development [GO:0021782]; glutamine metabolic process [GO:0006541]; glycine metabolic process [GO:0006544]; L-serine biosynthetic process [GO:0006564]; …	electron carrier activity [GO:0009055]; NAD binding [GO:0051287]; phosphoglycerate dehydrogenase activity [GO:0004617]	cytosol [GO:0005829]; extracellular exosome [GO:0070062]; myelin sheath [GO:0043209]
P55884	EIF3B	sp|P55884|EIF3B_HUMAN	Eukaryotic translation initiation factor 3 subunit B OS=Homo sapiens GN=EIF3B PE=1 SV=3	14.67	39.07	8	0.629175	0.0283633	15.07	35.63	8	0.685219	0.0186807	0.657	cellular protein metabolic process [GO:0044267]; formation of translation preinitiation complex [GO:0001731]; gene expression [GO:0010467]; regulation of translational initiation [GO:0006446]; translation [GO:0006412]; translational initiation [GO:0006413]	nucleotide binding [GO:0000166]; protein complex scaffold [GO:0032947]; translation initiation factor activity [GO:0003743]	cytoplasm [GO:0005737]; cytosol [GO:0005829]; eukaryotic 43S preinitiation complex [GO:0016282]; eukaryotic 48S preinitiation complex [GO:0033290]; eukaryotic translation initiation factor 3 complex [GO:0005852]; eukaryotic translation initiation factor 3 complex, eIF3m [GO:0071541]; extracellular exosome [GO:0070062]; nucleoplasm [GO:0005654]
P62993	GRB2	sp|P62993|GRB2_HUMAN	Growth factor receptor-bound protein 2 OS=Homo sapiens GN=GRB2 PE=1 SV=1	6.69	57.6	4	0.68323	0.0142766	11.62	62.67	6	0.623273	0.00719135	0.653	activation of MAPKK activity [GO:0000186]; anatomical structure formation involved in morphogenesis [GO:0048646]; axon guidance [GO:0007411]; blood coagulation [GO:0007596]; branching involved in labyrinthine layer morphogenesis [GO:0060670]; cell-cell signaling [GO:0007267]; cellular response to ionizing radiation [GO:0071479]; epidermal growth factor receptor signaling pathway [GO:0007173]; Fc-…	ephrin receptor binding [GO:0046875]; epidermal growth factor receptor binding [GO:0005154]; identical protein binding [GO:0042802]; insulin receptor substrate binding [GO:0043560]; neurotrophin TRKA receptor binding [GO:0005168]; poly(A) RNA binding [GO:0044822]; protein kinase binding [GO:0019901]; SH3/SH2 adaptor activity [GO:0005070]; SH3 domain binding [GO:0017124]	cell-cell junction [GO:0005911]; COP9 signalosome [GO:0008180]; cytoplasm [GO:0005737]; cytosol [GO:0005829]; endosome [GO:0005768]; extracellular exosome [GO:0070062]; Golgi apparatus [GO:0005794]; Grb2-EGFR complex [GO:0070436]; nucleolus [GO:0005730]; nucleoplasm [GO:0005654]; nucleus [GO:0005634]; plasma membrane [GO:0005886]; vesicle membrane [GO:0012506]
P39059	COL15A1	sp|P39059|COFA1_HUMAN	Collagen alpha-1(XV) chain OS=Homo sapiens GN=COL15A1 PE=1 SV=2	11.45	16.28	7	0.651331	0.000533088	15.34	17.44	8	0.644188	0.00254926	0.648	angiogenesis [GO:0001525]; cell adhesion [GO:0007155]; cell differentiation [GO:0030154]; collagen catabolic process [GO:0030574]; extracellular matrix disassembly [GO:0022617]; extracellular matrix organization [GO:0030198]; signal transduction [GO:0007165]	extracellular matrix structural constituent [GO:0005201]	collagen type XV trimer [GO:0005582]; endoplasmic reticulum lumen [GO:0005788]; extracellular exosome [GO:0070062]; extracellular region [GO:0005576]; extracellular space [GO:0005615]; integral component of membrane [GO:0016021]
P00966	ASS1	sp|P00966|ASSY_HUMAN	Argininosuccinate synthase OS=Homo sapiens GN=ASS1 PE=1 SV=2	23.3	52.91	12	0.652334	8.76876e-05	25.27	47.09	13	0.640517	0.0143297	0.646	acute-phase response [GO:0006953]; aging [GO:0007568]; arginine biosynthetic process [GO:0006526]; argininosuccinate metabolic process [GO:0000053]; aspartate metabolic process [GO:0006531]; cellular nitrogen compound metabolic process [GO:0034641]; cellular response to amine stimulus [GO:0071418]; cellular response to amino acid stimulus [GO:0071230]; cellular response to ammonium ion [GO:007124…	amino acid binding [GO:0016597]; argininosuccinate synthase activity [GO:0004055]; ATP binding [GO:0005524]; identical protein binding [GO:0042802]; poly(A) RNA binding [GO:0044822]; toxic substance binding [GO:0015643]	cell body fiber [GO:0070852]; cytoplasm [GO:0005737]; cytosol [GO:0005829]; endoplasmic reticulum [GO:0005783]; extracellular exosome [GO:0070062]; lysosome [GO:0005764]; mitochondrial outer membrane [GO:0005741]; nucleus [GO:0005634]; perikaryon [GO:0043204]
Q07954	LRP1	sp|Q07954|LRP1_HUMAN	Prolow-density lipoprotein receptor-related protein 1 OS=Homo sapiens GN=LRP1 PE=1 SV=2	82.37	29.75	46	0.606465	2.24625e-06	95.48	29.78	50	0.689382	8.95483e-06	0.648	aging [GO:0007568]; aorta morphogenesis [GO:0035909]; apoptotic cell clearance [GO:0043277]; beta-amyloid clearance [GO:0097242]; cell proliferation [GO:0008283]; cerebral cortex development [GO:0021987]; lipoprotein metabolic process [GO:0042157]; lipoprotein transport [GO:0042953]; negative regulation of neuron apoptotic process [GO:0043524]; negative regulation of neuron projection development…	apolipoprotein binding [GO:0034185]; calcium ion binding [GO:0005509]; lipoprotein particle receptor binding [GO:0070325]; lipoprotein transporter activity [GO:0042954]; poly(A) RNA binding [GO:0044822]; protein complex binding [GO:0032403]; receptor activity [GO:0004872]	clathrin-coated vesicle [GO:0030136]; coated pit [GO:0005905]; cytoplasm [GO:0005737]; dendrite [GO:0030425]; endocytic vesicle membrane [GO:0030666]; endosome [GO:0005768]; focal adhesion [GO:0005925]; integral component of plasma membrane [GO:0005887]; lysosomal membrane [GO:0005765]; neuronal cell body [GO:0043025]; nucleolus [GO:0005730]; plasma membrane [GO:0005886]; receptor complex [GO:004…
P35558	PCK1	sp|P35558|PCKGC_HUMAN	Phosphoenolpyruvate carboxykinase, cytosolic [GTP] OS=Homo sapiens GN=PCK1 PE=1 SV=3	30.4	56.59	14	0.632853	3.63552e-06	29.13	50.64	14	0.655254	3.11067e-05	0.644	carbohydrate metabolic process [GO:0005975]; cellular response to potassium ion starvation [GO:0051365]; drug metabolic process [GO:0017144]; gluconeogenesis [GO:0006094]; glucose homeostasis [GO:0042593]; glucose metabolic process [GO:0006006]; glycerol biosynthetic process from pyruvate [GO:0046327]; internal protein amino acid acetylation [GO:0006475]; oxaloacetate metabolic process [GO:000610…	carboxylic acid binding [GO:0031406]; GDP binding [GO:0019003]; GTP binding [GO:0005525]; magnesium ion binding [GO:0000287]; manganese ion binding [GO:0030145]; phosphoenolpyruvate carboxykinase (GTP) activity [GO:0004613]	cytoplasm [GO:0005737]; cytosol [GO:0005829]; extracellular exosome [GO:0070062]
P01011	SERPINA3	sp|P01011|AACT_HUMAN	Alpha-1-antichymotrypsin OS=Homo sapiens GN=SERPINA3 PE=1 SV=2	43.36	56.26	21	0.615832	0.00166216	43.05	47.04	22	0.667974	0.00869436	0.642	acute-phase response [GO:0006953]; inflammatory response [GO:0006954]; maintenance of gastrointestinal epithelium [GO:0030277]; negative regulation of endopeptidase activity [GO:0010951]; regulation of lipid metabolic process [GO:0019216]	DNA binding [GO:0003677]; serine-type endopeptidase inhibitor activity [GO:0004867]	blood microparticle [GO:0072562]; extracellular exosome [GO:0070062]; extracellular region [GO:0005576]; extracellular space [GO:0005615]; intracellular [GO:0005622]; nucleus [GO:0005634]
Q02252	ALDH6A1	sp|Q02252|MMSA_HUMAN	Methylmalonate-semialdehyde dehydrogenase [acylating], mitochondrial OS=Homo sapiens GN=ALDH6A1 PE=1 SV=2	43.55	50.09	22	0.636404	0.0431962	38.83	46.92	20	0.642897	0.00585744	0.64	beta-alanine catabolic process [GO:0019484]; branched-chain amino acid catabolic process [GO:0009083]; brown fat cell differentiation [GO:0050873]; cellular nitrogen compound metabolic process [GO:0034641]; small molecule metabolic process [GO:0044281]; thymine catabolic process [GO:0006210]; thymine metabolic process [GO:0019859]; valine catabolic process [GO:0006574]; valine metabolic process […	aldehyde dehydrogenase (NAD) activity [GO:0004029]; fatty-acyl-CoA binding [GO:0000062]; malonate-semialdehyde dehydrogenase (acetylating) activity [GO:0018478]; methylmalonate-semialdehyde dehydrogenase (acylating) activity [GO:0004491]; poly(A) RNA binding [GO:0044822]; thiolester hydrolase activity [GO:0016790]	extracellular exosome [GO:0070062]; mitochondrial matrix [GO:0005759]; mitochondrion [GO:0005739]; nucleoplasm [GO:0005654]
P53621	COPA	sp|P53621|COPA_HUMAN	Coatomer subunit alpha OS=Homo sapiens GN=COPA PE=1 SV=2	36.62	40.69	18	0.60344	4.82785e-06	36.75	39.62	18	0.678753	0.00356256	0.641	COPI coating of Golgi vesicle [GO:0048205]; ER to Golgi vesicle-mediated transport [GO:0006888]; intracellular protein transport [GO:0006886]; intra-Golgi vesicle-mediated transport [GO:0006891]; membrane organization [GO:0061024]; pancreatic juice secretion [GO:0030157]; retrograde vesicle-mediated transport, Golgi to ER [GO:0006890]	structural molecule activity [GO:0005198]	COPI vesicle coat [GO:0030126]; cytoplasm [GO:0005737]; cytosol [GO:0005829]; extracellular exosome [GO:0070062]; extracellular space [GO:0005615]; membrane [GO:0016020]
P42224	STAT1	sp|P42224|STAT1_HUMAN	Signal transducer and activator of transcription 1-alpha/beta OS=Homo sapiens GN=STAT1 PE=1 SV=2	17.98	29.2	10	0.659693	0.0199104	20.1	32.8	10	0.612081	0.00827784	0.636	apoptotic process [GO:0006915]; blood circulation [GO:0008015]; cellular response to interferon-beta [GO:0035458]; cellular response to organic cyclic compound [GO:0071407]; cytokine-mediated signaling pathway [GO:0019221]; defense response to virus [GO:0051607]; interferon-gamma-mediated signaling pathway [GO:0060333]; JAK-STAT cascade [GO:0007259]; JAK-STAT cascade involved in growth hormone si…	double-stranded DNA binding [GO:0003690]; enzyme binding [GO:0019899]; identical protein binding [GO:0042802]; protein homodimerization activity [GO:0042803]; RNA polymerase II core promoter proximal region sequence-specific DNA binding [GO:0000978]; RNA polymerase II core promoter sequence-specific DNA binding [GO:0000979]; signal transducer activity [GO:0004871]; transcription factor activity, …	axon [GO:0030424]; cytoplasm [GO:0005737]; cytosol [GO:0005829]; dendrite [GO:0030425]; nuclear chromatin [GO:0000790]; nucleolus [GO:0005730]; nucleoplasm [GO:0005654]; nucleus [GO:0005634]; perinuclear region of cytoplasm [GO:0048471]
O15382	BCAT2	sp|O15382|BCAT2_HUMAN	Branched-chain-amino-acid aminotransferase, mitochondrial OS=Homo sapiens GN=BCAT2 PE=1 SV=2	12.61	29.34	6	0.621344	0.0354851	6.7	28.32	4	0.641681	0.0498612	0.632	branched-chain amino acid biosynthetic process [GO:0009082]; branched-chain amino acid catabolic process [GO:0009083]; cellular nitrogen compound metabolic process [GO:0034641]; isoleucine catabolic process [GO:0006550]; leucine metabolic process [GO:0006551]; regulation of hormone levels [GO:0010817]; small molecule metabolic process [GO:0044281]; valine metabolic process [GO:0006573]	branched-chain-amino-acid transaminase activity [GO:0004084]; L-isoleucine transaminase activity [GO:0052656]; L-leucine transaminase activity [GO:0052654]; L-valine transaminase activity [GO:0052655]	mitochondrial matrix [GO:0005759]; mitochondrion [GO:0005739]
P61313	RPL15	sp|P61313|RL15_HUMAN	60S ribosomal protein L15 OS=Homo sapiens GN=RPL15 PE=1 SV=2	6.2	38.73	3	0.602961	0.0390203	6.32	30.88	3	0.622922	0.0260894	0.613	cellular protein metabolic process [GO:0044267]; cytoplasmic translation [GO:0002181]; gene expression [GO:0010467]; nuclear-transcribed mRNA catabolic process, nonsense-mediated decay [GO:0000184]; SRP-dependent cotranslational protein targeting to membrane [GO:0006614]; translation [GO:0006412]; translational elongation [GO:0006414]; translational initiation [GO:0006413]; translational terminat…	poly(A) RNA binding [GO:0044822]; RNA binding [GO:0003723]; structural constituent of ribosome [GO:0003735]	cytosol [GO:0005829]; cytosolic large ribosomal subunit [GO:0022625]; extracellular exosome [GO:0070062]; membrane [GO:0016020]; nucleus [GO:0005634]; ribosome [GO:0005840]
P02750	LRG1	sp|P02750|A2GL_HUMAN	Leucine-rich alpha-2-glycoprotein OS=Homo sapiens GN=LRG1 PE=1 SV=2	17.89	49.28	9	0.600933	0.00330837	16.84	48.13	10	0.623463	0.00099591	0.612	brown fat cell differentiation [GO:0050873]; positive regulation of angiogenesis [GO:0045766]; positive regulation of endothelial cell proliferation [GO:0001938]; positive regulation of transforming growth factor beta receptor signaling pathway [GO:0030511]	0	extracellular exosome [GO:0070062]; extracellular region [GO:0005576]; extracellular space [GO:0005615]; membrane [GO:0016020]
P30084	ECHS1	sp|P30084|ECHM_HUMAN	Enoyl-CoA hydratase, mitochondrial OS=Homo sapiens GN=ECHS1 PE=1 SV=4	25.35	71.03	14	0.609734	0.00618988	28.13	52.07	15	0.605624	0.00620231	0.608	cellular lipid metabolic process [GO:0044255]; fatty acid beta-oxidation [GO:0006635]; small molecule metabolic process [GO:0044281]	enoyl-CoA hydratase activity [GO:0004300]	extracellular exosome [GO:0070062]; mitochondrial matrix [GO:0005759]; mitochondrion [GO:0005739]
P42330	AKR1C3	sp|P42330|AK1C3_HUMAN	Aldo-keto reductase family 1 member C3 OS=Homo sapiens GN=AKR1C3 PE=1 SV=4	25.69	61.61	12	0.599879	0.0162321	27.7	65.94	14	0.603985	0.0108038	0.602	arachidonic acid metabolic process [GO:0019369]; cellular response to cadmium ion [GO:0071276]; cellular response to calcium ion [GO:0071277]; cellular response to corticosteroid stimulus [GO:0071384]; cellular response to jasmonic acid stimulus [GO:0071395]; cellular response to prostaglandin D stimulus [GO:0071799]; cellular response to prostaglandin stimulus [GO:0071379]; cellular response to …	15-hydroxyprostaglandin-D dehydrogenase (NADP+) activity [GO:0047020]; alditol:NADP+ 1-oxidoreductase activity [GO:0004032]; aldo-keto reductase (NADP) activity [GO:0004033]; androsterone dehydrogenase activity [GO:0047023]; delta4-3-oxosteroid 5beta-reductase activity [GO:0047787]; dihydrotestosterone 17-beta-dehydrogenase activity [GO:0035410]; geranylgeranyl reductase activity [GO:0045550]; in…	cytoplasm [GO:0005737]; cytosol [GO:0005829]; extracellular exosome [GO:0070062]; intracellular [GO:0005622]; nucleus [GO:0005634]
P16435	POR	sp|P16435|NCPR_HUMAN	NADPH--cytochrome P450 reductase OS=Homo sapiens GN=POR PE=1 SV=2	16.14	29.99	8	0.620507	0.00534348	13.18	36.34	7	0.570215	0.00301508	0.595	carnitine metabolic process [GO:0009437]; cellular organofluorine metabolic process [GO:0090346]; cellular response to follicle-stimulating hormone stimulus [GO:0071372]; cellular response to peptide hormone stimulus [GO:0071375]; demethylation [GO:0070988]; fatty acid oxidation [GO:0019395]; flavonoid metabolic process [GO:0009812]; internal peptidyl-lysine acetylation [GO:0018393]; negative reg…	[methionine synthase] reductase activity [GO:0030586]; cytochrome-b5 reductase activity, acting on NAD(P)H [GO:0004128]; electron carrier activity [GO:0009055]; flavin adenine dinucleotide binding [GO:0050660]; FMN binding [GO:0010181]; hydrolase activity [GO:0016787]; iron-cytochrome-c reductase activity [GO:0047726]; iron ion binding [GO:0005506]; NADP binding [GO:0050661]; NADPH-hemoprotein re…	endoplasmic reticulum membrane [GO:0005789]; intracellular membrane-bounded organelle [GO:0043231]; membrane [GO:0016020]; mitochondrion [GO:0005739]
P48444	ARCN1	sp|P48444|COPD_HUMAN	Coatomer subunit delta OS=Homo sapiens GN=ARCN1 PE=1 SV=1	14.53	59.49	7	0.559821	0.0467228	15.76	43.44	9	0.593539	0.0318564	0.577	adult locomotory behavior [GO:0008344]; cerebellar Purkinje cell layer maturation [GO:0021691]; COPI coating of Golgi vesicle [GO:0048205]; intracellular protein transport [GO:0006886]; membrane organization [GO:0061024]; pigmentation [GO:0043473]; retrograde vesicle-mediated transport, Golgi to ER [GO:0006890]	poly(A) RNA binding [GO:0044822]	COPI vesicle coat [GO:0030126]; cytoplasm [GO:0005737]; cytosol [GO:0005829]; endoplasmic reticulum [GO:0005783]; Golgi apparatus [GO:0005794]; intracellular membrane-bounded organelle [GO:0043231]; membrane [GO:0016020]
P11498	PC	sp|P11498|PYC_HUMAN	Pyruvate carboxylase, mitochondrial OS=Homo sapiens GN=PC PE=1 SV=2	73.34	58.06	36	0.555657	8.11319e-09	69.56	53.99	34	0.568282	7.83758e-07	0.562	biotin metabolic process [GO:0006768]; carbohydrate metabolic process [GO:0005975]; gluconeogenesis [GO:0006094]; glucose metabolic process [GO:0006006]; lipid metabolic process [GO:0006629]; negative regulation of gene expression [GO:0010629]; oxaloacetate metabolic process [GO:0006107]; positive regulation by host of viral process [GO:0044794]; positive regulation by host of viral release from …	ATP binding [GO:0005524]; biotin binding [GO:0009374]; biotin carboxylase activity [GO:0004075]; DNA binding [GO:0003677]; metal ion binding [GO:0046872]; pyruvate carboxylase activity [GO:0004736]	cytoplasm [GO:0005737]; cytosol [GO:0005829]; mitochondrial matrix [GO:0005759]; mitochondrion [GO:0005739]
P33121	ACSL1	sp|P33121|ACSL1_HUMAN	Long-chain-fatty-acid--CoA ligase 1 OS=Homo sapiens GN=ACSL1 PE=1 SV=1	52.98	57.31	27	0.540711	0.000344929	51.78	50.29	25	0.560069	6.73726e-05	0.55	adiponectin-activated signaling pathway [GO:0033211]; alpha-linolenic acid metabolic process [GO:0036109]; cellular lipid metabolic process [GO:0044255]; linoleic acid metabolic process [GO:0043651]; lipid biosynthetic process [GO:0008610]; long-chain fatty acid import [GO:0044539]; long-chain fatty acid metabolic process [GO:0001676]; long-chain fatty-acyl-CoA biosynthetic process [GO:0035338]; …	ATP binding [GO:0005524]; long-chain fatty acid-CoA ligase activity [GO:0004467]	endoplasmic reticulum membrane [GO:0005789]; integral component of membrane [GO:0016021]; membrane [GO:0016020]; mitochondrial outer membrane [GO:0005741]; mitochondrion [GO:0005739]; peroxisomal membrane [GO:0005778]; plasma membrane [GO:0005886]
Q16822	PCK2	sp|Q16822|PCKGM_HUMAN	Phosphoenolpyruvate carboxykinase [GTP], mitochondrial OS=Homo sapiens GN=PCK2 PE=1 SV=3	35.48	46.09	18	0.535033	0.000251345	28.41	49.22	14	0.54117	0.000639768	0.538	carbohydrate metabolic process [GO:0005975]; gluconeogenesis [GO:0006094]; glucose metabolic process [GO:0006006]; small molecule metabolic process [GO:0044281]	GTP binding [GO:0005525]; metal ion binding [GO:0046872]; phosphoenolpyruvate carboxykinase (GTP) activity [GO:0004613]; phosphoenolpyruvate carboxykinase activity [GO:0004611]	extracellular exosome [GO:0070062]; mitochondrial matrix [GO:0005759]; mitochondrion [GO:0005739]
Q13085	ACACA	sp|Q13085|ACACA_HUMAN	Acetyl-CoA carboxylase 1 OS=Homo sapiens GN=ACACA PE=1 SV=2	45.86	29.2	24	0.581606	0.0221611	45.63	28.39	24	0.487116	8.11536e-07	0.534	acetyl-CoA metabolic process [GO:0006084]; biotin metabolic process [GO:0006768]; carnitine shuttle [GO:0006853]; cellular lipid metabolic process [GO:0044255]; cellular response to prostaglandin E stimulus [GO:0071380]; energy reserve metabolic process [GO:0006112]; fatty acid biosynthetic process [GO:0006633]; lipid homeostasis [GO:0055088]; long-chain fatty-acyl-CoA biosynthetic process [GO:00…	acetyl-CoA carboxylase activity [GO:0003989]; ATP binding [GO:0005524]; biotin carboxylase activity [GO:0004075]; metal ion binding [GO:0046872]	actin cytoskeleton [GO:0015629]; cytoplasm [GO:0005737]; cytosol [GO:0005829]; extracellular exosome [GO:0070062]; mitochondrion [GO:0005739]; nucleolus [GO:0005730]
P07451	CA3	sp|P07451|CAH3_HUMAN	Carbonic anhydrase 3 OS=Homo sapiens GN=CA3 PE=1 SV=3	22.12	72.69	11	0.531261	0.00727234	24.72	65.77	12	0.525133	0.0115776	0.528	bicarbonate transport [GO:0015701]; one-carbon metabolic process [GO:0006730]; response to ethanol [GO:0045471]; response to oxidative stress [GO:0006979]; small molecule metabolic process [GO:0044281]	carbonate dehydratase activity [GO:0004089]; nickel cation binding [GO:0016151]; phosphatase activity [GO:0016791]; zinc ion binding [GO:0008270]	cytosol [GO:0005829]
O00571	DDX3X	sp|O00571|DDX3X_HUMAN	ATP-dependent RNA helicase DDX3X OS=Homo sapiens GN=DDX3X PE=1 SV=3	21.1	45.32	11	0.457763	0.00378793	14.41	34.59	7	0.606722	0.0040014	0.532	cellular response to arsenic-containing substance [GO:0071243]; cellular response to osmotic stress [GO:0071470]; chromosome segregation [GO:0007059]; DNA duplex unwinding [GO:0032508]; extrinsic apoptotic signaling pathway via death domain receptors [GO:0008625]; innate immune response [GO:0045087]; intracellular signal transduction [GO:0035556]; intrinsic apoptotic signaling pathway [GO:0097193…	ATPase activity [GO:0016887]; ATP binding [GO:0005524]; ATP-dependent DNA helicase activity [GO:0004003]; ATP-dependent RNA helicase activity [GO:0004004]; CTPase activity [GO:0043273]; DNA binding [GO:0003677]; eukaryotic initiation factor 4E binding [GO:0008190]; GTPase activity [GO:0003924]; mRNA 5'-UTR binding [GO:0048027]; nucleoside-triphosphatase activity [GO:0017111]; poly(A) binding [GO:…	cytoplasm [GO:0005737]; cytoplasmic stress granule [GO:0010494]; extracellular exosome [GO:0070062]; mitochondrial outer membrane [GO:0005741]; nuclear speck [GO:0016607]; nucleus [GO:0005634]
P53007	SLC25A1	sp|P53007|TXTP_HUMAN	Tricarboxylate transport protein, mitochondrial OS=Homo sapiens GN=SLC25A1 PE=1 SV=2	15.01	32.15	8	0.519148	0.0109034	14.69	34.41	7	0.515951	0.0323363	0.518	carbohydrate metabolic process [GO:0005975]; cellular lipid metabolic process [GO:0044255]; citrate transport [GO:0015746]; gluconeogenesis [GO:0006094]; glucose metabolic process [GO:0006006]; long-chain fatty-acyl-CoA biosynthetic process [GO:0035338]; small molecule metabolic process [GO:0044281]; translation [GO:0006412]; triglyceride biosynthetic process [GO:0019432]	citrate transmembrane transporter activity [GO:0015137]; structural constituent of ribosome [GO:0003735]	extracellular exosome [GO:0070062]; integral component of membrane [GO:0016021]; mitochondrial inner membrane [GO:0005743]; nucleus [GO:0005634]
O00763	ACACB	sp|O00763|ACACB_HUMAN	Acetyl-CoA carboxylase 2 OS=Homo sapiens GN=ACACB PE=1 SV=3	105.94	45.93	51	0.500521	5.06679e-11	98.89	37.96	50	0.484285	3.38877e-11	0.492	acetyl-CoA metabolic process [GO:0006084]; biotin metabolic process [GO:0006768]; carnitine shuttle [GO:0006853]; cellular lipid metabolic process [GO:0044255]; energy homeostasis [GO:0097009]; energy reserve metabolic process [GO:0006112]; fatty acid biosynthetic process [GO:0006633]; malonyl-CoA biosynthetic process [GO:2001295]; negative regulation of catalytic activity [GO:0043086]; negative …	acetyl-CoA carboxylase activity [GO:0003989]; ATP binding [GO:0005524]; biotin carboxylase activity [GO:0004075]; metal ion binding [GO:0046872]	cytosol [GO:0005829]; endomembrane system [GO:0012505]; mitochondrial outer membrane [GO:0005741]; mitochondrion [GO:0005739]; nucleus [GO:0005634]
P53396	ACLY	sp|P53396|ACLY_HUMAN	ATP-citrate synthase OS=Homo sapiens GN=ACLY PE=1 SV=3	40.38	43.96	18	0.462502	2.45824e-11	45.3	44.23	22	0.524888	0.000146883	0.494	acetyl-CoA biosynthetic process [GO:0006085]; cellular lipid metabolic process [GO:0044255]; citrate metabolic process [GO:0006101]; coenzyme A metabolic process [GO:0015936]; energy reserve metabolic process [GO:0006112]; fatty acid biosynthetic process [GO:0006633]; lipid biosynthetic process [GO:0008610]; long-chain fatty-acyl-CoA biosynthetic process [GO:0035338]; positive regulation of cellu…	ATP binding [GO:0005524]; ATP citrate synthase activity [GO:0003878]; cofactor binding [GO:0048037]; metal ion binding [GO:0046872]	citrate lyase complex [GO:0009346]; cytoplasm [GO:0005737]; cytosol [GO:0005829]; extracellular exosome [GO:0070062]; membrane [GO:0016020]; mitochondrion [GO:0005739]; nucleoplasm [GO:0005654]; plasma membrane [GO:0005886]
P18428	LBP	sp|P18428|LBP_HUMAN	Lipopolysaccharide-binding protein OS=Homo sapiens GN=LBP PE=1 SV=3	19.06	21.62	10	0.51044	0.0124099	19.12	33.26	10	0.470197	0.0223153	0.49	acute-phase response [GO:0006953]; cellular defense response [GO:0006968]; cellular response to lipopolysaccharide [GO:0071222]; cellular response to lipoteichoic acid [GO:0071223]; defense response to Gram-negative bacterium [GO:0050829]; defense response to Gram-positive bacterium [GO:0050830]; detection of molecule of bacterial origin [GO:0032490]; innate immune response [GO:0045087]; leukocyt…	lipopolysaccharide binding [GO:0001530]; lipoteichoic acid binding [GO:0070891]; receptor binding [GO:0005102]	cell surface [GO:0009986]; extracellular exosome [GO:0070062]; extracellular region [GO:0005576]; extracellular space [GO:0005615]
Q9Y279	VSIG4	sp|Q9Y279|VSIG4_HUMAN	V-set and immunoglobulin domain-containing protein 4 OS=Homo sapiens GN=VSIG4 PE=1 SV=1	7.9	36.59	5	0.488919	0.0026024	8.03	22.06	4	0.485001	0.00546401	0.487	complement activation, alternative pathway [GO:0006957]; negative regulation of interleukin-2 production [GO:0032703]; negative regulation of T cell proliferation [GO:0042130]	0	extracellular exosome [GO:0070062]; integral component of membrane [GO:0016021]
P40429	RPL13A	sp|P40429|RL13A_HUMAN	60S ribosomal protein L13a OS=Homo sapiens GN=RPL13A PE=1 SV=2	10.78	48.77	6	0.484302	0.0149814	6.74	42.36	3	0.46541	0.0305484	0.475	cellular protein metabolic process [GO:0044267]; cellular response to interferon-gamma [GO:0071346]; gene expression [GO:0010467]; negative regulation of formation of translation preinitiation complex [GO:1901194]; negative regulation of translation [GO:0017148]; nuclear-transcribed mRNA catabolic process, nonsense-mediated decay [GO:0000184]; SRP-dependent cotranslational protein targeting to me…	mRNA binding [GO:0003729]; poly(A) RNA binding [GO:0044822]; structural constituent of ribosome [GO:0003735]	cytoplasm [GO:0005737]; cytosol [GO:0005829]; cytosolic large ribosomal subunit [GO:0022625]; focal adhesion [GO:0005925]; GAIT complex [GO:0097452]; intracellular ribonucleoprotein complex [GO:0030529]; large ribosomal subunit [GO:0015934]; membrane [GO:0016020]; nucleolus [GO:0005730]; nucleus [GO:0005634]
P52895	AKR1C2	sp|P52895|AK1C2_HUMAN	Aldo-keto reductase family 1 member C2 OS=Homo sapiens GN=AKR1C2 PE=1 SV=3	19.39	42.72	10	0.461961	0.0473402	19.25	52.01	9	0.475019	0.0198118	0.468	cellular response to jasmonic acid stimulus [GO:0071395]; cellular response to prostaglandin D stimulus [GO:0071799]; daunorubicin metabolic process [GO:0044597]; digestion [GO:0007586]; doxorubicin metabolic process [GO:0044598]; epithelial cell differentiation [GO:0030855]; G-protein coupled receptor signaling pathway [GO:0007186]; oxidation-reduction process [GO:0055114]; positive regulation o…	alditol:NADP+ 1-oxidoreductase activity [GO:0004032]; bile acid binding [GO:0032052]; carboxylic acid binding [GO:0031406]; ketosteroid monooxygenase activity [GO:0047086]; oxidoreductase activity, acting on NAD(P)H, quinone or similar compound as acceptor [GO:0016655]; phenanthrene 9,10-monooxygenase activity [GO:0018636]; trans-1,2-dihydrobenzene-1,2-diol dehydrogenase activity [GO:0047115]	cytoplasm [GO:0005737]
Q8WWA0	ITLN1	sp|Q8WWA0|ITLN1_HUMAN	Intelectin-1 OS=Homo sapiens GN=ITLN1 PE=1 SV=1	10.11	42.81	6	0.445392	0.0204164	12.68	37.38	7	0.337321	0.0257598	0.391	positive regulation of glucose import [GO:0046326]; positive regulation of protein phosphorylation [GO:0001934]; response to nematode [GO:0009624]	carbohydrate binding [GO:0030246]	anchored component of membrane [GO:0031225]; brush border membrane [GO:0031526]; extracellular exosome [GO:0070062]; membrane raft [GO:0045121]; receptor complex [GO:0043235]
P08571	CD14	sp|P08571|CD14_HUMAN	Monocyte differentiation antigen CD14 OS=Homo sapiens GN=CD14 PE=1 SV=2	10.88	35.47	6	0.385916	0.00326225	15.43	41.87	9	0.363365	0.00108873	0.375	activation of cysteine-type endopeptidase activity involved in apoptotic signaling pathway [GO:0097296]; apoptotic process [GO:0006915]; cell surface receptor signaling pathway [GO:0007166]; cellular response to diacyl bacterial lipopeptide [GO:0071726]; cellular response to lipopolysaccharide [GO:0071222]; cellular response to lipoteichoic acid [GO:0071223]; cellular response to triacyl bacteria…	lipopolysaccharide binding [GO:0001530]; lipoteichoic acid binding [GO:0070891]; opsonin receptor activity [GO:0001847]; peptidoglycan receptor activity [GO:0016019]	anchored component of external side of plasma membrane [GO:0031362]; endosome membrane [GO:0010008]; extracellular exosome [GO:0070062]; extracellular region [GO:0005576]; extracellular space [GO:0005615]; Golgi apparatus [GO:0005794]; lipopolysaccharide receptor complex [GO:0046696]; membrane raft [GO:0045121]; plasma membrane [GO:0005886]
P15104	GLUL	sp|P15104|GLNA_HUMAN	Glutamine synthetase OS=Homo sapiens GN=GLUL PE=1 SV=4	18.59	46.65	10	0.384477	0.000319872	19.71	53.08	9	0.344575	6.55941e-05	0.365	cell proliferation [GO:0008283]; cellular amino acid biosynthetic process [GO:0008652]; cellular nitrogen compound metabolic process [GO:0034641]; cellular response to starvation [GO:0009267]; glutamate catabolic process [GO:0006538]; glutamine biosynthetic process [GO:0006542]; neurotransmitter uptake [GO:0001504]; positive regulation of epithelial cell proliferation [GO:0050679]; positive regul…	ATP binding [GO:0005524]; glutamate-ammonia ligase activity [GO:0004356]; glutamate binding [GO:0016595]; glutamate decarboxylase activity [GO:0004351]; identical protein binding [GO:0042802]; magnesium ion binding [GO:0000287]; manganese ion binding [GO:0030145]	axon terminus [GO:0043679]; cytoplasm [GO:0005737]; cytosol [GO:0005829]; extracellular exosome [GO:0070062]; glial cell projection [GO:0097386]; mitochondrion [GO:0005739]; myelin sheath [GO:0043209]; nucleus [GO:0005634]; perikaryon [GO:0043204]; protein complex [GO:0043234]; rough endoplasmic reticulum [GO:0005791]
P02741	CRP	sp|P02741|CRP_HUMAN	C-reactive protein OS=Homo sapiens GN=CRP PE=1 SV=1	12.62	29.02	6	0.332974	0.00320272	11.3	29.02	6	0.334814	0.0188404	0.334	acute-phase response [GO:0006953]; defense response to Gram-positive bacterium [GO:0050830]; inflammatory response [GO:0006954]; negative regulation of lipid storage [GO:0010888]; negative regulation of macrophage derived foam cell differentiation [GO:0010745]; negative regulation of vasodilation [GO:0045908]; opsonization [GO:0008228]; positive regulation of gene expression [GO:0010628]; positiv…	calcium ion binding [GO:0005509]; choline binding [GO:0033265]; complement component C1q binding [GO:0001849]; low-density lipoprotein particle binding [GO:0030169]; low-density lipoprotein particle receptor binding [GO:0050750]	extracellular exosome [GO:0070062]; extracellular region [GO:0005576]; extracellular space [GO:0005615]
P49327	FASN	sp|P49327|FAS_HUMAN	Fatty acid synthase OS=Homo sapiens GN=FASN PE=1 SV=3	216.51	59.62	109	0.318269	8.21669e-22	211.7	57.27	106	0.311598	8.5862e-30	0.315	acetyl-CoA metabolic process [GO:0006084]; cellular lipid metabolic process [GO:0044255]; cellular response to interleukin-4 [GO:0071353]; energy reserve metabolic process [GO:0006112]; fatty acid biosynthetic process [GO:0006633]; fatty acid metabolic process [GO:0006631]; long-chain fatty-acyl-CoA biosynthetic process [GO:0035338]; mammary gland development [GO:0030879]; osteoblast differentiat…	[acyl-carrier-protein] S-acetyltransferase activity [GO:0004313]; [acyl-carrier-protein] S-malonyltransferase activity [GO:0004314]; 3-hydroxyoctanoyl-[acyl-carrier-protein] dehydratase activity [GO:0047451]; 3-hydroxypalmitoyl-[acyl-carrier-protein] dehydratase activity [GO:0004317]; 3-oxoacyl-[acyl-carrier-protein] reductase (NADPH) activity [GO:0004316]; 3-oxoacyl-[acyl-carrier-protein] syntha…	cytoplasm [GO:0005737]; cytosol [GO:0005829]; extracellular exosome [GO:0070062]; glycogen granule [GO:0042587]; Golgi apparatus [GO:0005794]; melanosome [GO:0042470]; membrane [GO:0016020]; mitochondrion [GO:0005739]; plasma membrane [GO:0005886]
