# Supplementary material for: Aberrant Epicardial Adipose Tissue Extracellular Matrix Remodeling in Patients with Severe Ischemic Cardiomyopathy: Insight from Comparative Quantitative Proteomics
Source: Sci Rep. 2017 Mar 3;7:43787. doi: 10.1038/srep43787 (PMC5335613; doi:10.1038/srep43787)
Supplement: Supplementary Dataset 4 [file srep43787-s4.xls]

## Sheet: Sheet1
Cluster	Uniprot	Gene	Name	Rep.1		Rep.2
				Ratio	Pval	Ratio	Pval
Actin cytoskeleton organization	P29966	MARCKS	Myristoylated alanine-rich C-kinase substrate	1.90783	0.0304492	1.93688	0.0285544
	P35749	MYH11	Myosin-11	1.683	3.02124e-05	1.62644	1.68894e-05
	P06396	GSN	Gelsolin	1.53265	0.0196478	1.7385	0.0357417
	P35580	MYH10	Myosin-10	1.40302	1.46541e-05	1.43156	0.00122072
	P04075	ALDOA	Fructose-bisphosphate aldolase A	1.38943	9.45912e-05	1.39353	0.00014198
	P59998	ARPC4	Actin-related protein 2/3 complex subunit 4	0.72175	0.0221148	0.730033	0.0291885
	O15143	ARPC1B	Actin-related protein 2/3 complex subunit 1B	0.725531	0.0252766	0.67323	0.0226673
Amino acids metabolic process	P27338	MAOB	Amine oxidase [flavin-containing] B	1.55093	0.000292171	1.34356	0.0150874
	O43175	PHGDH	D-3-phosphoglycerate dehydrogenase	0.6424	0.00178973	0.681957	0.0010973
	Q02252	ALDH6A1	Methylmalonate-semialdehyde dehydrogenase [acylating], mitochondrial	0.636404	0.0431962	0.642897	0.00585744
	P15104	GLUL	Glutamine synthetase	0.384477	0.000319872	0.344575	6.55941e-05
Cardiac muscle contraction	P02144	MB	Myoglobin	2.88053	0.0476747	3.00969	0.0208381
	P60660	MYL6	Myosin light polypeptide 6	1.72782	0.0225422	1.66561	0.0327215
	P78417	GSTO1	Glutathione S-transferase omega-1	1.50911	0.00787326	1.42011	0.000325544
Cellular ion homeostasis	P02730	SLC4A1	Band 3 anion transport protein	3.03281	0.000550348	3.04128	0.00779315
	P02787	TF	Serotransferrin	1.72995	4.83546e-05	1.74172	0.00181103
	P12277	CKB	Creatine kinase B-type	1.5892	0.000392087	1.46235	0.00139317
	P00450	CP	Ceruloplasmin	1.44245	0.00243113	1.45159	0.000162203
	P02790	HPX	Hemopexin	1.39855	0.0130858	1.35763	0.0307302
	P45880	VDAC2	Voltage-dependent anion-selective channel protein 2	0.758365	0.0140611	0.755019	0.0112768
Cellular lipid homeostasis	P05413	FABP3	Fatty acid-binding protein, heart	2.47927	0.0333227	2.93266	0.011548
	P06727	APOA4	Apolipoprotein A-IV	2.66839	4.90549e-05	2.6931	2.43237e-05
	P00505	GOT2	Aspartate aminotransferase, mitochondrial	1.62088	0.00410407	1.58011	0.00262904
	P02647	APOA1	Apolipoprotein A-I	1.60315	0.00174156	1.57606	0.00103927
	P30084	ECHS1	Enoyl-CoA hydratase, mitochondrial	0.609734	0.00618988	0.605624	0.00620231
	Q13085	ACACA	Acetyl-CoA carboxylase 1	0.581606	0.0221611	0.487116	8.11536e-07
	P53396	ACLY	ATP-citrate synthase	0.462502	2.45824e-11	0.524888	0.000146883
	P49327	FASN	Fatty acid synthase	0.318269	8.21669e-22	0.311598	8.5862e-30
Cellular metabolic process	P00918	CA2	Carbonic anhydrase 2	3.00499	0.000276761	2.75928	1.61783e-06
	P20774	OGN	Mimecan	2.58933	0.00674029	2.48196	0.000142576
	P00915	CA1	Carbonic anhydrase 1	2.4966	0.0196087	2.50067	0.0255296
	P21980	TGM2	Protein-glutamine gamma-glutamyltransferase 2	1.87564	0.0313859	1.73195	0.043342
	P00568	AK1	Adenylate kinase isoenzyme 1	1.68137	1.88899e-06	1.59781	5.79683e-05
	P51888	PRELP	Prolargin	1.64235	0.0462196	1.56693	0.0122612
	P02768	ALB	Serum albumin	1.59192	0.00890552	1.59655	0.00687382
	P19823	ITIH2	Inter-alpha-trypsin inhibitor heavy chain H2	1.58898	0.000354698	1.55011	0.000544171
	P48735	IDH2	Isocitrate dehydrogenase [NADP], mitochondrial	1.53979	0.00337106	1.43373	0.0258544
	P19827	ITIH1	Inter-alpha-trypsin inhibitor heavy chain H1	1.42599	0.000599567	1.45405	0.00265407
	P29401	TKT	Transketolase	0.794459	0.0204177	0.782539	0.00349249
	O75390	CS	Citrate synthase, mitochondrial	0.701811	0.024875	0.718987	0.020179
	O75891	ALDH1L1	Cytosolic 10-formyltetrahydrofolate dehydrogenase	0.659598	0.00135162	0.675991	0.0107261
	P42330	AKR1C3	Aldo-keto reductase family 1 member C3	0.599879	0.0162321	0.603985	0.0108038
Extracellular matrix organization	P12111	COL6A3	Collagen alpha-3(VI) chain	2.39365	6.77693e-16	2.3189	3.60023e-15
	P12109	COL6A1	Collagen alpha-1(VI) chain	2.18336	0.0011459	2.42471	0.0128356
	P12110	COL6A2	Collagen alpha-2(VI) chain	2.25097	0.0135603	2.27691	0.00315767
	P21810	BGN	Biglycan	2.15799	0.00287724	2.00367	0.00824264
	P23142	FBLN1	Fibulin-1	1.78638	0.00543152	1.70555	0.0201841
	Q99715	COL12A1	Collagen alpha-1(XII) chain	1.69305	0.0254785	1.71552	0.0331977
	P51884	LUM	Lumican	1.68147	0.0038374	1.61276	0.00213163
	Q15582	TGFBI	Transforming growth factor-beta-induced protein ig-h3	1.66996	2.31288e-05	1.60847	0.00186894
	P01023	A2M	Alpha-2-macroglobulin	1.52391	2.0297e-05	1.58722	0.00028344
	P00747	PLG	Plasminogen	1.54137	0.00191613	1.48304	0.0340471
	Q15149	PLEC	Plectin	1.50089	0.019873	1.50176	0.00091375
	P04196	HRG	Histidine-rich glycoprotein	1.47989	0.0296574	1.5075	0.031043
	P11047	LAMC1	Laminin subunit gamma-1	0.782096	0.00690995	0.802472	0.00942998
	P39059	COL15A1	Collagen alpha-1(XV) chain	0.651331	0.000533088	0.644188	0.00254926
Glycolysis/gluconeogenesis	P13929	ENO3	Beta-enolase	3.22138	0.0122905	2.89859	0.00935731
	P15259	PGAM2	Phosphoglycerate mutase 2	2.67756	0.010396	2.79736	0.013506
	P17174	GOT1	Aspartate aminotransferase, cytoplasmic	2.25283	2.6515e-06	2.27656	2.2107e-07
	P08237	PFKM	ATP-dependent 6-phosphofructokinase, muscle type	1.93973	0.0141663	1.77701	0.0168928
	P35558	PCK1	Phosphoenolpyruvate carboxykinase, cytosolic [GTP]	0.632853	3.63552e-06	0.655254	3.11067e-05
	Q16822	PCK2	Phosphoenolpyruvate carboxykinase [GTP], mitochondrial	0.535033	0.000251345	0.54117	0.000639768
	P53007	SLC25A1	Tricarboxylate transport protein, mitochondrial	0.519148	0.0109034	0.515951	0.0323363
	Q8WWA0	ITLN1	Intelectin-1	0.445392	0.0204164	0.337321	0.0257598
Immune response	P68871	HBB	Hemoglobin subunit beta	2.51011	0.0370278	2.3106	0.0361936
	P04114	APOB	Apolipoprotein B-100	2.3682	2.59379e-20	2.39141	1.40325e-20
	P20160	AZU1	Azurocidin	2.25841	0.0218942	2.38125	0.0203563
	P01008	SERPINC1	Antithrombin-III	2.36504	0.000408366	2.27723	0.00130037
	P02743	APCS	Serum amyloid P-component	2.1009	0.0186673	2.1285	0.0383986
	P21291	CSRP1	Cysteine and glycine-rich protein 1	1.84951	0.0474781	2.10863	0.00938521
	Q96PD5	PGLYRP2	N-acetylmuramoyl-L-alanine amidase	1.91438	0.0216749	1.93956	0.0284491
	P02765	AHSG	Alpha-2-HS-glycoprotein	1.82699	0.0226193	1.82262	0.0426626
	P02751	FN1	Fibronectin	1.8545	8.21219e-07	1.77532	5.92903e-06
	P10909	CLU	Clusterin	1.83468	0.000139155	1.76607	0.000151322
	P07225	PROS1	Vitamin K-dependent protein S	1.65929	0.0124147	1.76588	0.0337502
	P02749	APOH	Beta-2-glycoprotein 1	1.58583	1.77743e-05	1.67662	2.98088e-06
	P05090	APOD	Apolipoprotein D	1.58879	0.0037088	1.51339	0.00436756
	Q08431	MFGE8	Lactadherin	1.42976	0.00192651	1.43504	0.000138854
	P00734	F2	Prothrombin	1.42783	0.00136943	1.36838	0.00255079
	P08603	CFH	Complement factor H	1.32424	0.00262888	1.29577	0.0200415
	P02675	FGB	Fibrinogen beta chain	1.2983	0.0317089	1.26581	0.0360486
	O00159	MYO1C	Unconventional myosin-Ic	0.820279	0.00412967	0.800567	0.0158466
	P11021	HSPA5	78 kDa glucose-regulated protein	0.775621	0.00818588	0.789756	0.00715114
	P04083	ANXA1	Annexin A1	0.782099	0.0187037	0.756438	0.0418378
	P10809	HSPD1	60 kDa heat shock protein, mitochondrial	0.776169	0.00560253	0.740681	0.0297109
	P07203	GPX1	Glutathione peroxidase 1	0.75945	0.00153957	0.754112	0.0036143
	P62993	GRB2	Growth factor receptor-bound protein 2	0.68323	0.0142766	0.623273	0.00719135
	P00966	ASS1	Argininosuccinate synthase	0.652334	8.76876e-05	0.640517	0.0143297
	P01011	SERPINA3	Alpha-1-antichymotrypsin	0.615832	0.00166216	0.667974	0.00869436
	P18428	LBP	Lipopolysaccharide-binding protein	0.51044	0.0124099	0.470197	0.0223153
	Q9Y279	VSIG4	V-set and immunoglobulin domain-containing protein 4	0.488919	0.0026024	0.485001	0.00546401
	P08571	CD14	Monocyte differentiation antigen CD14	0.385916	0.00326225	0.363365	0.00108873
	P02741	CRP	C-reactive protein	0.332974	0.00320272	0.334814	0.0188404
Membrane organization	Q13509	TUBB3	Tubulin beta-3 chain	1.95202	0.003238	1.91062	0.00516707
	P08670	VIM	Vimentin	1.89244	5.17193e-05	1.85356	1.15268e-05
	Q99832	CCT7	T-complex protein 1 subunit eta	0.770383	0.0214559	0.826271	0.0335205
	Q14204	DYNC1H1	Cytoplasmic dynein 1 heavy chain 1	0.770075	4.75877e-05	0.805158	0.000742291
	Q00610	CLTC	Clathrin heavy chain 1	0.7133	1.47316e-06	0.754492	0.0123465
	Q96CW1	AP2M1	AP-2 complex subunit mu	0.690414	0.00383111	0.712001	0.0377095
	P50991	CCT4	T-complex protein 1 subunit delta	0.68866	0.010539	0.711251	0.0374935
	P53621	COPA	Coatomer subunit alpha	0.60344	4.82785e-06	0.678753	0.00356256
Others	P43652	AFM	Afamin	2.18052	0.00365145	2.13472	0.0182108
	P05452	CLEC3B	Tetranectin	2.12818	0.000393964	2.04562	0.00181786
	P29622	SERPINA4	Kallistatin	1.63666	0.0436564	1.98555	0.0161588
	O75339	CILP	Cartilage intermediate layer protein 1	1.63144	0.0118497	1.50105	0.0118207
	P27816	MAP4	Microtubule-associated protein 4	1.6059	5.71837e-05	1.47282	0.0035583
	P37802	TAGLN2	Transgelin-2	0.781293	0.0293247	0.70655	0.00187951
	P61604	HSPE1	10 kDa heat shock protein, mitochondrial	0.704761	0.0398278	0.714909	0.0457614
	P28838	LAP3	Cytosol aminopeptidase	0.663174	0.00180978	0.665619	0.00237244
	P02750	LRG1	Leucine-rich alpha-2-glycoprotein	0.600933	0.00330837	0.623463	0.00099591
Transcription and translation	P62805	HIST1H4A	Histone H4	1.57012	0.0181798	1.58349	0.0252672
	P80723	BASP1	Brain acid soluble protein 1	1.48981	0.00133444	1.4272	0.0213864
	Q09666	AHNAK	Neuroblast differentiation-associated protein AHNAK	1.44186	2.01594e-14	1.40161	6.42605e-13
	Q16762	TST	Thiosulfate sulfurtransferase	0.779039	0.0189504	0.756026	0.00162943
	P62249	RPS16	40S ribosomal protein S16	0.759332	0.0189851	0.761496	0.01164
	P62424	RPL7A	60S ribosomal protein L7a	0.693387	0.00316053	0.732437	0.00223695
	P62906	RPL10A	60S ribosomal protein L10a	0.673252	0.0110277	0.708668	0.0123792
	P13639	EEF2	Elongation factor 2	0.679118	0.0243536	0.665605	0.00727745
	P55884	EIF3B	Eukaryotic translation initiation factor 3 subunit B	0.629175	0.0283633	0.685219	0.0186807
	P61313	RPL15	60S ribosomal protein L15	0.602961	0.0390203	0.622922	0.0260894
	O00571	DDX3X	ATP-dependent RNA helicase DDX3X	0.457763	0.00378793	0.606722	0.0040014
